# Supplementary material for: Resistome expansion in disease-associated human gut microbiomes
Source: Microbiome. 2023 Jul 29;11:166. doi: 10.1186/s40168-023-01610-1 (PMC10386251; doi:10.1186/s40168-023-01610-1)
Supplement: Supplementary file 2 — Additional file 1: Table S1. Table showing the internal study name, PubMed ID, DOI, and title of the re-analysed datasets. [file 40168_2023_1610_MOESM1_ESM.xlsx]

## Sheet: Sheet1
Study name	PMID	DOI	Title
DavidLA_2015	25991682	https://doi.org/10.1128/mbio.00381-15	Gut microbial succession follows acute secretory diarrhea in humans
FengQ_2015	25758642	https://doi.org/10.1038/ncomms7528	Gut microbiome development along the colorectal adenoma-carcinoma sequence
GuptaA_2019	31719139	https://doi.org/10.1128/msystems.00438-19	Association of Flavonifractor plautii, a Flavonoid-Degrading Bacterium, with the Gut Microbiome of Colorectal Cancer Patients in India
HallAB_2017	29183332	https://doi.org/10.1186/s13073-017-0490-5	A novel Ruminococcus gnavus clade enriched in inflammatory bowel disease patients
HanniganGD_2017	30459201	https://doi.org/10.1128/mbio.02248-18	Diagnostic Potential and Interactive Dynamics of the Colorectal Cancer Virome
HMP_2019_ibdmdb	31142855	https://doi.org/10.1038/s41586-019-1237-9	Multi-omics of the gut microbial ecosystem in inflammatory bowel diseases
JieZ_2017	29018189	https://doi.org/10.1038/s41467-017-00900-1	The gut microbiome in atherosclerotic cardiovascular disease
KarlssonFH_2013	23719380	https://doi.org/10.1038/nature12198	Gut metagenome in European women with normal, impaired and diabetic glucose control
KieserS_2018	29786169	https://doi.org/10.1111/1462-2920.14274	Bangladeshi children with acute diarrhoea show faecal microbiomes with increased Streptococcus abundance, irrespective of diarrhoea aetiology
LeChatelierE_2013	23985870	https://doi.org/10.1038/nature12506	Richness of human gut microbiome correlates with metabolic markers
LiJ_2017	28143587	https://doi.org/10.1186/s40168-016-0222-x	Gut microbiota dysbiosis contributes to the development of hypertension
NagySzakalD_2017	28441964	https://doi.org/10.1186/s40168-017-0261-y	Fecal metagenomic profiles in subgroups of patients with myalgic encephalomyelitis/chronic fatigue syndrome
NielsenHB_2014	24997787	https://doi.org/10.1038/nbt.2939	Identification and assembly of genomes and genetic elements in complex metagenomic samples without using reference genomes
QinJ_2012	23023125	https://doi.org/10.1038/nature11450	A metagenome-wide association study of gut microbiota in type 2 diabetes
QinN_2014	25079328	https://doi.org/10.1038/nature13568	Alterations of the human gut microbiome in liver cirrhosis
RubelMA_2020	32450885	https://doi.org/10.1186/s13059-020-02020-4	Lifestyle and the presence of helminths is associated with gut microbiome composition in Cameroonians
SankaranarayananK_2015	26671671	https://doi.org/10.1016/j.cub.2015.10.060	Gut Microbiome Diversity among Cheyenne and Arapaho Individuals from Western Oklahoma
SotoGiron_2021	33872206	https://doi.org/10.4269/ajtmh.20-0831	Gut Microbiome Changes with Acute Diarrheal Disease in Urban Versus Rural Settings in Northern Ecuador
ThomasAM_2018a	30936548	https://doi.org/10.1038/s41591-019-0405-7	Metagenomic analysis of colorectal cancer datasets identifies cross-cohort microbial diagnostic signatures and a link with choline degradation
ThomasAM_2018b	30936548	https://doi.org/10.1038/s41591-019-0405-7	Metagenomic analysis of colorectal cancer datasets identifies cross-cohort microbial diagnostic signatures and a link with choline degradation
VogtmannE_2016	27171425	https://doi.org/10.1371/journal.pone.0155362	Colorectal Cancer and the Human Gut Microbiome: Reproducibility with Whole-Genome Shotgun Sequencing
Wang_2018	30359203	https://doi.org/10.1080/19490976.2018.1534512	Opportunistic bacteria confer the ability to ferment prebiotic starch in the adult cystic fibrosis gut
WirbelJ_2018	30936547	https://doi.org/10.1038/s41591-019-0406-6	Meta-analysis of fecal metagenomes reveals global microbial signatures that are specific for colorectal cancer
YachidaS_2019	31171880	https://doi.org/10.1038/s41591-019-0458-7	Metagenomic and metabolomic analyses reveal distinct stage-specific phenotypes of the gut microbiota in colorectal cancer
YeZ_2018	30077182	https://doi.org/10.1186/s40168-018-0520-6	A metagenomic study of the gut microbiome in Behcet's disease
YuJ_2015	26408641	https://doi.org/10.1136/gutjnl-2015-309800	Metagenomic analysis of faecal microbiome as a tool towards targeted non-invasive biomarkers for colorectal cancer
ZellerG_2014	25432777	https://doi.org/10.15252/msb.20145645	Potential of fecal microbiota for early-stage detection of colorectal cancer
ZhuF_2020	32235826	https://doi.org/10.1038/s41467-020-15457-9	Metagenome-wide association of gut microbiome features for schizophrenia
