# Supplementary material for: Resistome expansion in disease-associated human gut microbiomes
Source: Microbiome. 2023 Jul 29;11:166. doi: 10.1186/s40168-023-01610-1 (PMC10386251; doi:10.1186/s40168-023-01610-1)
Supplement: Supplementary file 3 — Additional file 2: Table S2. Table showing the mean abundance (RPKM) of each ARG in cases and controls within each study. [file 40168_2023_1610_MOESM2_ESM.xlsx]

## Sheet: DavidLA_2015_Diarrhoea
Species	case	control	Ratio	Mean	wilcox_unpaired	wilcox_unpaired_fdr
aph(3'')-Ib_3_AF321550	117.578	2.1167	55.5475	59.8471	0.000666001	0.216138
tet(35)_1_AF353562	49.0635	1.9852	24.7146	25.5243	0.000666001	0.216138
tet(34)_1_AB061440	51.3328	0.654173	78.4697	25.9935	0.00191701	0.216138
sul2_10_AM183225	119.521	0.510079	234.318	60.0154	0.00215687	0.216138
aph(6)-Id_1_M28829	111.988	1.05854	105.795	56.5234	0.00238806	0.216138
mupB_1_JQ231224	1.25042	5.69498	0.219565	3.4727	0.002664	0.216138
dfrA1_9_AJ238350	90.122	3.12509	28.8382	46.6235	0.00303642	0.216138
tet(37)_1_AF540889	14.9319	90.5429	0.164915	52.7374	0.00331197	0.216138
dfrA15_3_DQ647028	3.46741	0	#NUM!	1.73371	0.00334754	0.216138
mcr-7.1_1_MG267386	1.4692	0	#NUM!	0.734602	0.00334754	0.216138
cfxA6_1_GQ342996	7.86394	91.8277	0.0856379	49.8458	0.00352747	0.216138
catB9_1_AF462019	86.7815	0.0384062	2259.57	43.4099	0.00659924	0.323549
tet(59)_1_KU736878	87.7635	0.0219403	4000.11	43.8927	0.00659924	0.323549
tet(O/W/32/O)_1_EF065523	0.262343	2.20811	0.118809	1.23523	0.00679567	0.323549
VanG2XY_1_FJ872410	0.0347666	0.756345	0.0459666	0.395556	0.00720065	0.323549
mupA_1_X75439	0.172114	0.921526	0.186771	0.54682	0.00806225	0.339622
blaDHA-1_1_Y16410	5.22288	0.0721878	72.3512	2.64753	0.010069	0.346847
dfrA1_7_AJ400733	10.888	0.291823	37.3104	5.58993	0.010069	0.346847
tet(Q)_4_Z21523	34.4868	167.847	0.205465	101.167	0.0117285	0.346847
blaOXA-63_1_AY619003	14.0707	0	#NUM!	7.03535	0.0121943	0.346847
cmlA1_2_AB212941	0.775204	0	#NUM!	0.387602	0.0121943	0.346847
tet(57)_1_KP137702	2.18868	0	#NUM!	1.09434	0.0121943	0.346847
erm(X)_1_M36726	0	1.62671	0	0.813355	0.0123506	0.346847
msr(C)_2_AF313494	0	0.230124	0	0.115062	0.0123506	0.346847
tet(O/32/O)_2_AJ295238	0.0983787	0.518875	0.1896	0.308627	0.0145808	0.393098
qnrS2_1_DQ485530	96.4169	0.303217	317.98	48.36	0.0158401	0.410623
optrA_1_KP399637	0.858992	2.35978	0.364014	1.60939	0.01998	0.49876
blaACT-2_1_AM076977	1.44639	0.0211133	68.5059	0.733751	0.0291389	0.607762
mcr-10_1_MN179494	0.460531	0.0224168	20.544	0.241474	0.0291389	0.607762
tet(44)_2_FN594949	0	0.346363	0	0.173182	0.0291389	0.607762
tet(A)_1_AJ313332	78.9547	1.64995	47.8527	40.3023	0.029304	0.607762
cfxA_1_U38243	5.542	25.2542	0.219449	15.3981	0.0312447	0.607762
tet(32)_1_EU722333	0.591194	2.12866	0.277731	1.35993	0.0312447	0.607762
blaACI-1_1_AJ007350	1.25188	7.54025	0.166027	4.39607	0.0315603	0.607762
blaTEM-1A_1_HM749966	128.669	2.31779	55.5138	65.4936	0.0315603	0.607762
tet(O)_1_M18896	8.9774	27.7104	0.323972	18.3439	0.032967	0.617215
aac(3)-IIa_1_X51534	10.8144	0	#NUM!	5.40718	0.0388448	0.638571
dfrA12_3_KJ568502	2.20713	0	#NUM!	1.10357	0.0388448	0.638571
mph(E)_2_JF769133	17.3084	0	#NUM!	8.65422	0.0388448	0.638571
qnrB2_1_DQ351242	0.526388	0	#NUM!	0.263194	0.0388448	0.638571
qnrB4_1_DQ303921	5.0613	0	#NUM!	2.53065	0.0388448	0.638571
mph(A)_1_D16251	57.1942	1.9485	29.353	29.5713	0.0407047	0.653214
blaCMY-93_1_KF992025	5.55082	0.547668	10.1354	3.04924	0.0555574	0.850366
tet(W)_1_DQ060146	11.2612	31.4	0.358637	21.3306	0.0592741	0.850366
tet(40)_2_AM419751	7.95103	11.9741	0.664018	9.96257	0.0609301	0.850366
erm(A)_2_AF002716	0	2.85384	0	1.42692	0.0629365	0.850366
poxtA_1_MF095097	0	0.137557	0	0.0687785	0.0629365	0.850366
tet(S)_3_X92946	0	0.216057	0	0.108029	0.0629365	0.850366
tetA(P)_1_AB054980	0	0.308355	0	0.154178	0.0629365	0.850366
lsa(C)_1_HM990671	0.0425724	1.39056	0.0306152	0.716567	0.0630835	0.850366
msr(D)_3_AF227520	1.99829	0.0849847	23.5136	1.04164	0.0739185	0.950958
blaCTX-M-63_1_EU660216	1.78334	0.282798	6.30605	1.03307	0.083588	0.950958
blaCMH-3_1_KX192165	8.13795	0.2824	28.8171	4.21018	0.0848395	0.950958
blaZEG-1_1_AY265891	3.98746	0.188289	21.1773	2.08787	0.0848395	0.950958
blaACT-12_1_JX440355	1.64815	0.0367569	44.8391	0.842452	0.105861	0.950958
blaCTX-M-75_1_GQ149244	7.81114	0.0942659	82.8628	3.9527	0.105861	0.950958
qacH_1_FJ172381	2.40111	0.174167	13.7862	1.28764	0.105861	0.950958
qepA2_1_EU847537	2.3816	0.0535769	44.4521	1.21759	0.105861	0.950958
aac(6')-Ib_2_M23634	9.68401	0	#NUM!	4.84201	0.112123	0.950958
ant(2'')-Ia_3_X74412	0.399984	0	#NUM!	0.199992	0.112123	0.950958
aph(3')-VIb_1_AJ627643	0.273835	0	#NUM!	0.136917	0.112123	0.950958
blaADC-25_1_EF016355	0.185409	0	#NUM!	0.0927045	0.112123	0.950958
blaCMY-54_1_HM544039	0.183876	0	#NUM!	0.0919378	0.112123	0.950958
blaOXA-392_1_AB901044	13.9032	0	#NUM!	6.95161	0.112123	0.950958
blaOXA-420_1_AB983359	0.506741	0	#NUM!	0.25337	0.112123	0.950958
blaOXA-85_1_JANA01000064	0.24472	0	#NUM!	0.12236	0.112123	0.950958
blaSED1_1_AF321608	0.696357	0	#NUM!	0.348178	0.112123	0.950958
catA1_1_V00622	1.6218	0	#NUM!	0.810899	0.112123	0.950958
dfrA16_2_AF174129	0.44867	0	#NUM!	0.224335	0.112123	0.950958
dfrA25_1_DQ267940	0.834612	0	#NUM!	0.417306	0.112123	0.950958
dfrA29_1_AM237806	2.16433	0	#NUM!	1.08217	0.112123	0.950958
mcr-1.1_1_KP347127	0.276403	0	#NUM!	0.138201	0.112123	0.950958
mef(C)_1_AB571865	1.1316	0	#NUM!	0.565798	0.112123	0.950958
mph(F)_1_AM260957	1.39512	0	#NUM!	0.697562	0.112123	0.950958
mph(G)_1_AB571865	1.25057	0	#NUM!	0.625284	0.112123	0.950958
penA_1_AF515059	1.15399	0	#NUM!	0.576994	0.112123	0.950958
qnrB89_1_MT544491	0.32841	0	#NUM!	0.164205	0.112123	0.950958
tet(39)_1_KT346360	3.64572	0	#NUM!	1.82286	0.112123	0.950958
tet(X3)_1_MK134375	0.691742	0	#NUM!	0.345871	0.112123	0.950958
msr(A)_2_AB013298	1.66058	0.217945	7.61924	0.939261	0.112873	0.950958
blaACT-9_1_HQ693810	9.42725	0.535881	17.5921	4.98157	0.122282	0.982196
dfrA26_1_AM403715	0	0.434116	0	0.217058	0.126782	0.982196
mecA2_1_AM048811	0	0.145883	0	0.0729414	0.126782	0.982196
sul4_1_MG649393	0	0.251422	0	0.125711	0.126782	0.982196
VanHDX_6_DQ172830	0	0.0371797	0	0.0185899	0.126782	0.982196
vanXmurFvanWI_1_CP001336	0	0.044068	0	0.022034	0.126782	0.982196
vat(H)_1_GQ205627	0	0.350483	0	0.175242	0.126782	0.982196
tetB(P)_1_NC_010937	0.194609	0.401452	0.484763	0.29803	0.133295	1
erm(F)_3_M17808	9.83165	19.4878	0.504504	14.6597	0.135906	1
blaKLUC-3_1_JX185316	6.62104	0.0939431	70.4793	3.35749	0.145567	1
msr(E)_1_FR751518	16.7893	0.331951	50.5776	8.56062	0.147744	1
formA_1_X73835	56.6469	3.54759	15.9677	30.0972	0.155126	1
tlr(C)_1_M57437	0.840964	0.121502	6.92142	0.481233	0.158276	1
vat(B)_1_U19459	0.298373	4.60922	0.0647339	2.45379	0.158276	1
blaCMY-18_1_AY743434	11.005	0.635728	17.3109	5.82036	0.165638	1
blaCMY-98_1_KC603538	6.28207	0.463542	13.5523	3.37281	0.165638	1
qacD_1_M37888	3.7608	0.404456	9.29843	2.08263	0.165638	1
tet(M)_1_X92947	5.67262	19.2339	0.294929	12.4532	0.17477	1
tet(B)_1_AP000342	3.91602	1.28326	3.05161	2.59964	0.190302	1
mdf(A)_1_Y08743	48.8358	3.2661	14.9523	26.051	0.196213	1
aadA2b_1_D43625	6.57596	0.244849	26.8572	3.41041	0.200943	1
OqxA_1_EU370913	0.453838	0.133363	3.40304	0.2936	0.200943	1
sul1_11_DQ914960	16.6048	0.828141	20.0506	8.71645	0.20177	1
aac(6')-Iad_1_AB119105	0	0.297103	0	0.148551	0.243993	1
ant(6)-Ia_1_AF330699	0	0.160271	0	0.0801355	0.243993	1
ant(6)-Ia_2_KF421157	0	0.274399	0	0.1372	0.243993	1
car(A)_1_M80346	0	0.0780432	0	0.0390216	0.243993	1
erm(38)_1_AY154657	0	0.0491937	0	0.0245968	0.243993	1
erm(Q)_1_L22689	0	0.101342	0	0.050671	0.243993	1
VanC1XY_2_DQ022190	0	0.107684	0	0.053842	0.243993	1
VanNXY_1_JF802084	0	0.034194	0	0.017097	0.243993	1
vat(C)_1_AF015628	0	0.161781	0	0.0808907	0.243993	1
vga(C)_1_FN806792	0	0.0464265	0	0.0232132	0.243993	1
blaCTX-M-199_1_KY786032	24.2396	2.00657	12.0801	13.1231	0.25339	1
tet_1_M74049	0.83381	0.0775528	10.7515	0.455681	0.259145	1
sitABCD_1_AY598030	4.55253	0.765272	5.94891	2.6589	0.270374	1
aac(3)-Ib_1_L06157	0.355732	0	#NUM!	0.177866	0.312321	1
aac(3)-Ib-aac(6')-Ib_1_AF355189	0.592478	0	#NUM!	0.296239	0.312321	1
aac(6')-30-aac(6')-Ib'_1_AJ584652	0.150821	0	#NUM!	0.0754104	0.312321	1
aac(6')-Ii_1_L12710	0.271148	0	#NUM!	0.135574	0.312321	1
aadA7_1_AF224733	0.157806	0	#NUM!	0.0789029	0.312321	1
ant(3'')-Ii-aac(6')-IId_1_AF453998	0.21388	0	#NUM!	0.10694	0.312321	1
ant(9)-Ia_1_X02588	0.190115	0	#NUM!	0.0950576	0.312321	1
aph(6)-Ic_1_X01702	0.371686	0	#NUM!	0.185843	0.312321	1
ARR-4_1_EF660562	0.32861	0	#NUM!	0.164305	0.312321	1
blaACT-7_1_FJ237368	0.169453	0	#NUM!	0.0847265	0.312321	1
blaCARB-2_1_M69058	0.343391	0	#NUM!	0.171696	0.312321	1
blaCARB-5_1_AF135373	0.99572	0	#NUM!	0.49786	0.312321	1
blaCTX-M-4_1_Y14156	0.169932	0	#NUM!	0.0849658	0.312321	1
blaEBR-1_1_AF416700	0.210254	0	#NUM!	0.105127	0.312321	1
blaIMP-58_1_KU647281	0.200891	0	#NUM!	0.100445	0.312321	1
blaMOX-7_1_GQ152602	0.129219	0	#NUM!	0.0646094	0.312321	1
blaOCH-8_1_DQ489307	0.0551842	0	#NUM!	0.0275921	0.312321	1
blaOKP-A-15_1_FJ755841	0.0744262	0	#NUM!	0.0372131	0.312321	1
blaOXA-104_1_EF581285	0.0787483	0	#NUM!	0.0393741	0.312321	1
blaOXA-333_1_KF203107	0.360873	0	#NUM!	0.180437	0.312321	1
blaOXA-335_1_KF203109	0.181095	0	#NUM!	0.0905475	0.312321	1
blaOXA-347_1_ACWG01000053	0.180437	0	#NUM!	0.0902183	0.312321	1
blaOXA-427_1_KX827604	0.936227	0	#NUM!	0.468114	0.312321	1
blaOXA-491_1_KU721148	0.586064	0	#NUM!	0.293032	0.312321	1
blaOXA-537_1_KX360747	0.179134	0	#NUM!	0.0895669	0.312321	1
blaOXA-55_1_AY343493	0.171104	0	#NUM!	0.0855518	0.312321	1
blaOXA-9_1_KQ089875	0.180437	0	#NUM!	0.0902183	0.312321	1
blaPAU-1_1_MH053445	0.675103	0	#NUM!	0.337551	0.312321	1
blaPER-1_1_GU944725	0.481748	0	#NUM!	0.240874	0.312321	1
blaSHV-183_1_HG934764	0.344584	0	#NUM!	0.172292	0.312321	1
blaVEB-1_1_HM370393	0.992401	0	#NUM!	0.496201	0.312321	1
catA2_1_X53796	0.695608	0	#NUM!	0.347804	0.312321	1
catB1_1_M58472	0.0999403	0	#NUM!	0.0499701	0.312321	1
catB8_1_AF227506	0.235166	0	#NUM!	0.117583	0.312321	1
cml_1_M22614	0.0692656	0	#NUM!	0.0346328	0.312321	1
cmlB1_1_AM296481	0.117583	0	#NUM!	0.0587915	0.312321	1
cphA1_1_AY261379	0.194588	0	#NUM!	0.0972942	0.312321	1
dfrA21_1_AY552589	0.129982	0	#NUM!	0.064991	0.312321	1
dfrA36_1_CP038791	0.253164	0	#NUM!	0.126582	0.312321	1
ere(B)_1_A15097	2.00843	0	#NUM!	1.00422	0.312321	1
ere(D)_1_KP265721	0.363961	0	#NUM!	0.181981	0.312321	1
erm(A)_1_X03216	0.203361	0	#NUM!	0.10168	0.312321	1
erm(R)_1_M11276	0.0632757	0	#NUM!	0.0316379	0.312321	1
fosA_7_AEXB01000013	0.303902	0	#NUM!	0.151951	0.312321	1
kamB_1_AJ629123	0.138314	0	#NUM!	0.0691571	0.312321	1
lsa(A)_3_AY737526	0.198878	0	#NUM!	0.099439	0.312321	1
lsa(B)_1_AJ579365	0.402597	0	#NUM!	0.201298	0.312321	1
mcr-4.1_1_MF543359	0.0915499	0	#NUM!	0.045775	0.312321	1
qnrA3_1_DQ058661	0.226576	0	#NUM!	0.113288	0.312321	1
qnrB8_1_EU043312	0.230791	0	#NUM!	0.115395	0.312321	1
qnrD3_1_KX130945	0.461582	0	#NUM!	0.230791	0.312321	1
qnrVC1_1_EU436855	0.0985252	0	#NUM!	0.0492626	0.312321	1
tet(C)_2_AY046276	0.886072	0	#NUM!	0.443036	0.312321	1
tet(D)_2_X65876	0.502482	0	#NUM!	0.251241	0.312321	1
tet(Y)_2_AB089606	1.26582	0	#NUM!	0.632909	0.312321	1
vat(D)_1_L12033	0.236286	0	#NUM!	0.118143	0.312321	1
vat(F)_1_AF170730	0.0971938	0	#NUM!	0.0485969	0.312321	1
vga(A)LC_1_GQ891882	0.0412563	0	#NUM!	0.0206281	0.312321	1
dfrA17_1_FJ460238	13.9193	1.62572	8.56191	7.77249	0.31693	1
qacE_1_X68232	22.8902	0.941642	24.3088	11.9159	0.31693	1
aadA13_1_AY713504	4.65527	0.0527862	88.191	2.35403	0.323151	1
aph(3')-Ia_4_AF498082	1.25321	0.11294	11.0963	0.683077	0.323151	1
catB3_1_AJ009818	5.50829	0.0485304	113.502	2.77841	0.323151	1
dfrA14_2_Z50805	2.79702	0.088868	31.4739	1.44294	0.323151	1
fosA_6_ACZD01000244	0.762196	0.100294	7.59963	0.431245	0.323151	1
mcr-9_1_NZ_NAAN01000063.1	0.0777327	0.0162927	4.77102	0.0470127	0.323151	1
tet(G)_2_AF133140	0.544876	0.0205747	26.4827	0.282725	0.323151	1
aph(3')-IIIa_1_AF330699	0.561736	0.996822	0.563528	0.779279	0.407951	1
erm(T)_4_AJ488494	4.29489	0.432944	9.92019	2.36392	0.407951	1
blaCTX-M-9_1_AF174129	1.96727	0.667663	2.9465	1.31746	0.418879	1
sul3_2_AJ459418	1.59001	0.207813	7.65112	0.898909	0.418879	1
lsa(E)_1_JX560992	0.142641	0.214545	0.664856	0.178593	0.448308	1
mef(A)_1_AJ971089	0.902415	0.240554	3.7514	0.571485	0.448308	1
tet(L)_2_M29725	2.09971	0.884432	2.37408	1.49207	0.448308	1
nimJ_1_NZ_JH815495	32.1621	8.33142	3.86033	20.2467	0.467724	1
aac(6')-aph(2'')_1_M13771	0	0.406161	0	0.203081	0.470486	1
aadA16_1_EU675686	0	0.0286003	0	0.0143002	0.470486	1
armA_1_AY220558	0	0.054423	0	0.0272115	0.470486	1
blaFAR-1_1_AF024601	0	0.0406211	0	0.0203106	0.470486	1
blaOXA-258_1_HE614014	0	0.0319929	0	0.0159965	0.470486	1
blaSMB-1_1_AB636283	0	0.0313098	0	0.0156549	0.470486	1
blaZ_29_JDXN01000019	0	0.034133	0	0.0170665	0.470486	1
catP_1_U15027	0	0.0492303	0	0.0246152	0.470486	1
catS_1_X74948	0	0.0856167	0	0.0428084	0.470486	1
cfr(C)_1_KX686749	0	0.0269471	0	0.0134736	0.470486	1
dfrA8_1_U10186	0	0.481878	0	0.240939	0.470486	1
dldHA2X_1_AL939117	0	0.0115055	0	0.00575276	0.470486	1
EstDL136_1_JN242251	0	0.0282896	0	0.0141448	0.470486	1
fos_1_ACCV01000052	0	0.0661508	0	0.0330754	0.470486	1
otr(A)_1_X53401	0	0.0265002	0	0.0132501	0.470486	1
qacF_1_Z17326	0	0.0136404	0	0.0068202	0.470486	1
sal(A)_1_KC693025	0	0.0162326	0	0.00811628	0.470486	1
tet(K)_1_U38656	0	0.0596334	0	0.0298167	0.470486	1
tet(K)_2_J01764	0	0.370694	0	0.185347	0.470486	1
VanC2_1_L29638	0	0.0781521	0	0.039076	0.470486	1
VanEXY_1_FJ872411	0	0.0319	0	0.01595	0.470486	1
VanHDX_1_AF130997	0	0.0315666	0	0.0157833	0.470486	1
VanHDX_7_AB242319	0	0.0197022	0	0.0098511	0.470486	1
VanLXY_1_EU250284	0	0.0148989	0	0.00744947	0.470486	1
vanXmurFvanKWI_1_NZAGAF01000127	0	0.00461842	0	0.00230921	0.470486	1
vga(A)V_1_AF186237	0	0.0534901	0	0.026745	0.470486	1
aadA5_1_AF137361	1.37971	0.509086	2.71017	0.944398	0.474704	1
nimE_1_AM042593	0.289482	0.937046	0.308931	0.613264	0.517741	1
erm(35)_1_AF319779	0.264448	0.50532	0.523327	0.384884	0.519989	1
tetA(60)_1_KX000272	0.558006	0.721027	0.773904	0.639517	0.560845	1
ole(B)_1_L36601	0.110462	0.0400688	2.7568	0.0752652	0.571409	1
tva(A)_1_ENA_SOX29786	6.04003	0.0541123	111.62	3.04707	0.571409	1
catB10_1_AJ878850	0.397867	0.326037	1.22031	0.361952	0.627589	1
erm(B)_18_X66468	24.5577	2.07647	11.8267	13.3171	0.629439	1
mre(A)_1_U92073	0.703424	0.269722	2.60796	0.486573	0.720775	1
tet(T)_1_L42544	0.17354	0.110397	1.57196	0.141968	0.730354	1
ClpL_1_CP023753	3.76002	3.92547	0.957851	3.84274	0.754579	1
vanXmurFvanKWI_2_AP008230	0.0118864	0.0146907	0.80911	0.0132886	0.787579	1
cmx_1_U85507	0.253164	0.0437268	5.78966	0.148445	0.83224	1
dfrA5_1_X12868	2.78957	0.347233	8.03372	1.5684	0.83224	1
floR_2_AF118107	1.83778	0.0398286	46.1422	0.938804	0.83224	1
lnu(C)_1_AY928180	0.127197	0.0488806	2.60219	0.0880387	0.83224	1
mcr-5.2_1_MG384740	0.0907131	0.0256694	3.5339	0.0581912	0.83224	1
mef(B)_1_FJ196385	0.409525	0.0342467	11.9581	0.221886	0.83224	1
tet(L)_1_HM235948	0.107636	0.030458	3.5339	0.0690469	0.83224	1
tet(X5)_1_CP040912	0.63779	0.141035	4.5222	0.389413	0.83224	1
cepA_1_U05887	0.989104	0.148081	6.67949	0.568592	0.928431	1
erm(T)_3_AF310974	2.6329	0.304354	8.6508	1.46863	0.928431	1
tet(36)_1_AJ514254	0.387052	0.0695355	5.56625	0.228294	0.928431	1
tetB(60)_1_KX000273	0.144746	0.125592	1.15251	0.135169	0.928431	1
VanHOX_1_KF478993	0.0233627	0.0203769	1.14653	0.0218698	0.928431	1
tetB(46)_1_HQ652506	0.415292	0.218868	1.89745	0.31708	0.940034	1
vat(E)_5_AJ488494	0.595121	0.36491	1.63087	0.480015	0.947364	1
ant(6)-Ia_3_KF864551	10.0969	1.3218	7.63873	5.70932	1	1
cat_2_M35190	2.02086	0.736374	2.74434	1.37862	1	1
dfrA3_1_J03306	0.259247	0.408239	0.635037	0.333743	1	1
OqxB_1_EU370913	2.26868	1.89481	1.19731	2.08174	1	1
qnrE1_1_KY073238	0.0976194	0.075026	1.30114	0.0863227	1	1
tetA(46)_1_HQ652506	0.0365012	0.0565094	0.645931	0.0465053	1	1
aac(2')-Ib_1_U41471	0	0	#NUM!	0	#NUM!	#NUM!
aac(2')-Ic_1_U72714	0	0	#NUM!	0	#NUM!	#NUM!
aac(2')-Id_1_U72743	0	0	#NUM!	0	#NUM!	#NUM!
aac(2')-Ie_1_NC011896	0	0	#NUM!	0	#NUM!	#NUM!
aac(2')-IIa_1_AB669090	0	0	#NUM!	0	#NUM!	#NUM!
aac(3)-I_1_AJ877225	0	0	#NUM!	0	#NUM!	#NUM!
aac(3)-Ic_1_AJ511268	0	0	#NUM!	0	#NUM!	#NUM!
aac(3)-Id_1_AB114632	0	0	#NUM!	0	#NUM!	#NUM!
aac(3)-If_1_AY884051	0	0	#NUM!	0	#NUM!	#NUM!
aac(3)-Ih_1_CP000490	0	0	#NUM!	0	#NUM!	#NUM!
aac(3)-Ii_1_CP000356	0	0	#NUM!	0	#NUM!	#NUM!
aac(3)-IIb_1_M97172	0	0	#NUM!	0	#NUM!	#NUM!
aac(3)-IIIa_1_X55652	0	0	#NUM!	0	#NUM!	#NUM!
aac(3)-IIIb_1_L06160	0	0	#NUM!	0	#NUM!	#NUM!
aac(3)-IIIc_1_L06161	0	0	#NUM!	0	#NUM!	#NUM!
aac(3)-IV_1_DQ241380	0	0	#NUM!	0	#NUM!	#NUM!
aac(3)-IXa_1_M55427	0	0	#NUM!	0	#NUM!	#NUM!
aac(3)-VIa_1_M88012	0	0	#NUM!	0	#NUM!	#NUM!
aac(3)-VIIa_1_M22999	0	0	#NUM!	0	#NUM!	#NUM!
aac(3)-VIII_3_AJ748131	0	0	#NUM!	0	#NUM!	#NUM!
aac(3)-VIIIa_1_M55426	0	0	#NUM!	0	#NUM!	#NUM!
aac(3)-Xa_1_AB028210	0	0	#NUM!	0	#NUM!	#NUM!
aac(3)-XI_1_CTEG01000046	0	0	#NUM!	0	#NUM!	#NUM!
aac(6')-29a_1_AF263519	0	0	#NUM!	0	#NUM!	#NUM!
aac(6')-31_1_AM283489	0	0	#NUM!	0	#NUM!	#NUM!
aac(6')-32_1_EF614235	0	0	#NUM!	0	#NUM!	#NUM!
aac(6')-33_1_GQ337064	0	0	#NUM!	0	#NUM!	#NUM!
aac(6')-Ia_1_M18967	0	0	#NUM!	0	#NUM!	#NUM!
aac(6')-Iaa_1_NC_003197	0	0	#NUM!	0	#NUM!	#NUM!
aac(6')-Iae_1_AB104852	0	0	#NUM!	0	#NUM!	#NUM!
aac(6')-Iag_1_AB472901	0	0	#NUM!	0	#NUM!	#NUM!
aac(6')-Iai_1_EU886977	0	0	#NUM!	0	#NUM!	#NUM!
aac(6')-Iaj_1_AB709942	0	0	#NUM!	0	#NUM!	#NUM!
aac(6')-Iak_1_AB894482	0	0	#NUM!	0	#NUM!	#NUM!
aac(6')-Ian_1_AP014611	0	0	#NUM!	0	#NUM!	#NUM!
aac(6')-Ic_1_M94066	0	0	#NUM!	0	#NUM!	#NUM!
aac(6')-If_1_X55353	0	0	#NUM!	0	#NUM!	#NUM!
aac(6')-Ig_1_L09246	0	0	#NUM!	0	#NUM!	#NUM!
aac(6')-IIa_1_M29695	0	0	#NUM!	0	#NUM!	#NUM!
aac(6')-IIb_1_L06163	0	0	#NUM!	0	#NUM!	#NUM!
aac(6')-IIc_1_NC_012555	0	0	#NUM!	0	#NUM!	#NUM!
aac(6')-Iid_1_AJ584700	0	0	#NUM!	0	#NUM!	#NUM!
aac(6')-Iih_1_AJ584701	0	0	#NUM!	0	#NUM!	#NUM!
aac(6')-Ij_1_L29045	0	0	#NUM!	0	#NUM!	#NUM!
aac(6')-Il_1_U13880	0	0	#NUM!	0	#NUM!	#NUM!
aac(6')-Im_1_AF337947	0	0	#NUM!	0	#NUM!	#NUM!
aac(6')-Ip_1_Z54241	0	0	#NUM!	0	#NUM!	#NUM!
aac(6')-Ir_1_AF031326	0	0	#NUM!	0	#NUM!	#NUM!
aac(6')-Isa_1_AB116646	0	0	#NUM!	0	#NUM!	#NUM!
aac(6')-It_1_AF031328	0	0	#NUM!	0	#NUM!	#NUM!
aac(6')-Iu_1_AF031329	0	0	#NUM!	0	#NUM!	#NUM!
aac(6')-Iw_1_AF031331	0	0	#NUM!	0	#NUM!	#NUM!
aac(6')-Iz_1_AF140221	0	0	#NUM!	0	#NUM!	#NUM!
aadA10_1_U37105	0	0	#NUM!	0	#NUM!	#NUM!
aadA14_1_AJ884726	0	0	#NUM!	0	#NUM!	#NUM!
aadA6_1_AF140629	0	0	#NUM!	0	#NUM!	#NUM!
aadA9_1_AJ420072	0	0	#NUM!	0	#NUM!	#NUM!
aadD_2_M19465	0	0	#NUM!	0	#NUM!	#NUM!
aadE-Cc_1_CP013733	0	0	#NUM!	0	#NUM!	#NUM!
aadK_1_M26879	0	0	#NUM!	0	#NUM!	#NUM!
ampS_1_X80276	0	0	#NUM!	0	#NUM!	#NUM!
ant(4')-Ib_1_AJ506108	0	0	#NUM!	0	#NUM!	#NUM!
ant(4')-IIa_1_M98270	0	0	#NUM!	0	#NUM!	#NUM!
ant(4')-IIb_1_AY114142	0	0	#NUM!	0	#NUM!	#NUM!
ant(6)-Ib_1_FN594949	0	0	#NUM!	0	#NUM!	#NUM!
aph(2'')-Ib_1_AF337947	0	0	#NUM!	0	#NUM!	#NUM!
aph(2'')-Ic_1_U51479	0	0	#NUM!	0	#NUM!	#NUM!
aph(2'')-Ie_1_AY743255	0	0	#NUM!	0	#NUM!	#NUM!
aph(2'')-If_1_KF652097	0	0	#NUM!	0	#NUM!	#NUM!
aph(2'')-Ig_1_CP004067	0	0	#NUM!	0	#NUM!	#NUM!
aph(2'')-Ih_1_KF652096	0	0	#NUM!	0	#NUM!	#NUM!
aph(3'')-Ia_2_AP009493	0	0	#NUM!	0	#NUM!	#NUM!
aph(3'')-Ic_1_DQ336355	0	0	#NUM!	0	#NUM!	#NUM!
aph(3')-Ib_2_AJ744860	0	0	#NUM!	0	#NUM!	#NUM!
aph(3')-Id_1_Z48231	0	0	#NUM!	0	#NUM!	#NUM!
aph(3')-IIa_1_X57709	0	0	#NUM!	0	#NUM!	#NUM!
aph(3')-IIb_1_X90856	0	0	#NUM!	0	#NUM!	#NUM!
aph(3')-IIc_1_AM743169	0	0	#NUM!	0	#NUM!	#NUM!
aph(3')-IV_1_X03364	0	0	#NUM!	0	#NUM!	#NUM!
aph(3')-Va_1_K00432	0	0	#NUM!	0	#NUM!	#NUM!
aph(3')-Vb_1_M22126	0	0	#NUM!	0	#NUM!	#NUM!
aph(3')-Vc_1_S81599	0	0	#NUM!	0	#NUM!	#NUM!
aph(3')-VIIa_1_M29953	0	0	#NUM!	0	#NUM!	#NUM!
aph(3')-XV_1_Y18050	0	0	#NUM!	0	#NUM!	#NUM!
aph(4)-Ia_1_V01499	0	0	#NUM!	0	#NUM!	#NUM!
aph(6)-Ia_1_AY971801	0	0	#NUM!	0	#NUM!	#NUM!
aph(6)-Ib_1_X05648	0	0	#NUM!	0	#NUM!	#NUM!
aph(7'')-Ia_1_X03615	0	0	#NUM!	0	#NUM!	#NUM!
aph(9)-Ia_1_U94857	0	0	#NUM!	0	#NUM!	#NUM!
aph(9)-Ib_1_U70376	0	0	#NUM!	0	#NUM!	#NUM!
ARR-5_1_EF660563	0	0	#NUM!	0	#NUM!	#NUM!
ARR-6_2_FM897214	0	0	#NUM!	0	#NUM!	#NUM!
ARR-6_3_JF922883	0	0	#NUM!	0	#NUM!	#NUM!
ARR-7_1_FN397623	0	0	#NUM!	0	#NUM!	#NUM!
ARR-8_1_KC199968	0	0	#NUM!	0	#NUM!	#NUM!
blaA_1_DQ424965	0	0	#NUM!	0	#NUM!	#NUM!
blaACC-3_1_AF180958	0	0	#NUM!	0	#NUM!	#NUM!
blaACC-7_1_MG028657	0	0	#NUM!	0	#NUM!	#NUM!
blaAER-1_1_U14748	0	0	#NUM!	0	#NUM!	#NUM!
blaAST-1_1_AF279904	0	0	#NUM!	0	#NUM!	#NUM!
blaB-13_1_EF595959	0	0	#NUM!	0	#NUM!	#NUM!
blaB-3_1_AF189301	0	0	#NUM!	0	#NUM!	#NUM!
blaBEL-1_1_DQ089809	0	0	#NUM!	0	#NUM!	#NUM!
blaBES-1_1_AF234999	0	0	#NUM!	0	#NUM!	#NUM!
blaBIC-1_1_GQ260093	0	0	#NUM!	0	#NUM!	#NUM!
blaBKC_1_KP689347	0	0	#NUM!	0	#NUM!	#NUM!
blaCARB-17_1_KJ934265	0	0	#NUM!	0	#NUM!	#NUM!
blaCARB-4_1_FJ785525	0	0	#NUM!	0	#NUM!	#NUM!
blaCARB-42_1_NG_048745	0	0	#NUM!	0	#NUM!	#NUM!
blaCKO-1_1_AF477396	0	0	#NUM!	0	#NUM!	#NUM!
blaCME-1_1_AJ006275	0	0	#NUM!	0	#NUM!	#NUM!
blaCMY-1_1_X92508	0	0	#NUM!	0	#NUM!	#NUM!
blaCTX-M-151_1_AB916359	0	0	#NUM!	0	#NUM!	#NUM!
blaCTX-M-39_1_AY954516	0	0	#NUM!	0	#NUM!	#NUM!
blaDES-1_1_AF426161	0	0	#NUM!	0	#NUM!	#NUM!
blaDIM-1_1_GU323019	0	0	#NUM!	0	#NUM!	#NUM!
blaERP-1_1_AY077733	0	0	#NUM!	0	#NUM!	#NUM!
blaFOX-2_1_Y10282	0	0	#NUM!	0	#NUM!	#NUM!
blaFRI-2_1_KX620467	0	0	#NUM!	0	#NUM!	#NUM!
blaFRI-5_1_MH208723	0	0	#NUM!	0	#NUM!	#NUM!
blaGES-1_1_HQ170511	0	0	#NUM!	0	#NUM!	#NUM!
blaGES-23_1_KF179354	0	0	#NUM!	0	#NUM!	#NUM!
blaGOB-1_1_EF394442	0	0	#NUM!	0	#NUM!	#NUM!
blaGOB-17_1_AY899332	0	0	#NUM!	0	#NUM!	#NUM!
blaHERA-1_1_AF311385	0	0	#NUM!	0	#NUM!	#NUM!
blaIMI-1_1_U50278	0	0	#NUM!	0	#NUM!	#NUM!
blaIMP-27_1_JF894248	0	0	#NUM!	0	#NUM!	#NUM!
blaIMP-9_1_FJ655384	0	0	#NUM!	0	#NUM!	#NUM!
blaIND-14_1_HM367709	0	0	#NUM!	0	#NUM!	#NUM!
blaIND-2a_4_AF219130	0	0	#NUM!	0	#NUM!	#NUM!
blaIND-5_1_AY504627	0	0	#NUM!	0	#NUM!	#NUM!
blaIND-7_1_AB529520	0	0	#NUM!	0	#NUM!	#NUM!
blaKHM-1_1_AB364006	0	0	#NUM!	0	#NUM!	#NUM!
blaKPC-34_1_KU985429	0	0	#NUM!	0	#NUM!	#NUM!
blaL_2_NG050596	0	0	#NUM!	0	#NUM!	#NUM!
blaL1_3_EF126059	0	0	#NUM!	0	#NUM!	#NUM!
blaLAP-2_1_EU159120	0	0	#NUM!	0	#NUM!	#NUM!
blaLCR-1_1_X56809	0	0	#NUM!	0	#NUM!	#NUM!
blaLMB-1_1_MH475146	0	0	#NUM!	0	#NUM!	#NUM!
blaLUT-1_1_AY695112	0	0	#NUM!	0	#NUM!	#NUM!
blaNDM-19_1_MF370080	0	0	#NUM!	0	#NUM!	#NUM!
blaOXA-114f_1_HM368375	0	0	#NUM!	0	#NUM!	#NUM!
blaOXA-129_1_FJWZ01000025	0	0	#NUM!	0	#NUM!	#NUM!
blaOXA-145_1_FJ790516	0	0	#NUM!	0	#NUM!	#NUM!
blaOXA-146_1_FJ194494	0	0	#NUM!	0	#NUM!	#NUM!
blaOXA-152_1_KP771980	0	0	#NUM!	0	#NUM!	#NUM!
blaOXA-153_1_KP771981	0	0	#NUM!	0	#NUM!	#NUM!
blaOXA-154_1_KP771982	0	0	#NUM!	0	#NUM!	#NUM!
blaOXA-156_1_KP771984	0	0	#NUM!	0	#NUM!	#NUM!
blaOXA-157_1_KP771985	0	0	#NUM!	0	#NUM!	#NUM!
blaOXA-158_1_KP771986	0	0	#NUM!	0	#NUM!	#NUM!
blaOXA-18_1_U85514	0	0	#NUM!	0	#NUM!	#NUM!
blaOXA-198_1_HQ634775	0	0	#NUM!	0	#NUM!	#NUM!
blaOXA-20_2_AF024602	0	0	#NUM!	0	#NUM!	#NUM!
blaOXA-205_1_JF800667	0	0	#NUM!	0	#NUM!	#NUM!
blaOXA-209_1_JF268688	0	0	#NUM!	0	#NUM!	#NUM!
blaOXA-215_1_JN861783	0	0	#NUM!	0	#NUM!	#NUM!
blaOXA-22_1_AF064820	0	0	#NUM!	0	#NUM!	#NUM!
blaOXA-228_1_JQ422053	0	0	#NUM!	0	#NUM!	#NUM!
blaOXA-24_1_AJ239129	0	0	#NUM!	0	#NUM!	#NUM!
blaOXA-266_1_APPO01000008	0	0	#NUM!	0	#NUM!	#NUM!
blaOXA-274_1_APOS01000038	0	0	#NUM!	0	#NUM!	#NUM!
blaOXA-287_1_NG_050609	0	0	#NUM!	0	#NUM!	#NUM!
blaOXA-29_1_AJ400619	0	0	#NUM!	0	#NUM!	#NUM!
blaOXA-299_1_APQD01000016	0	0	#NUM!	0	#NUM!	#NUM!
blaOXA-305_1_APPF01000021	0	0	#NUM!	0	#NUM!	#NUM!
blaOXA-308_1_APPN01000080	0	0	#NUM!	0	#NUM!	#NUM!
blaOXA-336_1_KF048907	0	0	#NUM!	0	#NUM!	#NUM!
blaOXA-372_1_KJ746496	0	0	#NUM!	0	#NUM!	#NUM!
blaOXA-415_1_KJ865754	0	0	#NUM!	0	#NUM!	#NUM!
blaOXA-43_1_AJ488303	0	0	#NUM!	0	#NUM!	#NUM!
blaOXA-438_1_KP410734	0	0	#NUM!	0	#NUM!	#NUM!
blaOXA-443_1_LC030178	0	0	#NUM!	0	#NUM!	#NUM!
blaOXA-444_1_CP010800	0	0	#NUM!	0	#NUM!	#NUM!
blaOXA-448_1_KR061497	0	0	#NUM!	0	#NUM!	#NUM!
blaOXA-45_1_AJ519683	0	0	#NUM!	0	#NUM!	#NUM!
blaOXA-451_1_KR061504	0	0	#NUM!	0	#NUM!	#NUM!
blaOXA-455_1_KP903885	0	0	#NUM!	0	#NUM!	#NUM!
blaOXA-485_1_LLNM01000004	0	0	#NUM!	0	#NUM!	#NUM!
blaOXA-493_1_KU739135	0	0	#NUM!	0	#NUM!	#NUM!
blaOXA-501_1_KU167110	0	0	#NUM!	0	#NUM!	#NUM!
blaOXA-527_1_KX599404	0	0	#NUM!	0	#NUM!	#NUM!
blaOXA-53_1_AY289608	0	0	#NUM!	0	#NUM!	#NUM!
blaOXA-535_1_KX828709	0	0	#NUM!	0	#NUM!	#NUM!
blaOXA-54_1_AY500137	0	0	#NUM!	0	#NUM!	#NUM!
blaOXA-549_1_KY682751	0	0	#NUM!	0	#NUM!	#NUM!
blaOXA-60d_1_AY664506	0	0	#NUM!	0	#NUM!	#NUM!
blaOXY-1-1_1_Z30177	0	0	#NUM!	0	#NUM!	#NUM!
blaOXY-2-6_6_AY077485	0	0	#NUM!	0	#NUM!	#NUM!
blaOXY-3-1_1_AF491278	0	0	#NUM!	0	#NUM!	#NUM!
blaPAM-1_1_AB858498	0	0	#NUM!	0	#NUM!	#NUM!
blaPAO_4_AY083592	0	0	#NUM!	0	#NUM!	#NUM!
blaPEDO-1_1_KP109677	0	0	#NUM!	0	#NUM!	#NUM!
blaPEDO-2_1_KP109678	0	0	#NUM!	0	#NUM!	#NUM!
blaPEDO-3_1_KP109679	0	0	#NUM!	0	#NUM!	#NUM!
blaPER-6_1_GQ396303	0	0	#NUM!	0	#NUM!	#NUM!
blaPLA-3A_1_AY507663	0	0	#NUM!	0	#NUM!	#NUM!
blaPME-1_1_HQ541434	0	0	#NUM!	0	#NUM!	#NUM!
blaRAHN-1_2_AF338038	0	0	#NUM!	0	#NUM!	#NUM!
blaRAHN-2_2_HM114350	0	0	#NUM!	0	#NUM!	#NUM!
blaROB-1_2_AF022114	0	0	#NUM!	0	#NUM!	#NUM!
blaSCO-1_1_EF063111	0	0	#NUM!	0	#NUM!	#NUM!
blaSFC-1_1_AY354402	0	0	#NUM!	0	#NUM!	#NUM!
blaSFO-1_1_AB003148	0	0	#NUM!	0	#NUM!	#NUM!
blaSGM-1_1_AAQG01000013	0	0	#NUM!	0	#NUM!	#NUM!
blaSGM-2_1_AP010803	0	0	#NUM!	0	#NUM!	#NUM!
blaSGM-4_1_CP002798	0	0	#NUM!	0	#NUM!	#NUM!
blaSGM-5_1_NG049987	0	0	#NUM!	0	#NUM!	#NUM!
blaSGM-6_1_NG049988	0	0	#NUM!	0	#NUM!	#NUM!
blaSPG-1_1_KP109680	0	0	#NUM!	0	#NUM!	#NUM!
blaSPM-1_1_AY341249	0	0	#NUM!	0	#NUM!	#NUM!
blaSPU-1_1_GQ919044	0	0	#NUM!	0	#NUM!	#NUM!
blaSRT-2_1_AY524276	0	0	#NUM!	0	#NUM!	#NUM!
blaTER-1_1_FJ263091	0	0	#NUM!	0	#NUM!	#NUM!
blaTLA-1_1_AF148067	0	0	#NUM!	0	#NUM!	#NUM!
blaTMB-2_1_AB758277	0	0	#NUM!	0	#NUM!	#NUM!
blaTRU_1_EU046614	0	0	#NUM!	0	#NUM!	#NUM!
blaTUS-1_1_AF441287	0	0	#NUM!	0	#NUM!	#NUM!
blaVCC-1_1_KT818596	0	0	#NUM!	0	#NUM!	#NUM!
blaVHH-1_1_NG050334	0	0	#NUM!	0	#NUM!	#NUM!
blaVIM-48_1_KY362199	0	0	#NUM!	0	#NUM!	#NUM!
blaVIM-7_1_AJ536835	0	0	#NUM!	0	#NUM!	#NUM!
blaVMB-1_1_MN719868	0	0	#NUM!	0	#NUM!	#NUM!
blaZ_12_M15195	0	0	#NUM!	0	#NUM!	#NUM!
cat_1_M11587	0	0	#NUM!	0	#NUM!	#NUM!
cat_3_S48276	0	0	#NUM!	0	#NUM!	#NUM!
cat_4_AY238971	0	0	#NUM!	0	#NUM!	#NUM!
cat(pC194)_1_NC_002013	0	0	#NUM!	0	#NUM!	#NUM!
cat(pC221)_1_X02529	0	0	#NUM!	0	#NUM!	#NUM!
cat(pC233)_1_AY355285	0	0	#NUM!	0	#NUM!	#NUM!
cat86_1_K00544	0	0	#NUM!	0	#NUM!	#NUM!
catA3_1_X07848	0	0	#NUM!	0	#NUM!	#NUM!
catB_1_M93113	0	0	#NUM!	0	#NUM!	#NUM!
catB2_1_AF047479	0	0	#NUM!	0	#NUM!	#NUM!
catB7_1_AF036933	0	0	#NUM!	0	#NUM!	#NUM!
catQ_1_M55620	0	0	#NUM!	0	#NUM!	#NUM!
catT_1_MW030510	0	0	#NUM!	0	#NUM!	#NUM!
cfiA1_1_AB087225	0	0	#NUM!	0	#NUM!	#NUM!
cfr_2_AJ879565	0	0	#NUM!	0	#NUM!	#NUM!
cfr(B)_2_KM359438	0	0	#NUM!	0	#NUM!	#NUM!
Cfr(D)_1_NG_067192	0	0	#NUM!	0	#NUM!	#NUM!
Cfr(E)_1_NG_070225	0	0	#NUM!	0	#NUM!	#NUM!
cmlV_1_U09991	0	0	#NUM!	0	#NUM!	#NUM!
cmr_1_U43535	0	0	#NUM!	0	#NUM!	#NUM!
cmrA_1_Z12001	0	0	#NUM!	0	#NUM!	#NUM!
crpP_1_HM560971	0	0	#NUM!	0	#NUM!	#NUM!
dfrA10_1_L06418	0	0	#NUM!	0	#NUM!	#NUM!
dfrA18_1_AY034138	0	0	#NUM!	0	#NUM!	#NUM!
dfrA19_1_AJ310778	0	0	#NUM!	0	#NUM!	#NUM!
dfrA20_1_AJ605332	0	0	#NUM!	0	#NUM!	#NUM!
dfrA23_1_AJ746361	0	0	#NUM!	0	#NUM!	#NUM!
dfrA24_1_AJ972619	0	0	#NUM!	0	#NUM!	#NUM!
dfrA28_2_FM877476	0	0	#NUM!	0	#NUM!	#NUM!
dfrA34_1_JYRF01000065	0	0	#NUM!	0	#NUM!	#NUM!
dfrA35_1_CP024557	0	0	#NUM!	0	#NUM!	#NUM!
dfrA6_2_FJ905898	0	0	#NUM!	0	#NUM!	#NUM!
dfrA9_1_X57730	0	0	#NUM!	0	#NUM!	#NUM!
dfrB2_2_AY553333	0	0	#NUM!	0	#NUM!	#NUM!
dfrB4_3_HQ317921	0	0	#NUM!	0	#NUM!	#NUM!
dfrB7_1_DQ993182	0	0	#NUM!	0	#NUM!	#NUM!
dfrB8_1_GU295656	0	0	#NUM!	0	#NUM!	#NUM!
dfrD_1_Z50141	0	0	#NUM!	0	#NUM!	#NUM!
dfrG_1_AB205645	0	0	#NUM!	0	#NUM!	#NUM!
dfrK_3_FN812951	0	0	#NUM!	0	#NUM!	#NUM!
ere(A)_1_AY183453	0	0	#NUM!	0	#NUM!	#NUM!
erm(30)_1_AF079138	0	0	#NUM!	0	#NUM!	#NUM!
erm(31)_1_AF079138	0	0	#NUM!	0	#NUM!	#NUM!
erm(32)_1_AJ009971	0	0	#NUM!	0	#NUM!	#NUM!
erm(33)_1_AJ579365	0	0	#NUM!	0	#NUM!	#NUM!
erm(34)_1_AY234334	0	0	#NUM!	0	#NUM!	#NUM!
erm(36)_1_AF462611	0	0	#NUM!	0	#NUM!	#NUM!
erm(37)_1_AL123456	0	0	#NUM!	0	#NUM!	#NUM!
erm(39)_1_AY487229	0	0	#NUM!	0	#NUM!	#NUM!
erm(40)_1_AY570506	0	0	#NUM!	0	#NUM!	#NUM!
erm(41)_1_EU177504	0	0	#NUM!	0	#NUM!	#NUM!
erm(42)_1_FR734406	0	0	#NUM!	0	#NUM!	#NUM!
erm(43)_1_HE650138	0	0	#NUM!	0	#NUM!	#NUM!
erm(44)_1_HG796218	0	0	#NUM!	0	#NUM!	#NUM!
erm(45)_1_LN680996	0	0	#NUM!	0	#NUM!	#NUM!
erm(46)_1_KM679362	0	0	#NUM!	0	#NUM!	#NUM!
erm(47)_1_KU612222	0	0	#NUM!	0	#NUM!	#NUM!
erm(48)_1_LT223129	0	0	#NUM!	0	#NUM!	#NUM!
erm(50)_1_LC473083	0	0	#NUM!	0	#NUM!	#NUM!
erm(A)_3_EU348758	0	0	#NUM!	0	#NUM!	#NUM!
erm(C)_2_M19652	0	0	#NUM!	0	#NUM!	#NUM!
erm(D)_3_M77505	0	0	#NUM!	0	#NUM!	#NUM!
erm(E)_2_M11200	0	0	#NUM!	0	#NUM!	#NUM!
erm(G)_2_L42817	0	0	#NUM!	0	#NUM!	#NUM!
erm(H)_1_M16503	0	0	#NUM!	0	#NUM!	#NUM!
erm(N)_1_X97721	0	0	#NUM!	0	#NUM!	#NUM!
erm(O)_1_M74717	0	0	#NUM!	0	#NUM!	#NUM!
erm(O)_2_AJ223970	0	0	#NUM!	0	#NUM!	#NUM!
erm(S)_1_M19269	0	0	#NUM!	0	#NUM!	#NUM!
erm(U)_1_NG_047843	0	0	#NUM!	0	#NUM!	#NUM!
erm(V)_1_U59450	0	0	#NUM!	0	#NUM!	#NUM!
erm(W)_1_D14532	0	0	#NUM!	0	#NUM!	#NUM!
erm(Y)_1_AB014481	0	0	#NUM!	0	#NUM!	#NUM!
erm(Z)_1_AM709783	0	0	#NUM!	0	#NUM!	#NUM!
fexA_2_AM408573	0	0	#NUM!	0	#NUM!	#NUM!
fexB_1_JN201336	0	0	#NUM!	0	#NUM!	#NUM!
fmrO_1_Q08325	0	0	#NUM!	0	#NUM!	#NUM!
fomA_1_AB016934	0	0	#NUM!	0	#NUM!	#NUM!
fomB_1_AB016934	0	0	#NUM!	0	#NUM!	#NUM!
fos_2_FN543093	0	0	#NUM!	0	#NUM!	#NUM!
fosA_2_AGDM01000012	0	0	#NUM!	0	#NUM!	#NUM!
fosA_4_ACWU01000146	0	0	#NUM!	0	#NUM!	#NUM!
fosA4_1_AB908992	0	0	#NUM!	0	#NUM!	#NUM!
fosA7_1_LAPJ01000014	0	0	#NUM!	0	#NUM!	#NUM!
fosB_2_X89875	0	0	#NUM!	0	#NUM!	#NUM!
fosB_4_CP000029	0	0	#NUM!	0	#NUM!	#NUM!
fosB_5_AJ605334	0	0	#NUM!	0	#NUM!	#NUM!
fosB1_1_CP001903	0	0	#NUM!	0	#NUM!	#NUM!
fosB2_1_AE016879	0	0	#NUM!	0	#NUM!	#NUM!
fosC_1_Z33413	0	0	#NUM!	0	#NUM!	#NUM!
fosD_1_KC989517	0	0	#NUM!	0	#NUM!	#NUM!
fosE_2_AY029772	0	0	#NUM!	0	#NUM!	#NUM!
fosL1_1_MN464149	0	0	#NUM!	0	#NUM!	#NUM!
fosX_1_AP010904	0	0	#NUM!	0	#NUM!	#NUM!
fosX_2_AL591981	0	0	#NUM!	0	#NUM!	#NUM!
fosX_3_CP003505	0	0	#NUM!	0	#NUM!	#NUM!
fosX_4_DQ342344	0	0	#NUM!	0	#NUM!	#NUM!
fusB_2_JF777505	0	0	#NUM!	0	#NUM!	#NUM!
fusC_1_KF527883	0	0	#NUM!	0	#NUM!	#NUM!
Gar_1_NG_070891	0	0	#NUM!	0	#NUM!	#NUM!
grdA_1_QJX10702	0	0	#NUM!	0	#NUM!	#NUM!
grmA_1_M55520	0	0	#NUM!	0	#NUM!	#NUM!
grmO_1_AY524043	0	0	#NUM!	0	#NUM!	#NUM!
hugA_1_AF324468	0	0	#NUM!	0	#NUM!	#NUM!
kgmB_1_S60108	0	0	#NUM!	0	#NUM!	#NUM!
kmr_1_ENA_ACB88605	0	0	#NUM!	0	#NUM!	#NUM!
lmr(A)_1_X59926	0	0	#NUM!	0	#NUM!	#NUM!
lnu(A)_1_M14039	0	0	#NUM!	0	#NUM!	#NUM!
lnu(B)_2_JQ861959	0	0	#NUM!	0	#NUM!	#NUM!
lnu(D)_1_EF452177	0	0	#NUM!	0	#NUM!	#NUM!
lnu(E)_1_KF287643	0	0	#NUM!	0	#NUM!	#NUM!
lnu(F)_1_EU118119	0	0	#NUM!	0	#NUM!	#NUM!
lnu(G)_1_KX470419	0	0	#NUM!	0	#NUM!	#NUM!
lnu(P)_1_FJ589781	0	0	#NUM!	0	#NUM!	#NUM!
mcr-2.1_1_LT598652	0	0	#NUM!	0	#NUM!	#NUM!
mcr-3.1_1_KY924928	0	0	#NUM!	0	#NUM!	#NUM!
mcr-3.17_1_MH332767	0	0	#NUM!	0	#NUM!	#NUM!
mcr-6.1_1_MF176240	0	0	#NUM!	0	#NUM!	#NUM!
mcr-8_1_MG736312	0	0	#NUM!	0	#NUM!	#NUM!
mdt(A)_1_X92946	0	0	#NUM!	0	#NUM!	#NUM!
mecA1_2_AY820253	0	0	#NUM!	0	#NUM!	#NUM!
mecB_1_NC_011996	0	0	#NUM!	0	#NUM!	#NUM!
mecC_1_FR821779	0	0	#NUM!	0	#NUM!	#NUM!
mecD_1_KY013611	0	0	#NUM!	0	#NUM!	#NUM!
mph(B)_1_D85892	0	0	#NUM!	0	#NUM!	#NUM!
mph(C)_5_AM180067	0	0	#NUM!	0	#NUM!	#NUM!
mph(D)_1_AB048591	0	0	#NUM!	0	#NUM!	#NUM!
mph(I)_1_KX531056	0	0	#NUM!	0	#NUM!	#NUM!
mph(J)_1_KY753883	0	0	#NUM!	0	#NUM!	#NUM!
mph(K)_1_NC_000964	0	0	#NUM!	0	#NUM!	#NUM!
mph(N)_1_KF648874	0	0	#NUM!	0	#NUM!	#NUM!
nimA_1_X71444	0	0	#NUM!	0	#NUM!	#NUM!
nimB_1_X71443	0	0	#NUM!	0	#NUM!	#NUM!
nimC_1_X76948	0	0	#NUM!	0	#NUM!	#NUM!
nimD_1_X76949	0	0	#NUM!	0	#NUM!	#NUM!
nimF_1_AJ515145	0	0	#NUM!	0	#NUM!	#NUM!
nimH_1_KX576455	0	0	#NUM!	0	#NUM!	#NUM!
nimI_1_FJ940889	0	0	#NUM!	0	#NUM!	#NUM!
npmA_1_AB261016	0	0	#NUM!	0	#NUM!	#NUM!
ole(C)_1_L06249	0	0	#NUM!	0	#NUM!	#NUM!
otr(B)_1_AF079900	0	0	#NUM!	0	#NUM!	#NUM!
otr(C)_1_AY509111	0	0	#NUM!	0	#NUM!	#NUM!
pexA_1_HM537013	0	0	#NUM!	0	#NUM!	#NUM!
POM-1_1_GU002295	0	0	#NUM!	0	#NUM!	#NUM!
qacA_1_AB566410	0	0	#NUM!	0	#NUM!	#NUM!
qacC_1_M37889	0	0	#NUM!	0	#NUM!	#NUM!
qacG_1_EU622633	0	0	#NUM!	0	#NUM!	#NUM!
qacJ_1_NG_048046	0	0	#NUM!	0	#NUM!	#NUM!
qacZ_1_NG_061384	0	0	#NUM!	0	#NUM!	#NUM!
qnrB53_1_HQ704413	0	0	#NUM!	0	#NUM!	#NUM!
qnrC_1_EU917444	0	0	#NUM!	0	#NUM!	#NUM!
qnrVC4_1_GQ891757	0	0	#NUM!	0	#NUM!	#NUM!
rmtA_1_AB120321	0	0	#NUM!	0	#NUM!	#NUM!
rmtB_1_AB103506	0	0	#NUM!	0	#NUM!	#NUM!
rmtD2_1_HQ401565	0	0	#NUM!	0	#NUM!	#NUM!
rmtE_1_GU201947	0	0	#NUM!	0	#NUM!	#NUM!
rmtF_1_JQ808129	0	0	#NUM!	0	#NUM!	#NUM!
rmtG_1_JX486113	0	0	#NUM!	0	#NUM!	#NUM!
rmtH_1_KC544262	0	0	#NUM!	0	#NUM!	#NUM!
sgm_1_M87057	0	0	#NUM!	0	#NUM!	#NUM!
srm(B)_1_X63451	0	0	#NUM!	0	#NUM!	#NUM!
str_2_FN435330	0	0	#NUM!	0	#NUM!	#NUM!
str_3_AM932524	0	0	#NUM!	0	#NUM!	#NUM!
tcr3_1_D38215	0	0	#NUM!	0	#NUM!	#NUM!
tet(30)_1_AF090987	0	0	#NUM!	0	#NUM!	#NUM!
tet(31)_2_AJ250203	0	0	#NUM!	0	#NUM!	#NUM!
tet(33)_2_DQ390458	0	0	#NUM!	0	#NUM!	#NUM!
tet(41)_1_AY264780	0	0	#NUM!	0	#NUM!	#NUM!
tet(42)_1_EU523697	0	0	#NUM!	0	#NUM!	#NUM!
tet(43)_1_GQ244501	0	0	#NUM!	0	#NUM!	#NUM!
tet(45)_1_JF837331	0	0	#NUM!	0	#NUM!	#NUM!
tet(47)_1_KR857681	0	0	#NUM!	0	#NUM!	#NUM!
tet(48)_1_KR857682	0	0	#NUM!	0	#NUM!	#NUM!
tet(52)_1_KR857686	0	0	#NUM!	0	#NUM!	#NUM!
tet(53)_1_KR857687	0	0	#NUM!	0	#NUM!	#NUM!
tet(54)_1_KR857688	0	0	#NUM!	0	#NUM!	#NUM!
tet(55)_1_KR857689	0	0	#NUM!	0	#NUM!	#NUM!
tet(E)_2_L06940	0	0	#NUM!	0	#NUM!	#NUM!
tet(H)_3_Y15510	0	0	#NUM!	0	#NUM!	#NUM!
tet(J)_2_AF038993	0	0	#NUM!	0	#NUM!	#NUM!
tet(L)_6_D12567	0	0	#NUM!	0	#NUM!	#NUM!
tet(V)_1_AF030344	0	0	#NUM!	0	#NUM!	#NUM!
tet(Z)_1_AF121000	0	0	#NUM!	0	#NUM!	#NUM!
VanA_bc_1_Y15704	0	0	#NUM!	0	#NUM!	#NUM!
VanC2XY_1_EU151754	0	0	#NUM!	0	#NUM!	#NUM!
VanE_1_AF136925	0	0	#NUM!	0	#NUM!	#NUM!
VanH_bc_1_Y15705	0	0	#NUM!	0	#NUM!	#NUM!
VanHAX_PA_1_DQ018711	0	0	#NUM!	0	#NUM!	#NUM!
VanHAX_PT_2_AY926880	0	0	#NUM!	0	#NUM!	#NUM!
VanHBX_2_U35369	0	0	#NUM!	0	#NUM!	#NUM!
VanHFX_1_AF155139	0	0	#NUM!	0	#NUM!	#NUM!
VanHMX_1_FJ349556	0	0	#NUM!	0	#NUM!	#NUM!
VanX_bc_1_Y15708	0	0	#NUM!	0	#NUM!	#NUM!
VanXY_C2_1_AY033089	0	0	#NUM!	0	#NUM!	#NUM!
vat(A)_1_L07778	0	0	#NUM!	0	#NUM!	#NUM!
vga(B)_1_U82085	0	0	#NUM!	0	#NUM!	#NUM!
vga(D)_1_GQ205627	0	0	#NUM!	0	#NUM!	#NUM!
vga(E)_1_FR772051	0	0	#NUM!	0	#NUM!	#NUM!
vgb(A)_1_M20129	0	0	#NUM!	0	#NUM!	#NUM!
vgb(B)_1_AF015628	0	0	#NUM!	0	#NUM!	#NUM!

## Sheet: FengQ_2015_Adenoma
Species	case	control	Ratio	Mean	wilcox_unpaired	wilcox_unpaired_fdr
blaFAR-1_1_AF024601	0.011493	0.0025594	4.49051	0.0070262	0.0126248	1
lnu(P)_1_FJ589781	0.117145	0.338538	0.346032	0.227841	0.0208696	1
aac(3)-IIa_1_X51534	0.0209116	0	#NUM!	0.0104558	0.0213843	1
aac(3)-IV_1_DQ241380	0.003652	0	#NUM!	0.001826	0.0213843	1
erm(39)_1_AY487229	0.00423999	0	#NUM!	0.00212	0.0213843	1
aph(3')-IIa_1_X57709	0.00577551	0.000741449	7.7895	0.00325848	0.0217772	1
VanC1XY_2_DQ022190	0.624792	0.483764	1.29152	0.554278	0.0315339	1
aph(7'')-Ia_1_X03615	0.00528329	0.00118472	4.45953	0.003234	0.0318704	1
cfr(C)_1_KX686749	0.868384	0.839633	1.03424	0.854009	0.0385759	1
blaL1_3_EF126059	0.00103605	0.00766832	0.135108	0.00435218	0.0437212	1
blaPAO_4_AY083592	0	0.00366688	0	0.00183344	0.0464492	1
fomB_1_AB016934	0	0.00330669	0	0.00165335	0.0464492	1
aac(3)-VIa_1_M88012	0.00377047	0	#NUM!	0.00188524	0.0476124	1
blaOXA-156_1_KP771984	0.00337838	0	#NUM!	0.00168919	0.0476124	1
cat(pC194)_1_NC_002013	0.066663	0	#NUM!	0.0333315	0.0476124	1
mre(A)_1_U92073	0.853184	1.33037	0.641315	1.09178	0.0547323	1
lnu(E)_1_KF287643	0.222942	0.103194	2.16041	0.163068	0.0555597	1
cat_2_M35190	2.97265	6.57171	0.452341	4.77218	0.0609418	1
mcr-4.1_1_MF543359	0.00307297	0.000730208	4.20835	0.00190159	0.0664259	1
erm(42)_1_FR734406	0.00230792	0.00843215	0.273705	0.00537003	0.0738125	1
aph(3'')-Ib_3_AF321550	0.0314332	2.06894	0.0151929	1.05018	0.0751101	1
aac(6')-Iak_1_AB894482	0	0.00742564	0	0.00371282	0.0765893	1
blaACI-1_1_AJ007350	0	0.056652	0	0.028326	0.0765893	1
fosX_2_AL591981	0	0.0180255	0	0.00901274	0.0765893	1
blaGES-23_1_KF179354	0.0245274	0.00990384	2.47656	0.0172156	0.0768446	1
nimB_1_X71443	0.107192	0.0634844	1.68847	0.0853379	0.0848105	1
ARR-4_1_EF660562	0.047831	0.00313694	15.2477	0.025484	0.0953322	1
tet(32)_1_EU722333	6.5938	8.90955	0.740082	7.75168	0.0967682	1
tet(41)_1_AY264780	0.00254269	0.000536109	4.74286	0.0015394	0.0987596	1
dfrA17_1_FJ460238	0.011578	0.0160384	0.721895	0.0138082	0.102285	1
mef(B)_1_FJ196385	0.00326938	0.00129774	2.51929	0.00228356	0.102285	1
tet(V)_1_AF030344	0.000545724	0.0030607	0.178301	0.00180321	0.103888	1
tet(37)_1_AF540889	4.88303	3.79465	1.28682	4.33884	0.105803	1
tcr3_1_D38215	0.00248373	0.00765467	0.324472	0.0050692	0.107516	1
tet(B)_1_AP000342	0.00425858	0.0468409	0.0909157	0.0255498	0.1078	1
aac(2')-Id_1_U72743	0.00835484	0	#NUM!	0.00417742	0.108411	1
blaCKO-1_1_AF477396	0.00456719	0	#NUM!	0.0022836	0.108411	1
cfr_2_AJ879565	0.00145496	0	#NUM!	0.000727478	0.108411	1
mph(A)_1_D16251	0.0200375	0	#NUM!	0.0100188	0.108411	1
npmA_1_AB261016	0.00421482	0	#NUM!	0.00210741	0.108411	1
mupB_1_JQ231224	1.45746	1.28262	1.13631	1.37004	0.109874	1
rmtD2_1_HQ401565	0.149583	0.0503551	2.97056	0.099969	0.122512	1
aadA2b_1_D43625	0.0131914	0.235588	0.0559935	0.12439	0.124773	1
blaOXA-443_1_LC030178	0	0.00194464	0	0.00097232	0.127583	1
blaOXA-85_1_JANA01000064	0	0.00238534	0	0.00119267	0.127583	1
erm(S)_1_M19269	0	0.00217566	0	0.00108783	0.127583	1
tet(K)_2_J01764	0	0.00204117	0	0.00102059	0.127583	1
otr(B)_1_AF079900	0.00274937	0.00665265	0.413274	0.00470101	0.131253	1
ant(9)-Ia_1_X02588	0.0160215	0.00659495	2.42936	0.0113082	0.146162	1
erm(38)_1_AY154657	0.346338	0.476466	0.726888	0.411402	0.154927	1
catS_1_X74948	2.60049	5.20988	0.499147	3.90519	0.157301	1
POM-1_1_GU002295	0.0065872	0.0141127	0.466759	0.0103499	0.158812	1
VanHBX_2_U35369	0.0758632	0.0978055	0.775654	0.0868343	0.159771	1
erm(Q)_1_L22689	0.0299452	0.0652434	0.458976	0.0475943	0.163935	1
blaSGM-2_1_AP010803	0.000721397	0.00481874	0.149707	0.00277007	0.164745	1
otr(A)_1_X53401	0.0806912	0.103101	0.782639	0.0918963	0.165059	1
cmlV_1_U09991	0.0167659	0.0161505	1.0381	0.0164582	0.166243	1
qacD_1_M37888	0.24787	0.351012	0.706157	0.299441	0.168231	1
rmtF_1_JQ808129	0.000881644	0.164622	0.00535556	0.0827519	0.169541	1
erm(G)_2_L42817	1.61714	1.30325	1.24086	1.46019	0.170084	1
tet(42)_1_EU523697	0.00115008	0.00319139	0.360369	0.00217074	0.174644	1
VanXY_C2_1_AY033089	0.86586	0.665381	1.3013	0.76562	0.17743	1
blaOKP-A-15_1_FJ755841	0.145029	0.105053	1.38054	0.125041	0.177451	1
blaOXA-258_1_HE614014	0.00106086	0.00444969	0.238411	0.00275528	0.179447	1
sul3_2_AJ459418	0.00109032	0.0082767	0.131734	0.00468351	0.179447	1
blaTEM-1A_1_HM749966	0.396609	1.34818	0.294181	0.872395	0.181002	1
blaPLA-3A_1_AY507663	0.00884728	0.02301	0.384498	0.0159286	0.184559	1
aph(6)-Ic_1_X01702	0.00900236	0.0102993	0.874076	0.00965083	0.189777	1
kmr_1_ENA_ACB88605	0.00245946	0.00461395	0.533048	0.0035367	0.189777	1
rmtG_1_JX486113	0.0155702	0.0052879	2.94449	0.010429	0.189777	1
qacH_1_FJ172381	0.00406807	0.0217612	0.186942	0.0129146	0.191648	1
aac(6')-Im_1_AF337947	0.117375	0.348418	0.336879	0.232897	0.193945	1
aph(6)-Ib_1_X05648	0.0170844	0.0138162	1.23655	0.0154503	0.194073	1
tlr(C)_1_M57437	0.409983	0.565988	0.724366	0.487985	0.197414	1
aph(3')-Va_1_K00432	0.00310487	0.000754018	4.11777	0.00192944	0.19779	1
tet(O)_1_M18896	51.6821	62.6787	0.824556	57.1804	0.199588	1
aac(3)-VIIIa_1_M55426	0.00281689	0.000734498	3.83512	0.00177569	0.204464	1
aac(6')-IIb_1_L06163	0.00516926	0.00144613	3.57454	0.00330769	0.204464	1
dfrA35_1_CP024557	0.00576986	0.00157578	3.66159	0.00367282	0.204464	1
aph(6)-Id_1_M28829	0.0410931	2.17215	0.0189182	1.10662	0.206114	1
tet(O/32/O)_2_AJ295238	1.10399	1.40286	0.786958	1.25343	0.212931	1
aac(6')-32_1_EF614235	0	0.00234536	0	0.00117268	0.217246	1
blaACC-3_1_AF180958	0	0.0184612	0	0.00923061	0.217246	1
blaSGM-5_1_NG049987	0	0.00146534	0	0.000732668	0.217246	1
cfiA1_1_AB087225	0	0.00324601	0	0.001623	0.217246	1
dfrA14_2_Z50805	0	0.00301687	0	0.00150844	0.217246	1
erm(U)_1_NG_047843	0	0.00182812	0	0.000914058	0.217246	1
Gar_1_NG_070891	0	0.00261195	0	0.00130598	0.217246	1
mcr-3.17_1_MH332767	0	0.00148284	0	0.000741421	0.217246	1
rmtH_1_KC544262	0	0.00178106	0	0.000890529	0.217246	1
tet(H)_3_Y15510	0	0.00104659	0	0.000523296	0.217246	1
lsa(E)_1_JX560992	2.5427	2.16266	1.17573	2.35268	0.224533	1
aac(6')-Isa_1_AB116646	0.00791106	0.00231208	3.42163	0.00511157	0.226366	1
mef(A)_1_AJ971089	7.07965	3.48019	2.03428	5.27992	0.226907	1
cat_1_M11587	0.0221527	0.00327545	6.76326	0.0127141	0.229557	1
blaACT-7_1_FJ237368	0.123533	0.00736519	16.7726	0.0654493	0.240732	1
erm(R)_1_M11276	0.00548773	0.00228383	2.40286	0.00388578	0.244209	1
qacC_1_M37889	0.0211018	0.00946424	2.22963	0.015283	0.2447	1
aph(3')-IIb_1_X90856	0.00366495	0.00146008	2.5101	0.00256251	0.244852	1
tet(40)_2_AM419751	8.77714	14.4639	0.606831	11.6205	0.249077	1
EstDL136_1_JN242251	0.364118	0.382528	0.951873	0.373323	0.254202	1
dfrA3_1_J03306	0.197591	0.299332	0.660105	0.248461	0.256005	1
tet(T)_1_L42544	0.184957	0.206938	0.893783	0.195948	0.256793	1
blaSRT-2_1_AY524276	0.0032908	0.00173461	1.89714	0.0025127	0.257751	1
tet(O/W/32/O)_1_EF065523	3.65105	3.25976	1.12004	3.4554	0.259401	1
aac(2')-Ib_1_U41471	0.0010749	0	#NUM!	0.000537449	0.262473	1
aac(6')-Ia_1_M18967	0.00128458	0	#NUM!	0.000642288	0.262473	1
aac(6')-Iw_1_AF031331	0.00246837	0	#NUM!	0.00123419	0.262473	1
aadA10_1_U37105	0.000835721	0	#NUM!	0.00041786	0.262473	1
aph(2'')-Ic_1_U51479	0.314923	0	#NUM!	0.157461	0.262473	1
aph(4)-Ia_1_V01499	0.000853028	0	#NUM!	0.000426514	0.262473	1
blaBIC-1_1_GQ260093	0.000817002	0	#NUM!	0.000408501	0.262473	1
blaCTX-M-4_1_Y14156	0.000756991	0	#NUM!	0.000378496	0.262473	1
blaCTX-M-63_1_EU660216	0.00150724	0	#NUM!	0.000753621	0.262473	1
blaDES-1_1_AF426161	0.000885679	0	#NUM!	0.000442839	0.262473	1
blaLAP-2_1_EU159120	0.000821171	0	#NUM!	0.000410586	0.262473	1
blaOXY-3-1_1_AF491278	0.000748414	0	#NUM!	0.000374207	0.262473	1
blaROB-1_2_AF022114	0.000573415	0	#NUM!	0.000286708	0.262473	1
blaSPU-1_1_GQ919044	0.000942493	0	#NUM!	0.000471246	0.262473	1
blaVIM-48_1_KY362199	0.00102627	0	#NUM!	0.000513135	0.262473	1
cmr_1_U43535	0.000533146	0	#NUM!	0.000266573	0.262473	1
dfrB2_2_AY553333	0.0035075	0	#NUM!	0.00175375	0.262473	1
erm(H)_1_M16503	0.000806815	0	#NUM!	0.000403408	0.262473	1
erm(V)_1_U59450	0.000807301	0	#NUM!	0.00040365	0.262473	1
fos_2_FN543093	0.0251026	0	#NUM!	0.0125513	0.262473	1
fosB_2_X89875	0.0042922	0	#NUM!	0.0021461	0.262473	1
fosB_5_AJ605334	0.00216154	0	#NUM!	0.00108077	0.262473	1
mph(I)_1_KX531056	0.000874997	0	#NUM!	0.000437498	0.262473	1
qacF_1_Z17326	0.000370436	0	#NUM!	0.000185218	0.262473	1
str_3_AM932524	0.00139076	0	#NUM!	0.000695378	0.262473	1
tet(53)_1_KR857687	0.00107622	0	#NUM!	0.000538108	0.262473	1
mcr-9_1_NZ_NAAN01000063.1	0.00594878	0.0021844	2.7233	0.00406659	0.263113	1
VanHAX_PT_2_AY926880	0.010182	0.00692472	1.47038	0.00855335	0.264673	1
fosA_2_AGDM01000012	0.038078	0.0889186	0.428235	0.0634983	0.265673	1
erm(35)_1_AF319779	0.2662	0.0956369	2.78345	0.180919	0.268618	1
optrA_1_KP399637	2.3537	2.17782	1.08076	2.26576	0.270018	1
ere(D)_1_KP265721	0.00232409	0.0106333	0.218568	0.00647869	0.271113	1
VanHDX_6_DQ172830	0.0749025	0.10868	0.689204	0.0917911	0.275692	1
ant(6)-Ib_1_FN594949	0.228379	0.39677	0.575597	0.312575	0.277703	1
ClpL_1_CP023753	6.48462	7.01156	0.924847	6.74809	0.28093	1
erm(X)_1_M36726	0.0524609	0.0165319	3.17331	0.0344964	0.281767	1
catA3_1_X07848	0.00150342	0.00509591	0.295025	0.00329966	0.283616	1
erm(O)_1_M74717	0.00701605	0.00402228	1.7443	0.00551917	0.285695	1
qacE_1_X68232	0.0421289	0.0179457	2.34758	0.0300373	0.286448	1
aph(3')-IIc_1_AM743169	0.00233244	0.00674136	0.34599	0.0045369	0.291328	1
blaCMY-54_1_HM544039	0.0023473	0.00536692	0.437364	0.00385711	0.291328	1
erm(50)_1_LC473083	0.00166139	0.00304251	0.546061	0.00235195	0.29918	1
qacJ_1_NG_048046	0.0806774	0.0100597	8.0199	0.0453685	0.29918	1
VanHMX_1_FJ349556	0.00167088	0.00153086	1.09147	0.00160087	0.29918	1
poxtA_1_MF095097	0.336446	0.251331	1.33865	0.293889	0.303635	1
tetB(46)_1_HQ652506	0.777924	1.2307	0.632098	1.00431	0.30364	1
nimD_1_X76949	0.623008	0.243172	2.56201	0.43309	0.308853	1
catB3_1_AJ009818	0.0164066	0.0154668	1.06076	0.0159367	0.30996	1
tet(S)_3_X92946	0.343502	0.46776	0.734356	0.405631	0.318437	1
blaOXA-347_1_ACWG01000053	0.133227	0.150095	0.887614	0.141661	0.321803	1
tet(W)_1_DQ060146	61.283	48.2693	1.26961	54.7762	0.324485	1
sal(A)_1_KC693025	0.0211761	0.0220063	0.962277	0.0215912	0.325678	1
OqxB_1_EU370913	1.94659	1.77014	1.09968	1.85836	0.327538	1
msr(D)_3_AF227520	3.56793	2.37274	1.50372	2.97033	0.336806	1
sul2_10_AM183225	0.607224	0.755181	0.804077	0.681203	0.337781	1
sitABCD_1_AY598030	3.44604	2.6403	1.30517	3.04317	0.348367	1
catB1_1_M58472	0.210066	0.202847	1.03559	0.206457	0.350291	1
tetA(P)_1_AB054980	0.238391	0.312406	0.76308	0.275399	0.365427	1
nimA_1_X71444	0.0212872	0.0602189	0.353497	0.040753	0.366689	1
nimE_1_AM042593	0.138546	0.268759	0.515502	0.203653	0.367417	1
lnu(A)_1_M14039	0.520632	0.296182	1.75781	0.408407	0.372477	1
aadA13_1_AY713504	0.0228813	0.227816	0.100438	0.125349	0.388349	1
aac(3)-IIIb_1_L06160	0	0.00072706	0	0.00036353	0.390285	1
aac(3)-VIIa_1_M22999	0	0.000567963	0	0.000283982	0.390285	1
aac(6')-Ib_2_M23634	0	0.000957443	0	0.000478721	0.390285	1
aac(6')-Iz_1_AF140221	0	0.00106109	0	0.000530544	0.390285	1
aadD_2_M19465	0	0.000856963	0	0.000428482	0.390285	1
ampS_1_X80276	0	0.000670137	0	0.000335068	0.390285	1
aph(9)-Ib_1_U70376	0	0.000591228	0	0.000295614	0.390285	1
blaACC-7_1_MG028657	0	0.000454185	0	0.000227092	0.390285	1
blaCARB-5_1_AF135373	0	0.000598183	0	0.000299092	0.390285	1
blaCTX-M-75_1_GQ149244	0	0.000690304	0	0.000345152	0.390285	1
blaOXA-333_1_KF203107	0	0.000850955	0	0.000425478	0.390285	1
blaOXA-43_1_AJ488303	0	0.000685763	0	0.000342881	0.390285	1
blaOXA-448_1_KR061497	0	0.000973195	0	0.000486597	0.390285	1
blaOXA-63_1_AY619003	0	0.000791275	0	0.000395638	0.390285	1
blaPEDO-1_1_KP109677	0	0.000775197	0	0.000387598	0.390285	1
blaSGM-1_1_AAQG01000013	0	0.000802137	0	0.000401069	0.390285	1
blaTRU_1_EU046614	0	0.000602817	0	0.000301408	0.390285	1
cat(pC221)_1_X02529	0	0.00124749	0	0.000623746	0.390285	1
cat(pC233)_1_AY355285	0	0.00320665	0	0.00160332	0.390285	1
cml_1_M22614	0	0.000702485	0	0.000351243	0.390285	1
dfrA1_7_AJ400733	0	0.00111046	0	0.000555228	0.390285	1
erm(33)_1_AJ579365	0	0.000872348	0	0.000436174	0.390285	1
erm(40)_1_AY570506	0	0.000855015	0	0.000427508	0.390285	1
erm(41)_1_EU177504	0	0.00753236	0	0.00376618	0.390285	1
erm(E)_2_M11200	0	0.00046262	0	0.00023131	0.390285	1
fosE_2_AY029772	0	0.00774353	0	0.00387176	0.390285	1
mph(B)_1_D85892	0	0.000611076	0	0.000305538	0.390285	1
mph(D)_1_AB048591	0	0.000651598	0	0.000325799	0.390285	1
qacA_1_AB566410	0	0.000446938	0	0.000223469	0.390285	1
qacZ_1_NG_061384	0	0.00151983	0	0.000759914	0.390285	1
qnrA3_1_DQ058661	0	0.000883121	0	0.00044156	0.390285	1
qnrD3_1_KX130945	0	0.00102855	0	0.000514277	0.390285	1
str_2_FN435330	0	0.000607437	0	0.000303718	0.390285	1
tet(43)_1_GQ244501	0	0.000377854	0	0.000188927	0.390285	1
tet(54)_1_KR857688	0	0.000479431	0	0.000239716	0.390285	1
tet(K)_1_U38656	0	0.000572657	0	0.000286328	0.390285	1
tet(Y)_2_AB089606	0	0.00299681	0	0.0014984	0.390285	1
tet(Z)_1_AF121000	0	0.000526833	0	0.000263417	0.390285	1
lnu(B)_2_JQ861959	0.00237089	0.00939187	0.252441	0.00588138	0.391607	1
mdt(A)_1_X92946	0.00316381	0.0291872	0.108397	0.0161755	0.391607	1
aph(3')-IIIa_1_AF330699	3.58845	4.78478	0.749971	4.18661	0.406199	1
dfrA9_1_X57730	0.00311245	0.00647695	0.480543	0.0047947	0.40786	1
blaSGM-4_1_CP002798	0.00221032	0.000833188	2.65285	0.00152176	0.408151	1
erm(Z)_1_AM709783	0.00226802	0.000786154	2.88496	0.00152709	0.408151	1
aac(6')-aph(2'')_1_M13771	0.19201	1.52585	0.125838	0.858929	0.416334	1
tet(X3)_1_MK134375	1.67497	0.484939	3.45399	1.07996	0.41703	1
vga(E)_1_FR772051	0.00976748	0.0127379	0.766803	0.0112527	0.418142	1
dfrG_1_AB205645	0.0943556	0.0015077	62.5826	0.0479316	0.420598	1
fosA7_1_LAPJ01000014	0.0137827	0.00301919	4.56504	0.00840096	0.420598	1
blaMOX-7_1_GQ152602	0.00236073	0.000951099	2.4821	0.00165591	0.423758	1
nimF_1_AJ515145	0.0329215	0.0271966	1.2105	0.030059	0.427427	1
catB7_1_AF036933	0.00882489	0.00273885	3.22212	0.00578187	0.432979	1
aac(6')-31_1_AM283489	0.00292657	0.00144669	2.02294	0.00218663	0.433265	1
aac(6')-Iid_1_AJ584700	0.00307058	0.0168818	0.181887	0.0099762	0.433265	1
aadA16_1_EU675686	0.00181513	0.000934121	1.94315	0.00137463	0.433265	1
aadA7_1_AF224733	0.00203947	0.012874	0.158417	0.00745674	0.433265	1
blaFOX-2_1_Y10282	0.00119427	0.000613446	1.94683	0.000903859	0.433265	1
catA1_1_V00622	0.00242175	0.00628282	0.385456	0.00435228	0.433265	1
dfrA8_1_U10186	0.00331327	0.00307941	1.07594	0.00319634	0.433265	1
lmr(A)_1_X59926	0.00109892	0.000548483	2.00357	0.000823703	0.433265	1
erm(31)_1_AF079138	0.00351334	0.00107006	3.2833	0.0022917	0.433686	1
aac(3)-VIII_3_AJ748131	0.000767505	0.00239432	0.320552	0.00158091	0.437446	1
aph(3')-Vc_1_S81599	0.0008428	0.00220336	0.382507	0.00152308	0.437446	1
blaLUT-1_1_AY695112	0.000683792	0.00203747	0.335608	0.00136063	0.437446	1
erm(C)_2_M19652	0.00103528	0.00276738	0.3741	0.00190133	0.437446	1
nimC_1_X76948	0.00128463	0.00466433	0.275416	0.00297448	0.437446	1
aac(6')-Iai_1_EU886977	0.011165	0.0080853	1.3809	0.00962515	0.445615	1
otr(C)_1_AY509111	0.0110159	0.00695513	1.58385	0.0089855	0.445754	1
aph(3'')-Ia_2_AP009493	0.00101499	0.00311882	0.325441	0.0020669	0.448706	1
blaOXA-22_1_AF064820	0.00228203	0.00367482	0.620991	0.00297842	0.450211	1
fosA_7_AEXB01000013	0.195771	0.00813158	24.0754	0.101951	0.450211	1
fosA_4_ACWU01000146	0.00946545	0.0059828	1.58211	0.00772412	0.453364	1
tetB(P)_1_NC_010937	0.8879	0.930495	0.954223	0.909198	0.453372	1
car(A)_1_M80346	0.125415	0.119209	1.05206	0.122312	0.453806	1
lnu(C)_1_AY928180	3.93113	3.71918	1.05699	3.82515	0.456936	1
aadA5_1_AF137361	0.00931108	0.0131146	0.709977	0.0112128	0.460129	1
blaOXY-2-6_6_AY077485	0.00371635	0.00542424	0.685137	0.00457029	0.460129	1
qnrB2_1_DQ351242	0.00978222	0.0173374	0.564226	0.0135598	0.460129	1
blaOXA-455_1_KP903885	0.0138289	0.00929274	1.48814	0.0115608	0.46419	1
msr(A)_2_AB013298	0.412941	0.322577	1.28013	0.367759	0.464343	1
mecD_1_KY013611	0.0187409	0.0170427	1.09964	0.0178918	0.466147	1
lnu(D)_1_EF452177	0.0141654	0.0209872	0.674953	0.0175763	0.469429	1
erm(F)_3_M17808	7.25533	5.2978	1.3695	6.27657	0.469486	1
cphA1_1_AY261379	0.00113108	0.00204105	0.554165	0.00158606	0.471713	1
fomA_1_AB016934	0.00118369	0.00241606	0.489927	0.00179987	0.471713	1
qacG_1_EU622633	0.114879	0.0114945	9.99426	0.063187	0.471713	1
erm(A)_2_AF002716	0.00419298	0.00313047	1.33941	0.00366172	0.474719	1
tet(44)_2_FN594949	0.81891	1.48443	0.551666	1.15167	0.47992	1
mecA1_2_AY820253	0.00558832	0.00462141	1.20922	0.00510486	0.483721	1
sul4_1_MG649393	2.56878	2.80279	0.916506	2.68578	0.483782	1
blaOXY-1-1_1_Z30177	0.00325862	0.0687641	0.0473885	0.0360114	0.485301	1
grmO_1_AY524043	0.00451437	0.00373415	1.20894	0.00412426	0.493231	1
nimI_1_FJ940889	0.0571217	0.0559589	1.02078	0.0565403	0.496687	1
blaACT-12_1_JX440355	0.108112	0.0696915	1.55129	0.0889017	0.499671	1
nimH_1_KX576455	0.0151052	0.0187162	0.807068	0.0169107	0.499975	1
VanHAX_PA_1_DQ018711	0.00867672	0.00885708	0.979636	0.0087669	0.510905	1
erm(T)_4_AJ488494	3.1135	3.94183	0.789863	3.52767	0.515266	1
tetA(46)_1_HQ652506	0.566913	0.921937	0.614915	0.744425	0.519276	1
blaCMH-3_1_KX192165	0.848474	0.546388	1.55288	0.697431	0.526416	1
mecB_1_NC_011996	0.00979468	0.00632563	1.54841	0.00806016	0.534711	1
vanXmurFvanKWI_2_AP008230	0.00852463	0.0110197	0.773581	0.00977217	0.549616	1
vat(E)_5_AJ488494	0.72668	0.71064	1.02257	0.71866	0.562321	1
VanHFX_1_AF155139	0.00882038	0.0166908	0.528458	0.0127556	0.565639	1
lsa(A)_3_AY737526	0.290251	0.190631	1.52258	0.240441	0.567556	1
fmrO_1_Q08325	0.00176721	0.00336266	0.525541	0.00256494	0.579473	1
mph(N)_1_KF648874	0.00156257	0.00278271	0.56153	0.00217264	0.590201	1
VanHDX_1_AF130997	0.0464317	0.0482514	0.962287	0.0473416	0.591321	1
mcr-8_1_MG736312	0.00376619	0.00263063	1.43167	0.00319841	0.596081	1
cfr(B)_2_KM359438	0.16513	0.0219877	7.5101	0.0935588	0.596187	1
sul1_11_DQ914960	0.0373958	0.00659737	5.66828	0.0219966	0.597411	1
cepA_1_U05887	1.78298	1.04073	1.71321	1.41185	0.598068	1
mdf(A)_1_Y08743	6.68899	5.03072	1.32963	5.85986	0.612713	1
blaSHV-183_1_HG934764	0.394753	0.612671	0.644315	0.503712	0.621268	1
VanLXY_1_EU250284	0.0775836	0.0757987	1.02355	0.0766912	0.621701	1
Cfr(D)_1_NG_067192	0.00897581	0.00511848	1.75361	0.00704714	0.622921	1
ole(C)_1_L06249	0.0338962	0.0301643	1.12372	0.0320303	0.623124	1
VanA_bc_1_Y15704	0.0142806	0.00938415	1.52178	0.0118324	0.62813	1
vat(F)_1_AF170730	0.0266338	0.011169	2.38461	0.0189014	0.629311	1
VanHDX_7_AB242319	0.226127	0.107716	2.09928	0.166921	0.633122	1
vat(A)_1_L07778	0.0494985	0.0328324	1.50761	0.0411654	0.634184	1
blaOXA-153_1_KP771981	0.0675468	0.0333112	2.02775	0.050429	0.639252	1
vat(C)_1_AF015628	0.0459738	0.0570501	0.805849	0.0515119	0.649776	1
msr(C)_2_AF313494	0.236963	0.329338	0.719514	0.28315	0.650915	1
ole(B)_1_L36601	0.121994	0.133482	0.913939	0.127738	0.650915	1
erm(32)_1_AJ009971	0.0799184	0.0655366	1.21945	0.0727275	0.654765	1
formA_1_X73835	6.81737	4.90716	1.38927	5.86227	0.668946	1
blaSGM-6_1_NG049988	0.00543715	0.00374989	1.44995	0.00459352	0.684257	1
erm(O)_2_AJ223970	0.0101276	0.00616309	1.64327	0.00814534	0.688126	1
cfxA_1_U38243	6.15118	3.04064	2.02299	4.59591	0.695869	1
kamB_1_AJ629123	0.0146123	0.0064017	2.28257	0.010507	0.697318	1
blaACT-9_1_HQ693810	0.637971	0.542743	1.17546	0.590357	0.699113	1
aph(3')-Vb_1_M22126	0.00396108	0.00304792	1.2996	0.0035045	0.70744	1
vat(B)_1_U19459	1.53469	1.54142	0.995635	1.53805	0.707543	1
VanEXY_1_FJ872411	0.0493509	0.0512336	0.963254	0.0502922	0.710688	1
aph(3')-Ia_4_AF498082	0.000774558	0.0574422	0.0134841	0.0291084	0.711351	1
ARR-8_1_KC199968	0.00116202	0.00280356	0.41448	0.00198279	0.711351	1
blaZ_29_JDXN01000019	0.000736805	0.00153302	0.480623	0.00113491	0.711351	1
dfrK_3_FN812951	0.00139773	0.00263628	0.530189	0.00201701	0.711351	1
tet(33)_2_DQ390458	0.000585615	0.0020628	0.283894	0.00132421	0.711351	1
vanXmurFvanWI_1_CP001336	0.0726346	0.0693405	1.04751	0.0709876	0.721606	1
aac(3)-Ii_1_CP000356	0.00178623	0.00257157	0.694608	0.0021789	0.727634	1
kgmB_1_S60108	0.00093047	0.00161053	0.577741	0.0012705	0.727634	1
mef(C)_1_AB571865	0.00070138	0.00236983	0.295962	0.0015356	0.727634	1
qnrB89_1_MT544491	0.00279492	0.00351896	0.794247	0.00315694	0.727634	1
tet(Q)_4_Z21523	20.4647	15.3262	1.33528	17.8954	0.728578	1
aph(2'')-Ib_1_AF337947	0.0838128	0.256455	0.326812	0.170134	0.732781	1
blaCMY-18_1_AY743434	1.1143	0.750845	1.48406	0.932573	0.737975	1
aph(2'')-Ih_1_KF652096	0.0151433	0.00702387	2.15598	0.0110836	0.738112	1
blaOXA-415_1_KJ865754	0.00372598	0.00428254	0.870039	0.00400426	0.738112	1
catB8_1_AF227506	0.0136679	0.00789692	1.7308	0.0107824	0.742203	1
aph(3'')-Ic_1_DQ336355	0.00137188	0.00193489	0.709024	0.00165339	0.744041	1
blaAST-1_1_AF279904	0.00096609	0.00115767	0.834516	0.00106188	0.744041	1
qnrB8_1_EU043312	0.0069873	0.00324187	2.15533	0.00511458	0.744041	1
tet(39)_1_KT346360	0.000860246	0.00105545	0.815053	0.000957847	0.744041	1
blaPAM-1_1_AB858498	0.00354616	0.00239018	1.48364	0.00296817	0.754889	1
erm(T)_3_AF310974	0.0685832	0.0693237	0.989318	0.0689535	0.759305	1
catP_1_U15027	1.21135	1.56115	0.775931	1.38625	0.761201	1
mupA_1_X75439	1.6529	1.57063	1.05238	1.61176	0.761402	1
vga(A)LC_1_GQ891882	0.0307628	0.0322904	0.95269	0.0315266	0.764021	1
blaOXA-114f_1_HM368375	0.00218192	0.0013422	1.62563	0.00176206	0.769094	1
tet(X5)_1_CP040912	1.49891	0.446552	3.35662	0.972729	0.784275	1
vga(C)_1_FN806792	0.32278	0.317711	1.01595	0.320246	0.785115	1
tet(A)_1_AJ313332	0.117459	0.476433	0.246539	0.296946	0.788722	1
tet(34)_1_AB061440	1.93524	1.71962	1.12539	1.82743	0.795104	1
catB9_1_AF462019	0.0112853	0.0124378	0.907346	0.0118615	0.796667	1
ARR-6_2_FM897214	0.00347878	0.00259567	1.34022	0.00303723	0.798197	1
blaSCO-1_1_EF063111	0.0018812	0.00163422	1.15113	0.00175771	0.798197	1
dfrA12_3_KJ568502	0.00313595	0.00528001	0.593928	0.00420798	0.798197	1
fosX_1_AP010904	0.00347992	0.00266762	1.3045	0.00307377	0.798197	1
mecC_1_FR821779	0.0269118	0.0285135	0.943825	0.0277127	0.798756	1
blaL_2_NG050596	0.0124134	0.00765258	1.62212	0.010033	0.799364	1
aac(3)-Xa_1_AB028210	0.00247593	0.00236109	1.04863	0.00241851	0.802773	1
vga(A)V_1_AF186237	0.00509546	0.00411438	1.23845	0.00460492	0.804632	1
vga(D)_1_GQ205627	0.0614562	0.0663199	0.926662	0.063888	0.807915	1
cmlA1_2_AB212941	0.00360318	0.00406353	0.886713	0.00383335	0.811486	1
blaCMY-98_1_KC603538	0.690204	0.472128	1.4619	0.581166	0.812605	1
VanC2_1_L29638	0.0605548	0.0715273	0.846597	0.0660411	0.814281	1
tetA(60)_1_KX000272	0.510416	0.521717	0.978339	0.516067	0.818652	1
tetB(60)_1_KX000273	0.255547	0.237592	1.07557	0.246569	0.818652	1
VanNXY_1_JF802084	0.230169	0.239729	0.960122	0.234949	0.823448	1
blaTER-1_1_FJ263091	0.00206421	0.00176985	1.16632	0.00191703	0.827583	1
dfrA1_9_AJ238350	0.00336605	0.00553042	0.608643	0.00444824	0.827583	1
lsa(C)_1_HM990671	0.192254	0.149472	1.28622	0.170863	0.828231	1
tet(M)_1_X92947	3.5241	2.70949	1.30065	3.11679	0.83313	1
catB2_1_AF047479	0.0120167	0.0181426	0.662348	0.0150797	0.837344	1
mcr-5.2_1_MG384740	0.00257882	0.00279311	0.923282	0.00268597	0.838012	1
ant(4')-IIa_1_M98270	0.00641273	0.00787689	0.81412	0.00714481	0.846897	1
fosA_6_ACZD01000244	1.11804	1.31571	0.84976	1.21687	0.84769	1
blaCMY-1_1_X92508	0.000891372	0.000602817	1.47868	0.000747094	0.852644	1
blaOXA-158_1_KP771986	0.00111284	0.000659105	1.68841	0.000885971	0.852644	1
blaPME-1_1_HQ541434	0.00112849	0.000671984	1.67933	0.000900235	0.852644	1
dfrA28_2_FM877476	0.00170774	0.001088	1.56961	0.00139787	0.852644	1
fosD_1_KC989517	0.0064383	0.00138145	4.66053	0.00390988	0.852644	1
mcr-1.1_1_KP347127	0.000498845	0.000329994	1.51168	0.00041442	0.852644	1
qnrB4_1_DQ303921	0.00838476	0.00198857	4.21647	0.00518667	0.852644	1
blaZ_12_M15195	0.0443021	0.0105573	4.19636	0.0274297	0.85676	1
aac(6')-Iad_1_AB119105	0.843357	0.773624	1.09014	0.80849	0.857231	1
erm(B)_18_X66468	14.0133	17.0065	0.823996	15.5099	0.857384	1
blaCMY-93_1_KF992025	0.757375	0.52552	1.44119	0.641448	0.861516	1
catT_1_MW030510	0.00367402	0.0109027	0.336982	0.00728837	0.864856	1
fosA4_1_AB908992	0.00446754	0.0200784	0.222505	0.012273	0.864856	1
aac(6')-Iih_1_AJ584701	0.0824421	0.0340457	2.42151	0.0582439	0.866815	1
srm(B)_1_X63451	0.0860535	0.0820336	1.049	0.0840436	0.867055	1
lsa(B)_1_AJ579365	1.6117	1.96971	0.818241	1.7907	0.872003	1
blaBKC_1_KP689347	0.000703954	0.000565561	1.2447	0.000634758	0.873503	1
blaOXA-372_1_KJ746496	0.00101342	0.00104441	0.970325	0.00102892	0.873503	1
dfrA26_1_AM403715	0.00156438	0.00125094	1.25056	0.00140766	0.873503	1
erm(30)_1_AF079138	0.000891555	0.000781668	1.14058	0.000836611	0.873503	1
erm(34)_1_AY234334	0.000832819	0.000934121	0.891554	0.00088347	0.873503	1
erm(W)_1_D14532	0.000562388	0.000779526	0.721448	0.000670957	0.873503	1
fos_1_ACCV01000052	0.0017844	0.00151036	1.18144	0.00164738	0.873503	1
mcr-6.1_1_MF176240	0.000390872	0.00040979	0.953834	0.000400331	0.873503	1
tet(D)_2_X65876	0.000684491	0.000994855	0.688031	0.000839673	0.873503	1
cat_3_S48276	0.0485008	0.0531679	0.91222	0.0508344	0.874017	1
aph(6)-Ia_1_AY971801	0.00167881	0.00182042	0.922211	0.00174961	0.878259	1
floR_2_AF118107	0.00128535	0.00154027	0.834496	0.00141281	0.878259	1
vat(H)_1_GQ205627	0.0432268	0.0476816	0.906572	0.0454542	0.887814	1
mcr-10_1_MN179494	0.026727	0.0130977	2.04059	0.0199124	0.888608	1
OqxA_1_EU370913	0.804898	0.904405	0.889975	0.854651	0.888907	1
vanXmurFvanKWI_1_NZAGAF01000127	0.057119	0.0560181	1.01965	0.0565685	0.891561	1
blaACT-2_1_AM076977	0.181102	0.135562	1.33594	0.158332	0.893275	1
blaDHA-1_1_Y16410	0.0398344	0.0220284	1.80832	0.0309314	0.903382	1
qnrE1_1_KY073238	0.00515439	0.00438916	1.17435	0.00477177	0.905167	1
catB10_1_AJ878850	0.275262	0.208808	1.31826	0.242035	0.920639	1
vga(B)_1_U82085	0.0307669	0.0269115	1.14326	0.0288392	0.923837	1
tet(36)_1_AJ514254	0.0854326	0.0822014	1.03931	0.083817	0.928356	1
Cfr(E)_1_NG_070225	0.0932053	0.0734061	1.26972	0.0833057	0.934397	1
tet(35)_1_AF353562	3.72696	3.89381	0.957148	3.81039	0.935794	1
aph(2'')-Ig_1_CP004067	0.0288344	0.00538286	5.35671	0.0171086	0.938172	1
tet(C)_2_AY046276	0.0119578	0.00923823	1.29438	0.010598	0.938172	1
ant(6)-Ia_2_KF421157	1.53649	1.53291	1.00234	1.5347	0.945644	1
VanHOX_1_KF478993	0.174815	0.173489	1.00764	0.174152	0.945654	1
blaSMB-1_1_AB636283	0.00475145	0.00429841	1.1054	0.00452493	0.948461	1
mcr-7.1_1_MG267386	0.0038461	0.00307711	1.24991	0.0034616	0.948461	1
cfxA6_1_GQ342996	4.82677	2.50431	1.92738	3.66554	0.94987	1
ant(6)-Ia_3_KF864551	14.8328	16.1622	0.917748	15.4975	0.950589	1
VanG2XY_1_FJ872410	2.20524	2.34806	0.939174	2.27665	0.950589	1
catQ_1_M55620	0.00921441	0.0853772	0.107926	0.0472958	0.952929	1
aadK_1_M26879	0.0148895	0.0118803	1.25329	0.0133849	0.965479	1
dldHA2X_1_AL939117	0.0248881	0.0253346	0.982375	0.0251113	0.966727	1
tet(L)_2_M29725	0.00565061	0.0257921	0.219083	0.0157214	0.969063	1
qepA2_1_EU847537	0.00656752	0.00534318	1.22914	0.00595535	0.970205	1
tet_1_M74049	0.503759	0.485352	1.03792	0.494555	0.980225	1
blaZEG-1_1_AY265891	0.14989	0.177514	0.844381	0.163702	0.980989	1
tva(A)_1_ENA_SOX29786	0.0338429	0.0362579	0.933396	0.0350504	0.981883	1
nimJ_1_NZ_JH815495	0.113331	0.0667127	1.69879	0.0900217	0.98275	1
cmx_1_U85507	0.026265	0.00347287	7.56292	0.014869	0.988415	1
aac(6')-Ii_1_L12710	0.0644909	0.229329	0.281215	0.14691	0.988575	1
ant(6)-Ia_1_AF330699	1.06214	1.24002	0.856557	1.15108	0.995051	1
aph(2'')-If_1_KF652097	0.0201712	0.0128999	1.56368	0.0165356	1	1
msr(E)_1_FR751518	0.183846	0.173358	1.0605	0.178602	1	1
vat(D)_1_L12033	0.0860379	0.066335	1.29702	0.0761865	1	1
aac(2')-Ic_1_U72714	0	0	#NUM!	0	#NUM!	#NUM!
aac(2')-Ie_1_NC011896	0	0	#NUM!	0	#NUM!	#NUM!
aac(2')-IIa_1_AB669090	0	0	#NUM!	0	#NUM!	#NUM!
aac(3)-I_1_AJ877225	0	0	#NUM!	0	#NUM!	#NUM!
aac(3)-Ib_1_L06157	0	0	#NUM!	0	#NUM!	#NUM!
aac(3)-Ib-aac(6')-Ib_1_AF355189	0	0	#NUM!	0	#NUM!	#NUM!
aac(3)-Ic_1_AJ511268	0	0	#NUM!	0	#NUM!	#NUM!
aac(3)-Id_1_AB114632	0	0	#NUM!	0	#NUM!	#NUM!
aac(3)-If_1_AY884051	0	0	#NUM!	0	#NUM!	#NUM!
aac(3)-Ih_1_CP000490	0	0	#NUM!	0	#NUM!	#NUM!
aac(3)-IIb_1_M97172	0	0	#NUM!	0	#NUM!	#NUM!
aac(3)-IIIa_1_X55652	0	0	#NUM!	0	#NUM!	#NUM!
aac(3)-IIIc_1_L06161	0	0	#NUM!	0	#NUM!	#NUM!
aac(3)-IXa_1_M55427	0	0	#NUM!	0	#NUM!	#NUM!
aac(3)-XI_1_CTEG01000046	0	0	#NUM!	0	#NUM!	#NUM!
aac(6')-29a_1_AF263519	0	0	#NUM!	0	#NUM!	#NUM!
aac(6')-30-aac(6')-Ib'_1_AJ584652	0	0	#NUM!	0	#NUM!	#NUM!
aac(6')-33_1_GQ337064	0	0	#NUM!	0	#NUM!	#NUM!
aac(6')-Iaa_1_NC_003197	0	0	#NUM!	0	#NUM!	#NUM!
aac(6')-Iae_1_AB104852	0	0	#NUM!	0	#NUM!	#NUM!
aac(6')-Iag_1_AB472901	0	0	#NUM!	0	#NUM!	#NUM!
aac(6')-Iaj_1_AB709942	0	0	#NUM!	0	#NUM!	#NUM!
aac(6')-Ian_1_AP014611	0	0	#NUM!	0	#NUM!	#NUM!
aac(6')-Ic_1_M94066	0	0	#NUM!	0	#NUM!	#NUM!
aac(6')-If_1_X55353	0	0	#NUM!	0	#NUM!	#NUM!
aac(6')-Ig_1_L09246	0	0	#NUM!	0	#NUM!	#NUM!
aac(6')-IIa_1_M29695	0	0	#NUM!	0	#NUM!	#NUM!
aac(6')-IIc_1_NC_012555	0	0	#NUM!	0	#NUM!	#NUM!
aac(6')-Ij_1_L29045	0	0	#NUM!	0	#NUM!	#NUM!
aac(6')-Il_1_U13880	0	0	#NUM!	0	#NUM!	#NUM!
aac(6')-Ip_1_Z54241	0	0	#NUM!	0	#NUM!	#NUM!
aac(6')-Ir_1_AF031326	0	0	#NUM!	0	#NUM!	#NUM!
aac(6')-It_1_AF031328	0	0	#NUM!	0	#NUM!	#NUM!
aac(6')-Iu_1_AF031329	0	0	#NUM!	0	#NUM!	#NUM!
aadA14_1_AJ884726	0	0	#NUM!	0	#NUM!	#NUM!
aadA6_1_AF140629	0	0	#NUM!	0	#NUM!	#NUM!
aadA9_1_AJ420072	0	0	#NUM!	0	#NUM!	#NUM!
aadE-Cc_1_CP013733	0	0	#NUM!	0	#NUM!	#NUM!
ant(2'')-Ia_3_X74412	0	0	#NUM!	0	#NUM!	#NUM!
ant(3'')-Ii-aac(6')-IId_1_AF453998	0	0	#NUM!	0	#NUM!	#NUM!
ant(4')-Ib_1_AJ506108	0	0	#NUM!	0	#NUM!	#NUM!
ant(4')-IIb_1_AY114142	0	0	#NUM!	0	#NUM!	#NUM!
aph(2'')-Ie_1_AY743255	0	0	#NUM!	0	#NUM!	#NUM!
aph(3')-Ib_2_AJ744860	0	0	#NUM!	0	#NUM!	#NUM!
aph(3')-Id_1_Z48231	0	0	#NUM!	0	#NUM!	#NUM!
aph(3')-IV_1_X03364	0	0	#NUM!	0	#NUM!	#NUM!
aph(3')-VIb_1_AJ627643	0	0	#NUM!	0	#NUM!	#NUM!
aph(3')-VIIa_1_M29953	0	0	#NUM!	0	#NUM!	#NUM!
aph(3')-XV_1_Y18050	0	0	#NUM!	0	#NUM!	#NUM!
aph(9)-Ia_1_U94857	0	0	#NUM!	0	#NUM!	#NUM!
armA_1_AY220558	0	0	#NUM!	0	#NUM!	#NUM!
ARR-5_1_EF660563	0	0	#NUM!	0	#NUM!	#NUM!
ARR-6_3_JF922883	0	0	#NUM!	0	#NUM!	#NUM!
ARR-7_1_FN397623	0	0	#NUM!	0	#NUM!	#NUM!
blaA_1_DQ424965	0	0	#NUM!	0	#NUM!	#NUM!
blaADC-25_1_EF016355	0	0	#NUM!	0	#NUM!	#NUM!
blaAER-1_1_U14748	0	0	#NUM!	0	#NUM!	#NUM!
blaB-13_1_EF595959	0	0	#NUM!	0	#NUM!	#NUM!
blaB-3_1_AF189301	0	0	#NUM!	0	#NUM!	#NUM!
blaBEL-1_1_DQ089809	0	0	#NUM!	0	#NUM!	#NUM!
blaBES-1_1_AF234999	0	0	#NUM!	0	#NUM!	#NUM!
blaCARB-17_1_KJ934265	0	0	#NUM!	0	#NUM!	#NUM!
blaCARB-2_1_M69058	0	0	#NUM!	0	#NUM!	#NUM!
blaCARB-4_1_FJ785525	0	0	#NUM!	0	#NUM!	#NUM!
blaCARB-42_1_NG_048745	0	0	#NUM!	0	#NUM!	#NUM!
blaCME-1_1_AJ006275	0	0	#NUM!	0	#NUM!	#NUM!
blaCTX-M-151_1_AB916359	0	0	#NUM!	0	#NUM!	#NUM!
blaCTX-M-199_1_KY786032	0	0	#NUM!	0	#NUM!	#NUM!
blaCTX-M-39_1_AY954516	0	0	#NUM!	0	#NUM!	#NUM!
blaCTX-M-9_1_AF174129	0	0	#NUM!	0	#NUM!	#NUM!
blaDIM-1_1_GU323019	0	0	#NUM!	0	#NUM!	#NUM!
blaEBR-1_1_AF416700	0	0	#NUM!	0	#NUM!	#NUM!
blaERP-1_1_AY077733	0	0	#NUM!	0	#NUM!	#NUM!
blaFRI-2_1_KX620467	0	0	#NUM!	0	#NUM!	#NUM!
blaFRI-5_1_MH208723	0	0	#NUM!	0	#NUM!	#NUM!
blaGES-1_1_HQ170511	0	0	#NUM!	0	#NUM!	#NUM!
blaGOB-1_1_EF394442	0	0	#NUM!	0	#NUM!	#NUM!
blaGOB-17_1_AY899332	0	0	#NUM!	0	#NUM!	#NUM!
blaHERA-1_1_AF311385	0	0	#NUM!	0	#NUM!	#NUM!
blaIMI-1_1_U50278	0	0	#NUM!	0	#NUM!	#NUM!
blaIMP-27_1_JF894248	0	0	#NUM!	0	#NUM!	#NUM!
blaIMP-58_1_KU647281	0	0	#NUM!	0	#NUM!	#NUM!
blaIMP-9_1_FJ655384	0	0	#NUM!	0	#NUM!	#NUM!
blaIND-14_1_HM367709	0	0	#NUM!	0	#NUM!	#NUM!
blaIND-2a_4_AF219130	0	0	#NUM!	0	#NUM!	#NUM!
blaIND-5_1_AY504627	0	0	#NUM!	0	#NUM!	#NUM!
blaIND-7_1_AB529520	0	0	#NUM!	0	#NUM!	#NUM!
blaKHM-1_1_AB364006	0	0	#NUM!	0	#NUM!	#NUM!
blaKLUC-3_1_JX185316	0	0	#NUM!	0	#NUM!	#NUM!
blaKPC-34_1_KU985429	0	0	#NUM!	0	#NUM!	#NUM!
blaLCR-1_1_X56809	0	0	#NUM!	0	#NUM!	#NUM!
blaLMB-1_1_MH475146	0	0	#NUM!	0	#NUM!	#NUM!
blaNDM-19_1_MF370080	0	0	#NUM!	0	#NUM!	#NUM!
blaOCH-8_1_DQ489307	0	0	#NUM!	0	#NUM!	#NUM!
blaOXA-104_1_EF581285	0	0	#NUM!	0	#NUM!	#NUM!
blaOXA-129_1_FJWZ01000025	0	0	#NUM!	0	#NUM!	#NUM!
blaOXA-145_1_FJ790516	0	0	#NUM!	0	#NUM!	#NUM!
blaOXA-146_1_FJ194494	0	0	#NUM!	0	#NUM!	#NUM!
blaOXA-152_1_KP771980	0	0	#NUM!	0	#NUM!	#NUM!
blaOXA-154_1_KP771982	0	0	#NUM!	0	#NUM!	#NUM!
blaOXA-157_1_KP771985	0	0	#NUM!	0	#NUM!	#NUM!
blaOXA-18_1_U85514	0	0	#NUM!	0	#NUM!	#NUM!
blaOXA-198_1_HQ634775	0	0	#NUM!	0	#NUM!	#NUM!
blaOXA-20_2_AF024602	0	0	#NUM!	0	#NUM!	#NUM!
blaOXA-205_1_JF800667	0	0	#NUM!	0	#NUM!	#NUM!
blaOXA-209_1_JF268688	0	0	#NUM!	0	#NUM!	#NUM!
blaOXA-215_1_JN861783	0	0	#NUM!	0	#NUM!	#NUM!
blaOXA-228_1_JQ422053	0	0	#NUM!	0	#NUM!	#NUM!
blaOXA-24_1_AJ239129	0	0	#NUM!	0	#NUM!	#NUM!
blaOXA-266_1_APPO01000008	0	0	#NUM!	0	#NUM!	#NUM!
blaOXA-274_1_APOS01000038	0	0	#NUM!	0	#NUM!	#NUM!
blaOXA-287_1_NG_050609	0	0	#NUM!	0	#NUM!	#NUM!
blaOXA-29_1_AJ400619	0	0	#NUM!	0	#NUM!	#NUM!
blaOXA-299_1_APQD01000016	0	0	#NUM!	0	#NUM!	#NUM!
blaOXA-305_1_APPF01000021	0	0	#NUM!	0	#NUM!	#NUM!
blaOXA-308_1_APPN01000080	0	0	#NUM!	0	#NUM!	#NUM!
blaOXA-335_1_KF203109	0	0	#NUM!	0	#NUM!	#NUM!
blaOXA-336_1_KF048907	0	0	#NUM!	0	#NUM!	#NUM!
blaOXA-392_1_AB901044	0	0	#NUM!	0	#NUM!	#NUM!
blaOXA-420_1_AB983359	0	0	#NUM!	0	#NUM!	#NUM!
blaOXA-427_1_KX827604	0	0	#NUM!	0	#NUM!	#NUM!
blaOXA-438_1_KP410734	0	0	#NUM!	0	#NUM!	#NUM!
blaOXA-444_1_CP010800	0	0	#NUM!	0	#NUM!	#NUM!
blaOXA-45_1_AJ519683	0	0	#NUM!	0	#NUM!	#NUM!
blaOXA-451_1_KR061504	0	0	#NUM!	0	#NUM!	#NUM!
blaOXA-485_1_LLNM01000004	0	0	#NUM!	0	#NUM!	#NUM!
blaOXA-491_1_KU721148	0	0	#NUM!	0	#NUM!	#NUM!
blaOXA-493_1_KU739135	0	0	#NUM!	0	#NUM!	#NUM!
blaOXA-501_1_KU167110	0	0	#NUM!	0	#NUM!	#NUM!
blaOXA-527_1_KX599404	0	0	#NUM!	0	#NUM!	#NUM!
blaOXA-53_1_AY289608	0	0	#NUM!	0	#NUM!	#NUM!
blaOXA-535_1_KX828709	0	0	#NUM!	0	#NUM!	#NUM!
blaOXA-537_1_KX360747	0	0	#NUM!	0	#NUM!	#NUM!
blaOXA-54_1_AY500137	0	0	#NUM!	0	#NUM!	#NUM!
blaOXA-549_1_KY682751	0	0	#NUM!	0	#NUM!	#NUM!
blaOXA-55_1_AY343493	0	0	#NUM!	0	#NUM!	#NUM!
blaOXA-60d_1_AY664506	0	0	#NUM!	0	#NUM!	#NUM!
blaOXA-9_1_KQ089875	0	0	#NUM!	0	#NUM!	#NUM!
blaPAU-1_1_MH053445	0	0	#NUM!	0	#NUM!	#NUM!
blaPEDO-2_1_KP109678	0	0	#NUM!	0	#NUM!	#NUM!
blaPEDO-3_1_KP109679	0	0	#NUM!	0	#NUM!	#NUM!
blaPER-1_1_GU944725	0	0	#NUM!	0	#NUM!	#NUM!
blaPER-6_1_GQ396303	0	0	#NUM!	0	#NUM!	#NUM!
blaRAHN-1_2_AF338038	0	0	#NUM!	0	#NUM!	#NUM!
blaRAHN-2_2_HM114350	0	0	#NUM!	0	#NUM!	#NUM!
blaSED1_1_AF321608	0	0	#NUM!	0	#NUM!	#NUM!
blaSFC-1_1_AY354402	0	0	#NUM!	0	#NUM!	#NUM!
blaSFO-1_1_AB003148	0	0	#NUM!	0	#NUM!	#NUM!
blaSPG-1_1_KP109680	0	0	#NUM!	0	#NUM!	#NUM!
blaSPM-1_1_AY341249	0	0	#NUM!	0	#NUM!	#NUM!
blaTLA-1_1_AF148067	0	0	#NUM!	0	#NUM!	#NUM!
blaTMB-2_1_AB758277	0	0	#NUM!	0	#NUM!	#NUM!
blaTUS-1_1_AF441287	0	0	#NUM!	0	#NUM!	#NUM!
blaVCC-1_1_KT818596	0	0	#NUM!	0	#NUM!	#NUM!
blaVEB-1_1_HM370393	0	0	#NUM!	0	#NUM!	#NUM!
blaVHH-1_1_NG050334	0	0	#NUM!	0	#NUM!	#NUM!
blaVIM-7_1_AJ536835	0	0	#NUM!	0	#NUM!	#NUM!
blaVMB-1_1_MN719868	0	0	#NUM!	0	#NUM!	#NUM!
cat_4_AY238971	0	0	#NUM!	0	#NUM!	#NUM!
cat86_1_K00544	0	0	#NUM!	0	#NUM!	#NUM!
catA2_1_X53796	0	0	#NUM!	0	#NUM!	#NUM!
catB_1_M93113	0	0	#NUM!	0	#NUM!	#NUM!
cmlB1_1_AM296481	0	0	#NUM!	0	#NUM!	#NUM!
cmrA_1_Z12001	0	0	#NUM!	0	#NUM!	#NUM!
crpP_1_HM560971	0	0	#NUM!	0	#NUM!	#NUM!
dfrA10_1_L06418	0	0	#NUM!	0	#NUM!	#NUM!
dfrA15_3_DQ647028	0	0	#NUM!	0	#NUM!	#NUM!
dfrA16_2_AF174129	0	0	#NUM!	0	#NUM!	#NUM!
dfrA18_1_AY034138	0	0	#NUM!	0	#NUM!	#NUM!
dfrA19_1_AJ310778	0	0	#NUM!	0	#NUM!	#NUM!
dfrA20_1_AJ605332	0	0	#NUM!	0	#NUM!	#NUM!
dfrA21_1_AY552589	0	0	#NUM!	0	#NUM!	#NUM!
dfrA23_1_AJ746361	0	0	#NUM!	0	#NUM!	#NUM!
dfrA24_1_AJ972619	0	0	#NUM!	0	#NUM!	#NUM!
dfrA25_1_DQ267940	0	0	#NUM!	0	#NUM!	#NUM!
dfrA29_1_AM237806	0	0	#NUM!	0	#NUM!	#NUM!
dfrA34_1_JYRF01000065	0	0	#NUM!	0	#NUM!	#NUM!
dfrA36_1_CP038791	0	0	#NUM!	0	#NUM!	#NUM!
dfrA5_1_X12868	0	0	#NUM!	0	#NUM!	#NUM!
dfrA6_2_FJ905898	0	0	#NUM!	0	#NUM!	#NUM!
dfrB4_3_HQ317921	0	0	#NUM!	0	#NUM!	#NUM!
dfrB7_1_DQ993182	0	0	#NUM!	0	#NUM!	#NUM!
dfrB8_1_GU295656	0	0	#NUM!	0	#NUM!	#NUM!
dfrD_1_Z50141	0	0	#NUM!	0	#NUM!	#NUM!
ere(A)_1_AY183453	0	0	#NUM!	0	#NUM!	#NUM!
ere(B)_1_A15097	0	0	#NUM!	0	#NUM!	#NUM!
erm(36)_1_AF462611	0	0	#NUM!	0	#NUM!	#NUM!
erm(37)_1_AL123456	0	0	#NUM!	0	#NUM!	#NUM!
erm(43)_1_HE650138	0	0	#NUM!	0	#NUM!	#NUM!
erm(44)_1_HG796218	0	0	#NUM!	0	#NUM!	#NUM!
erm(45)_1_LN680996	0	0	#NUM!	0	#NUM!	#NUM!
erm(46)_1_KM679362	0	0	#NUM!	0	#NUM!	#NUM!
erm(47)_1_KU612222	0	0	#NUM!	0	#NUM!	#NUM!
erm(48)_1_LT223129	0	0	#NUM!	0	#NUM!	#NUM!
erm(A)_1_X03216	0	0	#NUM!	0	#NUM!	#NUM!
erm(A)_3_EU348758	0	0	#NUM!	0	#NUM!	#NUM!
erm(D)_3_M77505	0	0	#NUM!	0	#NUM!	#NUM!
erm(N)_1_X97721	0	0	#NUM!	0	#NUM!	#NUM!
erm(Y)_1_AB014481	0	0	#NUM!	0	#NUM!	#NUM!
fexA_2_AM408573	0	0	#NUM!	0	#NUM!	#NUM!
fexB_1_JN201336	0	0	#NUM!	0	#NUM!	#NUM!
fosB_4_CP000029	0	0	#NUM!	0	#NUM!	#NUM!
fosB1_1_CP001903	0	0	#NUM!	0	#NUM!	#NUM!
fosB2_1_AE016879	0	0	#NUM!	0	#NUM!	#NUM!
fosC_1_Z33413	0	0	#NUM!	0	#NUM!	#NUM!
fosL1_1_MN464149	0	0	#NUM!	0	#NUM!	#NUM!
fosX_3_CP003505	0	0	#NUM!	0	#NUM!	#NUM!
fosX_4_DQ342344	0	0	#NUM!	0	#NUM!	#NUM!
fusB_2_JF777505	0	0	#NUM!	0	#NUM!	#NUM!
fusC_1_KF527883	0	0	#NUM!	0	#NUM!	#NUM!
grdA_1_QJX10702	0	0	#NUM!	0	#NUM!	#NUM!
grmA_1_M55520	0	0	#NUM!	0	#NUM!	#NUM!
hugA_1_AF324468	0	0	#NUM!	0	#NUM!	#NUM!
lnu(F)_1_EU118119	0	0	#NUM!	0	#NUM!	#NUM!
lnu(G)_1_KX470419	0	0	#NUM!	0	#NUM!	#NUM!
mcr-2.1_1_LT598652	0	0	#NUM!	0	#NUM!	#NUM!
mcr-3.1_1_KY924928	0	0	#NUM!	0	#NUM!	#NUM!
mecA2_1_AM048811	0	0	#NUM!	0	#NUM!	#NUM!
mph(C)_5_AM180067	0	0	#NUM!	0	#NUM!	#NUM!
mph(E)_2_JF769133	0	0	#NUM!	0	#NUM!	#NUM!
mph(F)_1_AM260957	0	0	#NUM!	0	#NUM!	#NUM!
mph(G)_1_AB571865	0	0	#NUM!	0	#NUM!	#NUM!
mph(J)_1_KY753883	0	0	#NUM!	0	#NUM!	#NUM!
mph(K)_1_NC_000964	0	0	#NUM!	0	#NUM!	#NUM!
penA_1_AF515059	0	0	#NUM!	0	#NUM!	#NUM!
pexA_1_HM537013	0	0	#NUM!	0	#NUM!	#NUM!
qnrB53_1_HQ704413	0	0	#NUM!	0	#NUM!	#NUM!
qnrC_1_EU917444	0	0	#NUM!	0	#NUM!	#NUM!
qnrS2_1_DQ485530	0	0	#NUM!	0	#NUM!	#NUM!
qnrVC1_1_EU436855	0	0	#NUM!	0	#NUM!	#NUM!
qnrVC4_1_GQ891757	0	0	#NUM!	0	#NUM!	#NUM!
rmtA_1_AB120321	0	0	#NUM!	0	#NUM!	#NUM!
rmtB_1_AB103506	0	0	#NUM!	0	#NUM!	#NUM!
rmtE_1_GU201947	0	0	#NUM!	0	#NUM!	#NUM!
sgm_1_M87057	0	0	#NUM!	0	#NUM!	#NUM!
tet(30)_1_AF090987	0	0	#NUM!	0	#NUM!	#NUM!
tet(31)_2_AJ250203	0	0	#NUM!	0	#NUM!	#NUM!
tet(45)_1_JF837331	0	0	#NUM!	0	#NUM!	#NUM!
tet(47)_1_KR857681	0	0	#NUM!	0	#NUM!	#NUM!
tet(48)_1_KR857682	0	0	#NUM!	0	#NUM!	#NUM!
tet(52)_1_KR857686	0	0	#NUM!	0	#NUM!	#NUM!
tet(55)_1_KR857689	0	0	#NUM!	0	#NUM!	#NUM!
tet(57)_1_KP137702	0	0	#NUM!	0	#NUM!	#NUM!
tet(59)_1_KU736878	0	0	#NUM!	0	#NUM!	#NUM!
tet(E)_2_L06940	0	0	#NUM!	0	#NUM!	#NUM!
tet(G)_2_AF133140	0	0	#NUM!	0	#NUM!	#NUM!
tet(J)_2_AF038993	0	0	#NUM!	0	#NUM!	#NUM!
tet(L)_1_HM235948	0	0	#NUM!	0	#NUM!	#NUM!
tet(L)_6_D12567	0	0	#NUM!	0	#NUM!	#NUM!
VanC2XY_1_EU151754	0	0	#NUM!	0	#NUM!	#NUM!
VanE_1_AF136925	0	0	#NUM!	0	#NUM!	#NUM!
VanH_bc_1_Y15705	0	0	#NUM!	0	#NUM!	#NUM!
VanX_bc_1_Y15708	0	0	#NUM!	0	#NUM!	#NUM!
vgb(A)_1_M20129	0	0	#NUM!	0	#NUM!	#NUM!
vgb(B)_1_AF015628	0	0	#NUM!	0	#NUM!	#NUM!

## Sheet: FengQ_2015_CRC
Species	case	control	Ratio	Mean	wilcox_unpaired	wilcox_unpaired_fdr
OqxB_1_EU370913	3.24884	1.77014	1.83536	2.50949	3.06082e-05	0.0206299
mupB_1_JQ231224	1.93985	1.28262	1.51241	1.61123	0.000170002	0.0483405
tetB(P)_1_NC_010937	0.662461	0.930495	0.711945	0.796478	0.000272311	0.0483405
tet(Q)_4_Z21523	41.302	15.3262	2.69486	28.3141	0.000364138	0.0483405
catA1_1_V00622	0.994323	0.00628282	158.261	0.500303	0.000378075	0.0483405
tet(37)_1_AF540889	13.247	3.79465	3.49097	8.52084	0.000430331	0.0483405
mcr-4.1_1_MF543359	0.00835071	0.000730208	11.4361	0.00454046	0.000555956	0.0535306
penA_1_AF515059	0.00433239	0	#NUM!	0.00216619	0.000779291	0.0656552
sul4_1_MG649393	1.93339	2.80279	0.689809	2.36809	0.00174448	0.118383
erm(F)_3_M17808	14.4927	5.2978	2.7356	9.89523	0.00175643	0.118383
erm(35)_1_AF319779	0.57763	0.0956369	6.03983	0.336633	0.00206187	0.126336
blaTEM-1A_1_HM749966	1.04703	1.34818	0.776625	1.19761	0.00305328	0.160097
vat(F)_1_AF170730	0.0297272	0.011169	2.66157	0.0204481	0.00332421	0.160097
cepA_1_U05887	2.51036	1.04073	2.41212	1.77554	0.00332546	0.160097
catB1_1_M58472	0.300164	0.202847	1.47976	0.251506	0.00461939	0.207565
tet(X3)_1_MK134375	1.35623	0.484939	2.79671	0.920586	0.00531383	0.223845
tet(X5)_1_CP040912	1.14576	0.446552	2.5658	0.796157	0.00703809	0.277392
EstDL136_1_JN242251	0.27529	0.382528	0.719661	0.328909	0.00769948	0.277392
dfrA18_1_AY034138	0.00761467	0	#NUM!	0.00380733	0.00891224	0.277392
qacF_1_Z17326	0.0159708	0	#NUM!	0.00798542	0.00891224	0.277392
tet_1_M74049	0.375066	0.485352	0.772771	0.430209	0.00935288	0.277392
erm(G)_2_L42817	2.51694	1.30325	1.93129	1.9101	0.00935836	0.277392
sitABCD_1_AY598030	9.36618	2.6403	3.54739	6.00324	0.0094659	0.277392
vga(C)_1_FN806792	0.156631	0.317711	0.492997	0.237171	0.0101471	0.284964
nimJ_1_NZ_JH815495	0.175779	0.0667127	2.63487	0.121246	0.0109544	0.295329
msr(E)_1_FR751518	0.063565	0.173358	0.36667	0.118461	0.0115462	0.299313
mdf(A)_1_Y08743	13.7611	5.03072	2.73542	9.39593	0.012108	0.302252
dfrA12_3_KJ568502	0.0257676	0.00528001	4.88023	0.0155238	0.0143393	0.344972
erm(A)_2_AF002716	0.0703173	0.00313047	22.4622	0.0367239	0.014843	0.344972
blaOXY-1-1_1_Z30177	0.232637	0.0687641	3.38312	0.150701	0.0153622	0.345137
tet(42)_1_EU523697	0	0.00319139	0	0.0015957	0.0184553	0.393888
blaCMY-93_1_KF992025	2.16882	0.52552	4.127	1.34717	0.0187009	0.393888
dfrA3_1_J03306	0.575133	0.299332	1.92139	0.437233	0.0195539	0.396507
mph(A)_1_D16251	0.0125352	0	#NUM!	0.00626762	0.0200018	0.396507
nimI_1_FJ940889	0.0917756	0.0559589	1.64005	0.0738673	0.0243868	0.46962
nimB_1_X71443	0.123638	0.0634844	1.94754	0.0935613	0.0259221	0.485319
cfiA1_1_AB087225	0.0453232	0.00324601	13.9628	0.0242846	0.027159	0.494734
blaCMH-3_1_KX192165	1.6288	0.546388	2.98103	1.08759	0.031452	0.533111
sal(A)_1_KC693025	0.0221784	0.0220063	1.00782	0.0220923	0.0316228	0.533111
tet(O)_1_M18896	43.857	62.6787	0.699712	53.2679	0.0316386	0.533111
ole(C)_1_L06249	0.0523494	0.0301643	1.73548	0.0412568	0.0326152	0.536161
aadK_1_M26879	0.0384222	0.0118803	3.23412	0.0251512	0.036226	0.581341
tet(34)_1_AB061440	4.24292	1.71962	2.46736	2.98127	0.0383654	0.592723
formA_1_X73835	13.7177	4.90716	2.79544	9.31241	0.0386941	0.592723
aph(3')-IIa_1_X57709	0.00488595	0.000741449	6.58974	0.0028137	0.0441952	0.614801
ARR-4_1_EF660562	0.0145956	0.00313694	4.65282	0.00886628	0.0441952	0.614801
catA2_1_X53796	0.177375	0	#NUM!	0.0886873	0.0452416	0.614801
erm(39)_1_AY487229	0.00432649	0	#NUM!	0.00216324	0.0452416	0.614801
sgm_1_M87057	0.00304231	0	#NUM!	0.00152116	0.0452416	0.614801
lsa(C)_1_HM990671	0.234425	0.149472	1.56836	0.191948	0.0456084	0.614801
blaCMY-98_1_KC603538	1.64462	0.472128	3.48342	1.05837	0.0485387	0.640211
mre(A)_1_U92073	0.867789	1.33037	0.652293	1.09908	0.0499763	0.640211
blaCMY-18_1_AY743434	2.33478	0.750845	3.10954	1.54281	0.050343	0.640211
erm(38)_1_AY154657	0.271441	0.476466	0.569695	0.373954	0.0519007	0.647798
blaACT-12_1_JX440355	0.206475	0.0696915	2.9627	0.138083	0.0599793	0.735019
blaGES-23_1_KF179354	0.0270759	0.00990384	2.73388	0.0184899	0.0645511	0.762891
aac(6')-aph(2'')_1_M13771	0.461744	1.52585	0.302615	0.993796	0.0652458	0.762891
mcr-10_1_MN179494	0.036183	0.0130977	2.76254	0.0246403	0.0664832	0.762891
ant(6)-Ia_3_KF864551	22.432	16.1622	1.38793	19.2971	0.0675465	0.762891
fosA4_1_AB908992	0.156432	0.0200784	7.79106	0.0882552	0.0679131	0.762891
blaACT-2_1_AM076977	0.282251	0.135562	2.08209	0.208906	0.0701387	0.774975
catA3_1_X07848	0	0.00509591	0	0.00254795	0.0797884	0.853609
mph(N)_1_KF648874	0	0.00278271	0	0.00139136	0.0797884	0.853609
erm(T)_4_AJ488494	6.28287	3.94183	1.5939	5.11235	0.0818718	0.860477
erm(B)_18_X66468	26.886	17.0065	1.58092	21.9463	0.0829837	0.860477
vanXmurFvanKWI_2_AP008230	0.0142565	0.0110197	1.29373	0.0126381	0.086617	0.862244
nimD_1_X76949	0.221057	0.243172	0.909057	0.232114	0.0908723	0.862244
dfrA26_1_AM403715	0.00586513	0.00125094	4.68857	0.00355804	0.0934168	0.862244
tet(C)_2_AY046276	0.00982391	0.00923823	1.0634	0.00953107	0.0949698	0.862244
erm(34)_1_AY234334	0.00326566	0.000934121	3.49597	0.00209989	0.0968267	0.862244
ClpL_1_CP023753	5.09693	7.01156	0.726933	6.05425	0.0985701	0.862244
aac(6')-Ia_1_M18967	0.00352592	0	#NUM!	0.00176296	0.104632	0.862244
ARR-6_3_JF922883	0.00357052	0	#NUM!	0.00178526	0.104632	0.862244
blaOXY-3-1_1_AF491278	0.00481324	0	#NUM!	0.00240662	0.104632	0.862244
erm(N)_1_X97721	0.00201091	0	#NUM!	0.00100545	0.104632	0.862244
fos_2_FN543093	0.00922894	0	#NUM!	0.00461447	0.104632	0.862244
VanC2XY_1_EU151754	0.000975264	0	#NUM!	0.000487632	0.104632	0.862244
vat(D)_1_L12033	0.122128	0.066335	1.84109	0.0942317	0.105305	0.862244
erm(31)_1_AF079138	0.00458352	0.00107006	4.2834	0.00282679	0.106322	0.862244
aac(6')-Ii_1_L12710	0.216105	0.229329	0.942332	0.222717	0.108037	0.862244
msr(A)_2_AB013298	0.63398	0.322577	1.96536	0.478278	0.108875	0.862244
blaZ_12_M15195	0.0215832	0.0105573	2.04439	0.0160702	0.109214	0.862244
VanHMX_1_FJ349556	0.00263308	0.00153086	1.72	0.00208197	0.11165	0.862244
nimH_1_KX576455	0.00296903	0.0187162	0.158635	0.0108426	0.112102	0.862244
aph(7'')-Ia_1_X03615	0.0043169	0.00118472	3.64382	0.00275081	0.112834	0.862244
blaACT-9_1_HQ693810	1.30867	0.542743	2.41121	0.925706	0.112921	0.862244
tetA(46)_1_HQ652506	0.551649	0.921937	0.598358	0.736793	0.113511	0.862244
otr(A)_1_X53401	0.0775962	0.103101	0.752621	0.0903488	0.114904	0.862244
blaZ_29_JDXN01000019	0.0270478	0.00153302	17.6435	0.0142904	0.116205	0.862244
tet(40)_2_AM419751	7.34218	14.4639	0.507622	10.903	0.11641	0.862244
aph(6)-Id_1_M28829	2.44698	2.17215	1.12653	2.30957	0.118519	0.862244
otr(C)_1_AY509111	0.0106379	0.00695513	1.5295	0.00879652	0.118964	0.862244
mupA_1_X75439	1.41213	1.57063	0.899083	1.49138	0.122382	0.862244
VanHDX_6_DQ172830	0.0788763	0.10868	0.725768	0.093778	0.125603	0.862244
aph(3'')-Ib_3_AF321550	2.26508	2.06894	1.09481	2.16701	0.12878	0.862244
aac(3)-VIII_3_AJ748131	0	0.00239432	0	0.00119716	0.131733	0.862244
aac(3)-Xa_1_AB028210	0	0.00236109	0	0.00118055	0.131733	0.862244
blaOXA-443_1_LC030178	0	0.00194464	0	0.00097232	0.131733	0.862244
blaOXA-85_1_JANA01000064	0	0.00238534	0	0.00119267	0.131733	0.862244
qacG_1_EU622633	0	0.0114945	0	0.00574727	0.131733	0.862244
tet(K)_2_J01764	0	0.00204117	0	0.00102059	0.131733	0.862244
lnu(B)_2_JQ861959	0.0761866	0.00939187	8.11197	0.0427892	0.132948	0.862244
blaOXY-2-6_6_AY077485	0.678484	0.00542424	125.084	0.341954	0.13445	0.862244
nimC_1_X76948	0.0115571	0.00466433	2.47776	0.0081107	0.13445	0.862244
VanC2_1_L29638	0.0637346	0.0715273	0.891053	0.067631	0.134725	0.862244
aph(2'')-Ih_1_KF652096	0.0222028	0.00702387	3.16105	0.0146133	0.135605	0.862244
cfr(C)_1_KX686749	0.32241	0.839633	0.383989	0.581022	0.141077	0.881776
VanLXY_1_EU250284	0.0617035	0.0757987	0.814044	0.0687511	0.141293	0.881776
aadA2b_1_D43625	0.016234	0.235588	0.0689085	0.125911	0.143258	0.885833
vat(H)_1_GQ205627	0.0982278	0.0476816	2.06008	0.0729547	0.14654	0.895161
nimF_1_AJ515145	0.0321422	0.0271966	1.18185	0.0296694	0.147423	0.895161
qacE_1_X68232	0.0347946	0.0179457	1.93889	0.0263701	0.151954	0.905672
vanXmurFvanWI_1_CP001336	0.0889791	0.0693405	1.28322	0.0791598	0.153165	0.905672
catB9_1_AF462019	0.00368551	0.0124378	0.296316	0.00806163	0.156037	0.905672
lnu(P)_1_FJ589781	0.160788	0.338538	0.474948	0.249663	0.156797	0.905672
rmtF_1_JQ808129	0.120332	0.164622	0.730961	0.142477	0.160684	0.905672
erm(X)_1_M36726	0.0948797	0.0165319	5.73918	0.0557058	0.161111	0.905672
sul2_10_AM183225	2.55192	0.755181	3.37921	1.65355	0.166646	0.905672
mcr-9_1_NZ_NAAN01000063.1	0.00284161	0.0021844	1.30086	0.002513	0.17192	0.905672
fomB_1_AB016934	0.000744605	0.00330669	0.225181	0.00202565	0.172202	0.905672
qacH_1_FJ172381	0.00163848	0.0217612	0.0752937	0.0116998	0.180273	0.905672
blaOXA-455_1_KP903885	0.00097618	0.00929274	0.105048	0.00513446	0.182335	0.905672
kmr_1_ENA_ACB88605	0.00119109	0.00461395	0.258149	0.00290252	0.187565	0.905672
aac(3)-VIIa_1_M22999	0.00250004	0.000567963	4.40176	0.001534	0.189674	0.905672
blaBKC_1_KP689347	0.00251477	0.000565561	4.4465	0.00154016	0.189674	0.905672
tet(41)_1_AY264780	0.00266012	0.000536109	4.9619	0.00159812	0.189674	0.905672
blaSHV-183_1_HG934764	0.143746	0.612671	0.234622	0.378209	0.196133	0.905672
blaCMY-1_1_X92508	0.00387653	0.000602817	6.43069	0.00223967	0.19622	0.905672
rmtG_1_JX486113	0.00535032	0.0052879	1.0118	0.00531911	0.198355	0.905672
aac(3)-VIIIa_1_M55426	0.00265146	0.000734498	3.60989	0.00169298	0.202929	0.905672
dfrA35_1_CP024557	0.00459396	0.00157578	2.91536	0.00308487	0.202929	0.905672
erm(W)_1_D14532	0.00223433	0.000779526	2.86627	0.00150693	0.202929	0.905672
mcr-6.1_1_MF176240	0.00131159	0.00040979	3.20064	0.000860691	0.202929	0.905672
POM-1_1_GU002295	0.0106935	0.0141127	0.757724	0.0124031	0.204169	0.905672
aadA13_1_AY713504	0.0054137	0.227816	0.0237635	0.116615	0.207136	0.905672
VanHAX_PT_2_AY926880	0.00815763	0.00692472	1.17804	0.00754117	0.216933	0.905672
blaZEG-1_1_AY265891	0.272634	0.177514	1.53585	0.225074	0.218425	0.905672
aac(6')-32_1_EF614235	0	0.00234536	0	0.00117268	0.222293	0.905672
aph(3'')-Ic_1_DQ336355	0	0.00193489	0	0.000967445	0.222293	0.905672
blaSCO-1_1_EF063111	0	0.00163422	0	0.000817109	0.222293	0.905672
dfrA14_2_Z50805	0	0.00301687	0	0.00150844	0.222293	0.905672
Gar_1_NG_070891	0	0.00261195	0	0.00130598	0.222293	0.905672
mcr-8_1_MG736312	0.00616889	0.00263063	2.34502	0.00439976	0.222938	0.905672
VanXY_C2_1_AY033089	0.857447	0.665381	1.28866	0.761414	0.224046	0.905672
vat(B)_1_U19459	1.7655	1.54142	1.14537	1.65346	0.228122	0.905672
poxtA_1_MF095097	0.403103	0.251331	1.60387	0.327217	0.228181	0.905672
aph(3')-IIb_1_X90856	0.00348016	0.00146008	2.38354	0.00247012	0.233434	0.905672
catB8_1_AF227506	0.0204204	0.00789692	2.58587	0.0141587	0.241386	0.905672
erm(R)_1_M11276	0.00586229	0.00228383	2.56687	0.00407306	0.243965	0.905672
mef(C)_1_AB571865	0.00363878	0.00236983	1.53546	0.0030043	0.246051	0.905672
tetB(60)_1_KX000273	0.208	0.237592	0.875452	0.222796	0.248211	0.905672
mcr-5.2_1_MG384740	0.00723175	0.00279311	2.58914	0.00501243	0.249632	0.905672
aph(3')-Ia_4_AF498082	0.0110258	0.0574422	0.191947	0.034234	0.252536	0.905672
msr(C)_2_AF313494	0.292773	0.329338	0.888975	0.311055	0.252981	0.905672
aac(2')-Id_1_U72743	0.00105925	0	#NUM!	0.000529627	0.257348	0.905672
aac(3)-IIb_1_M97172	0.000984797	0	#NUM!	0.000492399	0.257348	0.905672
aac(3)-IV_1_DQ241380	0.000980569	0	#NUM!	0.000490284	0.257348	0.905672
aac(6')-It_1_AF031328	0.00200856	0	#NUM!	0.00100428	0.257348	0.905672
aadA9_1_AJ420072	0.000859708	0	#NUM!	0.000429854	0.257348	0.905672
ant(3'')-Ii-aac(6')-IId_1_AF453998	0.000506338	0	#NUM!	0.000253169	0.257348	0.905672
aph(2'')-Ic_1_U51479	0.000765279	0	#NUM!	0.000382639	0.257348	0.905672
aph(2'')-Ie_1_AY743255	0.000840951	0	#NUM!	0.000420476	0.257348	0.905672
aph(3')-Ib_2_AJ744860	0.000896254	0	#NUM!	0.000448127	0.257348	0.905672
aph(3')-VIIa_1_M29953	0.00100161	0	#NUM!	0.000500803	0.257348	0.905672
blaDES-1_1_AF426161	0.00928507	0	#NUM!	0.00464253	0.257348	0.905672
blaOXA-152_1_KP771980	0.00106367	0	#NUM!	0.000531833	0.257348	0.905672
blaOXA-336_1_KF048907	0.0008845	0	#NUM!	0.00044225	0.257348	0.905672
blaOXA-60d_1_AY664506	0.001049	0	#NUM!	0.000524501	0.257348	0.905672
blaPER-1_1_GU944725	0.000992	0	#NUM!	0.000496	0.257348	0.905672
blaPER-6_1_GQ396303	0.000835803	0	#NUM!	0.000417902	0.257348	0.905672
blaSED1_1_AF321608	0.00126974	0	#NUM!	0.000634869	0.257348	0.905672
blaSPG-1_1_KP109680	0.000775146	0	#NUM!	0.000387573	0.257348	0.905672
blaSPU-1_1_GQ919044	0.000863834	0	#NUM!	0.000431917	0.257348	0.905672
cat(pC194)_1_NC_002013	0.00447529	0	#NUM!	0.00223764	0.257348	0.905672
catB_1_M93113	0.00130396	0	#NUM!	0.000651979	0.257348	0.905672
erm(46)_1_KM679362	0.000927687	0	#NUM!	0.000463844	0.257348	0.905672
erm(A)_1_X03216	0.0111993	0	#NUM!	0.00559966	0.257348	0.905672
erm(H)_1_M16503	0.000945224	0	#NUM!	0.000472612	0.257348	0.905672
erm(V)_1_U59450	0.000501789	0	#NUM!	0.000250894	0.257348	0.905672
fosB_4_CP000029	0.0134732	0	#NUM!	0.00673662	0.257348	0.905672
grmA_1_M55520	0.000851996	0	#NUM!	0.000425998	0.257348	0.905672
mecA2_1_AM048811	0.0182395	0	#NUM!	0.00911977	0.257348	0.905672
mph(C)_5_AM180067	0.0107037	0	#NUM!	0.00535187	0.257348	0.905672
mph(E)_2_JF769133	0.000860906	0	#NUM!	0.000430453	0.257348	0.905672
mph(G)_1_AB571865	0.00172181	0	#NUM!	0.000860906	0.257348	0.905672
mph(I)_1_KX531056	0.000760807	0	#NUM!	0.000380403	0.257348	0.905672
qnrS2_1_DQ485530	0.00198577	0	#NUM!	0.000992884	0.257348	0.905672
str_3_AM932524	0.00134196	0	#NUM!	0.000670981	0.257348	0.905672
tet(G)_2_AF133140	0.00119152	0	#NUM!	0.000595758	0.257348	0.905672
VanH_bc_1_Y15705	0.00153821	0	#NUM!	0.000769106	0.257348	0.905672
VanX_bc_1_Y15708	0.00279671	0	#NUM!	0.00139835	0.257348	0.905672
vat(A)_1_L07778	0.05464	0.0328324	1.66421	0.0437362	0.257995	0.905672
blaDHA-1_1_Y16410	0.0584619	0.0220284	2.65394	0.0402451	0.264125	0.922383
floR_2_AF118107	0.0030966	0.00154027	2.01042	0.00231844	0.266647	0.926393
optrA_1_KP399637	2.39653	2.17782	1.10042	2.28717	0.274931	0.939257
blaOXA-415_1_KJ865754	0.000851773	0.00428254	0.198894	0.00256716	0.278358	0.939257
Cfr(D)_1_NG_067192	0.000709406	0.00511848	0.138597	0.00291394	0.278358	0.939257
erm(50)_1_LC473083	0.000711823	0.00304251	0.233959	0.00187716	0.278358	0.939257
fmrO_1_Q08325	0.000730784	0.00336266	0.217323	0.00204672	0.278358	0.939257
erm(S)_1_M19269	0.00546355	0.00217566	2.51121	0.00381961	0.278711	0.939257
catQ_1_M55620	0.00683612	0.0853772	0.0800696	0.0461067	0.284881	0.955271
tet(V)_1_AF030344	0.00129042	0.0030607	0.42161	0.00217556	0.291142	0.966289
catB10_1_AJ878850	0.21758	0.208808	1.04201	0.213194	0.293615	0.966289
cfxA6_1_GQ342996	7.52147	2.50431	3.00341	5.01289	0.293767	0.966289
qacJ_1_NG_048046	0.00297326	0.0100597	0.295563	0.00651646	0.293901	0.966289
blaACI-1_1_AJ007350	0.00367678	0.056652	0.0649011	0.0301644	0.301887	0.987727
cfxA_1_U38243	3.43652	3.04064	1.1302	3.23858	0.311618	1
VanHDX_7_AB242319	0.0775455	0.107716	0.719906	0.0926308	0.315272	1
lsa(E)_1_JX560992	2.50747	2.16266	1.15944	2.33506	0.315533	1
Cfr(E)_1_NG_070225	0.109301	0.0734061	1.48899	0.0913535	0.31594	1
blaOXA-153_1_KP771981	0.0840964	0.0333112	2.52457	0.0587038	0.318251	1
aph(2'')-Ib_1_AF337947	0.708604	0.256455	2.76307	0.48253	0.319197	1
car(A)_1_M80346	0.0768804	0.119209	0.644924	0.0980445	0.321596	1
msr(D)_3_AF227520	3.20346	2.37274	1.35011	2.7881	0.327822	1
tet(35)_1_AF353562	3.51311	3.89381	0.902227	3.70346	0.340418	1
mef(A)_1_AJ971089	6.05532	3.48019	1.73994	4.76775	0.343615	1
erm(42)_1_FR734406	0.00253122	0.00843215	0.300187	0.00548169	0.353217	1
tet(36)_1_AJ514254	0.0982331	0.0822014	1.19503	0.0902172	0.36144	1
vga(B)_1_U82085	0.0315882	0.0269115	1.17378	0.0292498	0.364722	1
ant(9)-Ia_1_X02588	0.0297195	0.00659495	4.5064	0.0181572	0.375008	1
ant(6)-Ia_1_AF330699	1.0041	1.24002	0.809745	1.12206	0.377536	1
blaOXA-258_1_HE614014	0.0115167	0.00444969	2.58819	0.00798318	0.386727	1
aac(6')-Iak_1_AB894482	0.0217229	0.00742564	2.92539	0.0145743	0.388262	1
cat_1_M11587	0.0120257	0.00327545	3.67147	0.00765058	0.388262	1
VanHAX_PA_1_DQ018711	0.00785489	0.00885708	0.886849	0.00835599	0.395564	1
aac(6')-31_1_AM283489	0	0.00144669	0	0.000723346	0.395597	1
aac(6')-IIb_1_L06163	0	0.00144613	0	0.000723065	0.395597	1
aac(6')-Iid_1_AJ584700	0	0.0168818	0	0.00844091	0.395597	1
aac(6')-Iz_1_AF140221	0	0.00106109	0	0.000530544	0.395597	1
aadA16_1_EU675686	0	0.000934121	0	0.00046706	0.395597	1
ampS_1_X80276	0	0.000670137	0	0.000335068	0.395597	1
aph(3')-Va_1_K00432	0	0.000754018	0	0.000377009	0.395597	1
blaCARB-5_1_AF135373	0	0.000598183	0	0.000299092	0.395597	1
blaOXA-158_1_KP771986	0	0.000659105	0	0.000329552	0.395597	1
blaOXA-372_1_KJ746496	0	0.00104441	0	0.000522206	0.395597	1
blaOXA-43_1_AJ488303	0	0.000685763	0	0.000342881	0.395597	1
blaOXA-448_1_KR061497	0	0.000973195	0	0.000486597	0.395597	1
blaOXA-63_1_AY619003	0	0.000791275	0	0.000395638	0.395597	1
blaPEDO-1_1_KP109677	0	0.000775197	0	0.000387598	0.395597	1
blaSGM-4_1_CP002798	0	0.000833188	0	0.000416594	0.395597	1
cat(pC221)_1_X02529	0	0.00124749	0	0.000623746	0.395597	1
cat(pC233)_1_AY355285	0	0.00320665	0	0.00160332	0.395597	1
cml_1_M22614	0	0.000702485	0	0.000351243	0.395597	1
dfrA28_2_FM877476	0	0.001088	0	0.000544002	0.395597	1
dfrA8_1_U10186	0	0.00307941	0	0.0015397	0.395597	1
erm(40)_1_AY570506	0	0.000855015	0	0.000427508	0.395597	1
erm(41)_1_EU177504	0	0.00753236	0	0.00376618	0.395597	1
erm(Z)_1_AM709783	0	0.000786154	0	0.000393077	0.395597	1
fosA7_1_LAPJ01000014	0	0.00301919	0	0.0015096	0.395597	1
fosD_1_KC989517	0	0.00138145	0	0.000690726	0.395597	1
mph(B)_1_D85892	0	0.000611076	0	0.000305538	0.395597	1
mph(D)_1_AB048591	0	0.000651598	0	0.000325799	0.395597	1
qacZ_1_NG_061384	0	0.00151983	0	0.000759914	0.395597	1
qnrA3_1_DQ058661	0	0.000883121	0	0.00044156	0.395597	1
qnrD3_1_KX130945	0	0.00102855	0	0.000514277	0.395597	1
str_2_FN435330	0	0.000607437	0	0.000303718	0.395597	1
tet(54)_1_KR857688	0	0.000479431	0	0.000239716	0.395597	1
tet(D)_2_X65876	0	0.000994855	0	0.000497428	0.395597	1
tet(K)_1_U38656	0	0.000572657	0	0.000286328	0.395597	1
tet(Y)_2_AB089606	0	0.00299681	0	0.0014984	0.395597	1
dfrG_1_AB205645	0.0956713	0.0015077	63.4552	0.0485895	0.3969	1
erm(33)_1_AJ579365	0.0454653	0.000872348	52.1183	0.0231688	0.3969	1
tet(Z)_1_AF121000	0.00147048	0.000526833	2.79117	0.000998656	0.3969	1
tetA(P)_1_AB054980	0.423235	0.312406	1.35476	0.36782	0.397526	1
fosA_6_ACZD01000244	0.979457	1.31571	0.744433	1.14758	0.399758	1
blaOXA-22_1_AF064820	0.00605698	0.00367482	1.64824	0.0048659	0.399961	1
erm(O)_2_AJ223970	0.00549455	0.00616309	0.891526	0.00582882	0.40027	1
VanNXY_1_JF802084	0.138758	0.239729	0.578812	0.189244	0.405992	1
blaSMB-1_1_AB636283	0.0140694	0.00429841	3.27318	0.00918393	0.406679	1
blaOXA-333_1_KF203107	0.00368572	0.000850955	4.33127	0.00226834	0.409278	1
mef(B)_1_FJ196385	0.00332656	0.00129774	2.56335	0.00231215	0.409278	1
qacA_1_AB566410	0.0565729	0.000446938	126.579	0.0285099	0.409278	1
OqxA_1_EU370913	1.17808	0.904405	1.3026	1.04124	0.412878	1
mecA1_2_AY820253	0.00721958	0.00462141	1.5622	0.0059205	0.415043	1
erm(Q)_1_L22689	0.0455434	0.0652434	0.698053	0.0553934	0.4213	1
dfrA1_7_AJ400733	0.00255327	0.00111046	2.2993	0.00183186	0.421882	1
dfrA17_1_FJ460238	0.00318761	0.0160384	0.198748	0.00961301	0.421882	1
fosE_2_AY029772	0.00575432	0.00774353	0.743113	0.00674892	0.421882	1
ARR-8_1_KC199968	0.0096037	0.00280356	3.42554	0.00620363	0.42865	1
cfr(B)_2_KM359438	0.00419582	0.0219877	0.190825	0.0130918	0.432189	1
lsa(A)_3_AY737526	0.277333	0.190631	1.45482	0.233982	0.435336	1
blaOXA-114f_1_HM368375	0.00268708	0.0013422	2.002	0.00201464	0.438755	1
blaOKP-A-15_1_FJ755841	0.0191122	0.105053	0.181929	0.0620825	0.440843	1
VanA_bc_1_Y15704	0.00519884	0.00938415	0.554002	0.00729149	0.449358	1
blaPAM-1_1_AB858498	0.000652504	0.00239018	0.272994	0.00152134	0.449475	1
qnrB2_1_DQ351242	0.00124977	0.0173374	0.0720853	0.0092936	0.449475	1
qnrE1_1_KY073238	0.00131426	0.00438916	0.299435	0.00285171	0.449475	1
sul3_2_AJ459418	0.00761164	0.0082767	0.919646	0.00794417	0.458446	1
catB3_1_AJ009818	0.00836493	0.0154668	0.54083	0.0119159	0.458784	1
blaLUT-1_1_AY695112	0.000734817	0.00203747	0.360651	0.00138615	0.461034	1
catT_1_MW030510	0.0012844	0.0109027	0.117805	0.00609356	0.461034	1
cmlA1_2_AB212941	0.00518279	0.00406353	1.27544	0.00462316	0.46238	1
tlr(C)_1_M57437	0.439661	0.565988	0.776802	0.502824	0.463499	1
tetB(46)_1_HQ652506	0.765848	1.2307	0.622286	0.998275	0.4635	1
otr(B)_1_AF079900	0.00333273	0.00665265	0.500962	0.00499269	0.466993	1
fosA_7_AEXB01000013	0.0180195	0.00813158	2.21599	0.0130755	0.467394	1
aph(3'')-Ia_2_AP009493	0.00137671	0.00311882	0.441422	0.00224776	0.472758	1
tva(A)_1_ENA_SOX29786	0.0274325	0.0362579	0.756595	0.0318452	0.475441	1
aac(6')-Iih_1_AJ584701	0.0288688	0.0340457	0.847943	0.0314573	0.4787	1
vga(A)LC_1_GQ891882	0.0314996	0.0322904	0.975509	0.031895	0.480785	1
tet(W)_1_DQ060146	60.2287	48.2693	1.24776	54.249	0.482908	1
aph(3')-Vc_1_S81599	0.0149435	0.00220336	6.78216	0.00857344	0.484645	1
tet(L)_2_M29725	0.0151574	0.0257921	0.587675	0.0204747	0.484912	1
tcr3_1_D38215	0.00500214	0.00765467	0.653475	0.0063284	0.490449	1
srm(B)_1_X63451	0.106316	0.0820336	1.296	0.0941746	0.49056	1
VanEXY_1_FJ872411	0.0452814	0.0512336	0.883823	0.0482575	0.493685	1
fosA_2_AGDM01000012	0.778469	0.0889186	8.75485	0.433694	0.501105	1
qacC_1_M37889	0.00734783	0.00946424	0.776378	0.00840603	0.502411	1
aph(3')-IIIa_1_AF330699	5.17867	4.78478	1.08232	4.98173	0.502729	1
catS_1_X74948	1.33331	5.20988	0.25592	3.27159	0.521439	1
blaACT-7_1_FJ237368	0.0281992	0.00736519	3.82872	0.0177822	0.531322	1
tet(O/W/32/O)_1_EF065523	3.0131	3.25976	0.924334	3.13643	0.547873	1
aph(6)-Ib_1_X05648	0.0254625	0.0138162	1.84294	0.0196393	0.577477	1
aph(3')-IIc_1_AM743169	0.00172778	0.00674136	0.256295	0.00423457	0.586106	1
fosX_2_AL591981	0.00332001	0.0180255	0.184184	0.0106727	0.586106	1
nimA_1_X71444	0.0234921	0.0602189	0.390112	0.0418555	0.587116	1
erm(32)_1_AJ009971	0.061702	0.0655366	0.941488	0.0636193	0.588884	1
vga(E)_1_FR772051	0.01985	0.0127379	1.55834	0.016294	0.594505	1
vga(A)V_1_AF186237	0.00510207	0.00411438	1.24006	0.00460823	0.601413	1
blaSGM-6_1_NG049988	0.0157795	0.00374989	4.20799	0.00976471	0.613781	1
rmtD2_1_HQ401565	0.0620477	0.0503551	1.2322	0.0562014	0.61488	1
blaCMY-54_1_HM544039	0.00217145	0.00536692	0.404598	0.00376918	0.61909	1
lnu(C)_1_AY928180	3.62158	3.71918	0.973758	3.67038	0.625636	1
cat_3_S48276	0.103879	0.0531679	1.95379	0.0785233	0.629984	1
tetA(60)_1_KX000272	0.546769	0.521717	1.04802	0.534243	0.648233	1
aph(2'')-If_1_KF652097	0.0168326	0.0128999	1.30486	0.0148662	0.649226	1
tet(A)_1_AJ313332	0.36812	0.476433	0.772659	0.422276	0.652757	1
tet(S)_3_X92946	0.364766	0.46776	0.779814	0.416263	0.657308	1
lnu(E)_1_KF287643	0.0689097	0.103194	0.667767	0.086052	0.657332	1
mcr-7.1_1_MG267386	0.0039381	0.00307711	1.27981	0.00350761	0.658217	1
mecC_1_FR821779	0.0258911	0.0285135	0.908028	0.0272023	0.66499	1
aac(6')-Im_1_AF337947	0.844428	0.348418	2.4236	0.596423	0.667113	1
vat(E)_5_AJ488494	0.755323	0.71064	1.06288	0.732982	0.671015	1
vanXmurFvanKWI_1_NZAGAF01000127	0.0555606	0.0560181	0.991832	0.0557894	0.694097	1
aph(3')-Vb_1_M22126	0.00373574	0.00304792	1.22567	0.00339183	0.69412	1
blaSGM-2_1_AP010803	0.00236692	0.00481874	0.49119	0.00359283	0.69412	1
blaPLA-3A_1_AY507663	0.407292	0.02301	17.7007	0.215151	0.694666	1
nimE_1_AM042593	0.235539	0.268759	0.876394	0.252149	0.700382	1
cmlV_1_U09991	0.00978325	0.0161505	0.605754	0.0129669	0.714904	1
cat_2_M35190	7.27881	6.57171	1.1076	6.92526	0.715074	1
ARR-6_2_FM897214	0.00164517	0.00259567	0.633814	0.00212042	0.724785	1
blaSGM-5_1_NG049987	0.000742459	0.00146534	0.506682	0.0011039	0.724785	1
dfrK_3_FN812951	0.00136282	0.00263628	0.516947	0.00199955	0.724785	1
ere(D)_1_KP265721	0.00209408	0.0106333	0.196936	0.00636368	0.724785	1
fosX_1_AP010904	0.00151575	0.00266762	0.568201	0.00209168	0.724785	1
mcr-3.17_1_MH332767	0.000413128	0.00148284	0.278606	0.000947985	0.724785	1
tet(33)_2_DQ390458	0.000652709	0.0020628	0.316419	0.00135775	0.724785	1
mdt(A)_1_X92946	0.0243118	0.0291872	0.832958	0.0267495	0.735307	1
aac(6')-Isa_1_AB116646	0.00148291	0.00231208	0.641374	0.00189749	0.74135	1
dfrA1_9_AJ238350	0.00406556	0.00553042	0.735127	0.00479799	0.74135	1
kgmB_1_S60108	0.00112048	0.00161053	0.695721	0.00136551	0.74135	1
tet(H)_3_Y15510	0.000644048	0.00104659	0.615377	0.000845319	0.74135	1
VanHDX_1_AF130997	0.0333757	0.0482514	0.691704	0.0408136	0.743992	1
aac(6')-Iad_1_AB119105	0.58028	0.773624	0.75008	0.676952	0.745711	1
aadA5_1_AF137361	0.00522639	0.0131146	0.398517	0.00917051	0.746289	1
catB7_1_AF036933	0.00341115	0.00273885	1.24547	0.003075	0.746289	1
VanHFX_1_AF155139	0.00991795	0.0166908	0.594217	0.0133044	0.748904	1
tet(39)_1_KT346360	0.0249664	0.00105545	23.6548	0.0130109	0.752064	1
ole(B)_1_L36601	0.111629	0.133482	0.836284	0.122555	0.753034	1
aac(3)-Ii_1_CP000356	0.00200345	0.00257157	0.779077	0.00228751	0.758035	1
blaAST-1_1_AF279904	0.0010124	0.00115767	0.874515	0.00108503	0.758035	1
blaTER-1_1_FJ263091	0.00198995	0.00176985	1.12436	0.0018799	0.758035	1
qnrB8_1_EU043312	0.00657132	0.00324187	2.02702	0.0049066	0.758035	1
lnu(D)_1_EF452177	0.0305166	0.0209872	1.45406	0.0257519	0.770692	1
VanHOX_1_KF478993	0.162649	0.173489	0.937517	0.168069	0.779457	1
VanC1XY_2_DQ022190	0.457204	0.483764	0.945097	0.470484	0.779459	1
blaMOX-7_1_GQ152602	0.00129606	0.000951099	1.3627	0.00112358	0.7813	1
rmtH_1_KC544262	0.00239004	0.00178106	1.34192	0.00208555	0.7813	1
catB2_1_AF047479	0.0172357	0.0181426	0.95001	0.0176892	0.785669	1
tet(32)_1_EU722333	9.47619	8.90955	1.0636	9.19287	0.789132	1
tet(M)_1_X92947	3.3989	2.70949	1.25444	3.05419	0.789132	1
blaL1_3_EF126059	0.00971017	0.00766832	1.26627	0.00868924	0.790132	1
lnu(A)_1_M14039	0.238161	0.296182	0.804106	0.267171	0.790674	1
sul1_11_DQ914960	0.0124463	0.00659737	1.88655	0.00952182	0.792816	1
tet(B)_1_AP000342	0.307916	0.0468409	6.57364	0.177378	0.79439	1
blaACC-3_1_AF180958	0.0139568	0.0184612	0.756006	0.016209	0.796037	1
qnrB89_1_MT544491	0.00245252	0.00351896	0.696947	0.00298574	0.796037	1
tet(T)_1_L42544	0.200519	0.206938	0.968981	0.203728	0.798837	1
blaL_2_NG050596	0.00817196	0.00765258	1.06787	0.00791227	0.805985	1
VanHBX_2_U35369	0.0735367	0.0978055	0.751867	0.0856711	0.808046	1
blaSRT-2_1_AY524276	0.00132386	0.00173461	0.763205	0.00152924	0.810848	1
erm(U)_1_NG_047843	0.0016729	0.00182812	0.915097	0.00175051	0.810848	1
ant(6)-Ia_2_KF421157	1.49396	1.53291	0.974591	1.51343	0.813448	1
mecB_1_NC_011996	0.00483262	0.00632563	0.763974	0.00557912	0.815649	1
lsa(B)_1_AJ579365	1.55441	1.96971	0.789155	1.76206	0.828133	1
erm(T)_3_AF310974	0.506665	0.0693237	7.30868	0.287994	0.835078	1
dldHA2X_1_AL939117	0.0202672	0.0253346	0.79998	0.0228009	0.836768	1
VanG2XY_1_FJ872410	2.04269	2.34806	0.86995	2.19538	0.837954	1
aac(3)-IIIb_1_L06160	0.00218456	0.00072706	3.00465	0.00145581	0.840563	1
aadD_2_M19465	0.0429835	0.000856963	50.1579	0.0219202	0.840563	1
blaACC-7_1_MG028657	0.00178667	0.000454185	3.93379	0.00112043	0.840563	1
blaFOX-2_1_Y10282	0.00164415	0.000613446	2.68019	0.0011288	0.840563	1
erm(E)_2_M11200	0.000717804	0.00046262	1.55161	0.000590212	0.840563	1
fos_1_ACCV01000052	0.00213208	0.00151036	1.41164	0.00182122	0.840563	1
tet(43)_1_GQ244501	0.00060549	0.000377854	1.60245	0.000491672	0.840563	1
catP_1_U15027	1.06514	1.56115	0.682275	1.31315	0.852702	1
aac(6')-Ib_2_M23634	0.00116307	0.000957443	1.21477	0.00106026	0.86159	1
aadA7_1_AF224733	0.000804961	0.012874	0.0625261	0.00683948	0.86159	1
aph(9)-Ib_1_U70376	0.000734857	0.000591228	1.24293	0.000663042	0.86159	1
blaCTX-M-75_1_GQ149244	0.000761828	0.000690304	1.10361	0.000726066	0.86159	1
blaPME-1_1_HQ541434	0.000730107	0.000671984	1.0865	0.000701046	0.86159	1
blaSGM-1_1_AAQG01000013	0.000780755	0.000802137	0.973344	0.000791446	0.86159	1
blaTRU_1_EU046614	0.00061469	0.000602817	1.0197	0.000608753	0.86159	1
erm(30)_1_AF079138	0.000692988	0.000781668	0.886551	0.000737328	0.86159	1
lmr(A)_1_X59926	0.000631988	0.000548483	1.15225	0.000590235	0.86159	1
mcr-1.1_1_KP347127	0.000346718	0.000329994	1.05068	0.000338356	0.86159	1
qnrB4_1_DQ303921	0.00131426	0.00198857	0.660908	0.00165142	0.86159	1
aph(2'')-Ig_1_CP004067	0.0196521	0.00538286	3.65087	0.0125175	0.880503	1
blaOXA-347_1_ACWG01000053	0.0805006	0.150095	0.536329	0.115298	0.882082	1
aph(6)-Ia_1_AY971801	0.00156812	0.00182042	0.861408	0.00169427	0.883719	1
ant(6)-Ib_1_FN594949	0.30184	0.39677	0.760744	0.349305	0.89046	1
qepA2_1_EU847537	0.00542577	0.00534318	1.01546	0.00538447	0.906003	1
fomA_1_AB016934	0.00236454	0.00241606	0.978677	0.0023903	0.910948	1
aph(6)-Ic_1_X01702	0.0557014	0.0102993	5.40827	0.0330004	0.921899	1
dfrA9_1_X57730	0.00782598	0.00647695	1.20828	0.00715146	0.921899	1
cphA1_1_AY261379	0.00215797	0.00204105	1.05728	0.00209951	0.924604	1
erm(C)_2_M19652	0.15319	0.00276738	55.3556	0.0779787	0.924604	1
erm(O)_1_M74717	0.00413411	0.00402228	1.0278	0.00407819	0.932285	1
tet(O/32/O)_2_AJ295238	1.74781	1.40286	1.24589	1.57533	0.942311	1
tet(44)_2_FN594949	1.98166	1.48443	1.33496	1.73305	0.95233	1
blaPAO_4_AY083592	0.00276947	0.00366688	0.755267	0.00321817	0.953091	1
grmO_1_AY524043	0.00257336	0.00373415	0.689141	0.00315376	0.953171	1
blaFAR-1_1_AF024601	0.00239086	0.0025594	0.93415	0.00247513	0.964869	1
cmx_1_U85507	0.00213077	0.00347287	0.613548	0.00280182	0.964869	1
ant(4')-IIa_1_M98270	0.0199617	0.00787689	2.53421	0.0139193	0.977092	1
aac(6')-Iai_1_EU886977	0.00573472	0.0080853	0.709277	0.00691001	0.988286	1
fosA_4_ACWU01000146	0.00547741	0.0059828	0.915526	0.0057301	0.988286	1
kamB_1_AJ629123	0.0121522	0.0064017	1.89827	0.00927693	0.988286	1
mecD_1_KY013611	0.0141677	0.0170427	0.831303	0.0156052	0.988354	1
vat(C)_1_AF015628	0.0380069	0.0570501	0.666202	0.0475285	0.988522	1
qacD_1_M37888	0.450365	0.351012	1.28304	0.400689	0.99246	1
vga(D)_1_GQ205627	0.0590739	0.0663199	0.890741	0.0626969	1	1
aac(2')-Ib_1_U41471	0	0	#NUM!	0	#NUM!	#NUM!
aac(2')-Ic_1_U72714	0	0	#NUM!	0	#NUM!	#NUM!
aac(2')-Ie_1_NC011896	0	0	#NUM!	0	#NUM!	#NUM!
aac(2')-IIa_1_AB669090	0	0	#NUM!	0	#NUM!	#NUM!
aac(3)-I_1_AJ877225	0	0	#NUM!	0	#NUM!	#NUM!
aac(3)-Ib_1_L06157	0	0	#NUM!	0	#NUM!	#NUM!
aac(3)-Ib-aac(6')-Ib_1_AF355189	0	0	#NUM!	0	#NUM!	#NUM!
aac(3)-Ic_1_AJ511268	0	0	#NUM!	0	#NUM!	#NUM!
aac(3)-Id_1_AB114632	0	0	#NUM!	0	#NUM!	#NUM!
aac(3)-If_1_AY884051	0	0	#NUM!	0	#NUM!	#NUM!
aac(3)-Ih_1_CP000490	0	0	#NUM!	0	#NUM!	#NUM!
aac(3)-IIa_1_X51534	0	0	#NUM!	0	#NUM!	#NUM!
aac(3)-IIIa_1_X55652	0	0	#NUM!	0	#NUM!	#NUM!
aac(3)-IIIc_1_L06161	0	0	#NUM!	0	#NUM!	#NUM!
aac(3)-IXa_1_M55427	0	0	#NUM!	0	#NUM!	#NUM!
aac(3)-VIa_1_M88012	0	0	#NUM!	0	#NUM!	#NUM!
aac(3)-XI_1_CTEG01000046	0	0	#NUM!	0	#NUM!	#NUM!
aac(6')-29a_1_AF263519	0	0	#NUM!	0	#NUM!	#NUM!
aac(6')-30-aac(6')-Ib'_1_AJ584652	0	0	#NUM!	0	#NUM!	#NUM!
aac(6')-33_1_GQ337064	0	0	#NUM!	0	#NUM!	#NUM!
aac(6')-Iaa_1_NC_003197	0	0	#NUM!	0	#NUM!	#NUM!
aac(6')-Iae_1_AB104852	0	0	#NUM!	0	#NUM!	#NUM!
aac(6')-Iag_1_AB472901	0	0	#NUM!	0	#NUM!	#NUM!
aac(6')-Iaj_1_AB709942	0	0	#NUM!	0	#NUM!	#NUM!
aac(6')-Ian_1_AP014611	0	0	#NUM!	0	#NUM!	#NUM!
aac(6')-Ic_1_M94066	0	0	#NUM!	0	#NUM!	#NUM!
aac(6')-If_1_X55353	0	0	#NUM!	0	#NUM!	#NUM!
aac(6')-Ig_1_L09246	0	0	#NUM!	0	#NUM!	#NUM!
aac(6')-IIa_1_M29695	0	0	#NUM!	0	#NUM!	#NUM!
aac(6')-IIc_1_NC_012555	0	0	#NUM!	0	#NUM!	#NUM!
aac(6')-Ij_1_L29045	0	0	#NUM!	0	#NUM!	#NUM!
aac(6')-Il_1_U13880	0	0	#NUM!	0	#NUM!	#NUM!
aac(6')-Ip_1_Z54241	0	0	#NUM!	0	#NUM!	#NUM!
aac(6')-Ir_1_AF031326	0	0	#NUM!	0	#NUM!	#NUM!
aac(6')-Iu_1_AF031329	0	0	#NUM!	0	#NUM!	#NUM!
aac(6')-Iw_1_AF031331	0	0	#NUM!	0	#NUM!	#NUM!
aadA10_1_U37105	0	0	#NUM!	0	#NUM!	#NUM!
aadA14_1_AJ884726	0	0	#NUM!	0	#NUM!	#NUM!
aadA6_1_AF140629	0	0	#NUM!	0	#NUM!	#NUM!
aadE-Cc_1_CP013733	0	0	#NUM!	0	#NUM!	#NUM!
ant(2'')-Ia_3_X74412	0	0	#NUM!	0	#NUM!	#NUM!
ant(4')-Ib_1_AJ506108	0	0	#NUM!	0	#NUM!	#NUM!
ant(4')-IIb_1_AY114142	0	0	#NUM!	0	#NUM!	#NUM!
aph(3')-Id_1_Z48231	0	0	#NUM!	0	#NUM!	#NUM!
aph(3')-IV_1_X03364	0	0	#NUM!	0	#NUM!	#NUM!
aph(3')-VIb_1_AJ627643	0	0	#NUM!	0	#NUM!	#NUM!
aph(3')-XV_1_Y18050	0	0	#NUM!	0	#NUM!	#NUM!
aph(4)-Ia_1_V01499	0	0	#NUM!	0	#NUM!	#NUM!
aph(9)-Ia_1_U94857	0	0	#NUM!	0	#NUM!	#NUM!
armA_1_AY220558	0	0	#NUM!	0	#NUM!	#NUM!
ARR-5_1_EF660563	0	0	#NUM!	0	#NUM!	#NUM!
ARR-7_1_FN397623	0	0	#NUM!	0	#NUM!	#NUM!
blaA_1_DQ424965	0	0	#NUM!	0	#NUM!	#NUM!
blaADC-25_1_EF016355	0	0	#NUM!	0	#NUM!	#NUM!
blaAER-1_1_U14748	0	0	#NUM!	0	#NUM!	#NUM!
blaB-13_1_EF595959	0	0	#NUM!	0	#NUM!	#NUM!
blaB-3_1_AF189301	0	0	#NUM!	0	#NUM!	#NUM!
blaBEL-1_1_DQ089809	0	0	#NUM!	0	#NUM!	#NUM!
blaBES-1_1_AF234999	0	0	#NUM!	0	#NUM!	#NUM!
blaBIC-1_1_GQ260093	0	0	#NUM!	0	#NUM!	#NUM!
blaCARB-17_1_KJ934265	0	0	#NUM!	0	#NUM!	#NUM!
blaCARB-2_1_M69058	0	0	#NUM!	0	#NUM!	#NUM!
blaCARB-4_1_FJ785525	0	0	#NUM!	0	#NUM!	#NUM!
blaCARB-42_1_NG_048745	0	0	#NUM!	0	#NUM!	#NUM!
blaCKO-1_1_AF477396	0	0	#NUM!	0	#NUM!	#NUM!
blaCME-1_1_AJ006275	0	0	#NUM!	0	#NUM!	#NUM!
blaCTX-M-151_1_AB916359	0	0	#NUM!	0	#NUM!	#NUM!
blaCTX-M-199_1_KY786032	0	0	#NUM!	0	#NUM!	#NUM!
blaCTX-M-39_1_AY954516	0	0	#NUM!	0	#NUM!	#NUM!
blaCTX-M-4_1_Y14156	0	0	#NUM!	0	#NUM!	#NUM!
blaCTX-M-63_1_EU660216	0	0	#NUM!	0	#NUM!	#NUM!
blaCTX-M-9_1_AF174129	0	0	#NUM!	0	#NUM!	#NUM!
blaDIM-1_1_GU323019	0	0	#NUM!	0	#NUM!	#NUM!
blaEBR-1_1_AF416700	0	0	#NUM!	0	#NUM!	#NUM!
blaERP-1_1_AY077733	0	0	#NUM!	0	#NUM!	#NUM!
blaFRI-2_1_KX620467	0	0	#NUM!	0	#NUM!	#NUM!
blaFRI-5_1_MH208723	0	0	#NUM!	0	#NUM!	#NUM!
blaGES-1_1_HQ170511	0	0	#NUM!	0	#NUM!	#NUM!
blaGOB-1_1_EF394442	0	0	#NUM!	0	#NUM!	#NUM!
blaGOB-17_1_AY899332	0	0	#NUM!	0	#NUM!	#NUM!
blaHERA-1_1_AF311385	0	0	#NUM!	0	#NUM!	#NUM!
blaIMI-1_1_U50278	0	0	#NUM!	0	#NUM!	#NUM!
blaIMP-27_1_JF894248	0	0	#NUM!	0	#NUM!	#NUM!
blaIMP-58_1_KU647281	0	0	#NUM!	0	#NUM!	#NUM!
blaIMP-9_1_FJ655384	0	0	#NUM!	0	#NUM!	#NUM!
blaIND-14_1_HM367709	0	0	#NUM!	0	#NUM!	#NUM!
blaIND-2a_4_AF219130	0	0	#NUM!	0	#NUM!	#NUM!
blaIND-5_1_AY504627	0	0	#NUM!	0	#NUM!	#NUM!
blaIND-7_1_AB529520	0	0	#NUM!	0	#NUM!	#NUM!
blaKHM-1_1_AB364006	0	0	#NUM!	0	#NUM!	#NUM!
blaKLUC-3_1_JX185316	0	0	#NUM!	0	#NUM!	#NUM!
blaKPC-34_1_KU985429	0	0	#NUM!	0	#NUM!	#NUM!
blaLAP-2_1_EU159120	0	0	#NUM!	0	#NUM!	#NUM!
blaLCR-1_1_X56809	0	0	#NUM!	0	#NUM!	#NUM!
blaLMB-1_1_MH475146	0	0	#NUM!	0	#NUM!	#NUM!
blaNDM-19_1_MF370080	0	0	#NUM!	0	#NUM!	#NUM!
blaOCH-8_1_DQ489307	0	0	#NUM!	0	#NUM!	#NUM!
blaOXA-104_1_EF581285	0	0	#NUM!	0	#NUM!	#NUM!
blaOXA-129_1_FJWZ01000025	0	0	#NUM!	0	#NUM!	#NUM!
blaOXA-145_1_FJ790516	0	0	#NUM!	0	#NUM!	#NUM!
blaOXA-146_1_FJ194494	0	0	#NUM!	0	#NUM!	#NUM!
blaOXA-154_1_KP771982	0	0	#NUM!	0	#NUM!	#NUM!
blaOXA-156_1_KP771984	0	0	#NUM!	0	#NUM!	#NUM!
blaOXA-157_1_KP771985	0	0	#NUM!	0	#NUM!	#NUM!
blaOXA-18_1_U85514	0	0	#NUM!	0	#NUM!	#NUM!
blaOXA-198_1_HQ634775	0	0	#NUM!	0	#NUM!	#NUM!
blaOXA-20_2_AF024602	0	0	#NUM!	0	#NUM!	#NUM!
blaOXA-205_1_JF800667	0	0	#NUM!	0	#NUM!	#NUM!
blaOXA-209_1_JF268688	0	0	#NUM!	0	#NUM!	#NUM!
blaOXA-215_1_JN861783	0	0	#NUM!	0	#NUM!	#NUM!
blaOXA-228_1_JQ422053	0	0	#NUM!	0	#NUM!	#NUM!
blaOXA-24_1_AJ239129	0	0	#NUM!	0	#NUM!	#NUM!
blaOXA-266_1_APPO01000008	0	0	#NUM!	0	#NUM!	#NUM!
blaOXA-274_1_APOS01000038	0	0	#NUM!	0	#NUM!	#NUM!
blaOXA-287_1_NG_050609	0	0	#NUM!	0	#NUM!	#NUM!
blaOXA-29_1_AJ400619	0	0	#NUM!	0	#NUM!	#NUM!
blaOXA-299_1_APQD01000016	0	0	#NUM!	0	#NUM!	#NUM!
blaOXA-305_1_APPF01000021	0	0	#NUM!	0	#NUM!	#NUM!
blaOXA-308_1_APPN01000080	0	0	#NUM!	0	#NUM!	#NUM!
blaOXA-335_1_KF203109	0	0	#NUM!	0	#NUM!	#NUM!
blaOXA-392_1_AB901044	0	0	#NUM!	0	#NUM!	#NUM!
blaOXA-420_1_AB983359	0	0	#NUM!	0	#NUM!	#NUM!
blaOXA-427_1_KX827604	0	0	#NUM!	0	#NUM!	#NUM!
blaOXA-438_1_KP410734	0	0	#NUM!	0	#NUM!	#NUM!
blaOXA-444_1_CP010800	0	0	#NUM!	0	#NUM!	#NUM!
blaOXA-45_1_AJ519683	0	0	#NUM!	0	#NUM!	#NUM!
blaOXA-451_1_KR061504	0	0	#NUM!	0	#NUM!	#NUM!
blaOXA-485_1_LLNM01000004	0	0	#NUM!	0	#NUM!	#NUM!
blaOXA-491_1_KU721148	0	0	#NUM!	0	#NUM!	#NUM!
blaOXA-493_1_KU739135	0	0	#NUM!	0	#NUM!	#NUM!
blaOXA-501_1_KU167110	0	0	#NUM!	0	#NUM!	#NUM!
blaOXA-527_1_KX599404	0	0	#NUM!	0	#NUM!	#NUM!
blaOXA-53_1_AY289608	0	0	#NUM!	0	#NUM!	#NUM!
blaOXA-535_1_KX828709	0	0	#NUM!	0	#NUM!	#NUM!
blaOXA-537_1_KX360747	0	0	#NUM!	0	#NUM!	#NUM!
blaOXA-54_1_AY500137	0	0	#NUM!	0	#NUM!	#NUM!
blaOXA-549_1_KY682751	0	0	#NUM!	0	#NUM!	#NUM!
blaOXA-55_1_AY343493	0	0	#NUM!	0	#NUM!	#NUM!
blaOXA-9_1_KQ089875	0	0	#NUM!	0	#NUM!	#NUM!
blaPAU-1_1_MH053445	0	0	#NUM!	0	#NUM!	#NUM!
blaPEDO-2_1_KP109678	0	0	#NUM!	0	#NUM!	#NUM!
blaPEDO-3_1_KP109679	0	0	#NUM!	0	#NUM!	#NUM!
blaRAHN-1_2_AF338038	0	0	#NUM!	0	#NUM!	#NUM!
blaRAHN-2_2_HM114350	0	0	#NUM!	0	#NUM!	#NUM!
blaROB-1_2_AF022114	0	0	#NUM!	0	#NUM!	#NUM!
blaSFC-1_1_AY354402	0	0	#NUM!	0	#NUM!	#NUM!
blaSFO-1_1_AB003148	0	0	#NUM!	0	#NUM!	#NUM!
blaSPM-1_1_AY341249	0	0	#NUM!	0	#NUM!	#NUM!
blaTLA-1_1_AF148067	0	0	#NUM!	0	#NUM!	#NUM!
blaTMB-2_1_AB758277	0	0	#NUM!	0	#NUM!	#NUM!
blaTUS-1_1_AF441287	0	0	#NUM!	0	#NUM!	#NUM!
blaVCC-1_1_KT818596	0	0	#NUM!	0	#NUM!	#NUM!
blaVEB-1_1_HM370393	0	0	#NUM!	0	#NUM!	#NUM!
blaVHH-1_1_NG050334	0	0	#NUM!	0	#NUM!	#NUM!
blaVIM-48_1_KY362199	0	0	#NUM!	0	#NUM!	#NUM!
blaVIM-7_1_AJ536835	0	0	#NUM!	0	#NUM!	#NUM!
blaVMB-1_1_MN719868	0	0	#NUM!	0	#NUM!	#NUM!
cat_4_AY238971	0	0	#NUM!	0	#NUM!	#NUM!
cat86_1_K00544	0	0	#NUM!	0	#NUM!	#NUM!
cfr_2_AJ879565	0	0	#NUM!	0	#NUM!	#NUM!
cmlB1_1_AM296481	0	0	#NUM!	0	#NUM!	#NUM!
cmr_1_U43535	0	0	#NUM!	0	#NUM!	#NUM!
cmrA_1_Z12001	0	0	#NUM!	0	#NUM!	#NUM!
crpP_1_HM560971	0	0	#NUM!	0	#NUM!	#NUM!
dfrA10_1_L06418	0	0	#NUM!	0	#NUM!	#NUM!
dfrA15_3_DQ647028	0	0	#NUM!	0	#NUM!	#NUM!
dfrA16_2_AF174129	0	0	#NUM!	0	#NUM!	#NUM!
dfrA19_1_AJ310778	0	0	#NUM!	0	#NUM!	#NUM!
dfrA20_1_AJ605332	0	0	#NUM!	0	#NUM!	#NUM!
dfrA21_1_AY552589	0	0	#NUM!	0	#NUM!	#NUM!
dfrA23_1_AJ746361	0	0	#NUM!	0	#NUM!	#NUM!
dfrA24_1_AJ972619	0	0	#NUM!	0	#NUM!	#NUM!
dfrA25_1_DQ267940	0	0	#NUM!	0	#NUM!	#NUM!
dfrA29_1_AM237806	0	0	#NUM!	0	#NUM!	#NUM!
dfrA34_1_JYRF01000065	0	0	#NUM!	0	#NUM!	#NUM!
dfrA36_1_CP038791	0	0	#NUM!	0	#NUM!	#NUM!
dfrA5_1_X12868	0	0	#NUM!	0	#NUM!	#NUM!
dfrA6_2_FJ905898	0	0	#NUM!	0	#NUM!	#NUM!
dfrB2_2_AY553333	0	0	#NUM!	0	#NUM!	#NUM!
dfrB4_3_HQ317921	0	0	#NUM!	0	#NUM!	#NUM!
dfrB7_1_DQ993182	0	0	#NUM!	0	#NUM!	#NUM!
dfrB8_1_GU295656	0	0	#NUM!	0	#NUM!	#NUM!
dfrD_1_Z50141	0	0	#NUM!	0	#NUM!	#NUM!
ere(A)_1_AY183453	0	0	#NUM!	0	#NUM!	#NUM!
ere(B)_1_A15097	0	0	#NUM!	0	#NUM!	#NUM!
erm(36)_1_AF462611	0	0	#NUM!	0	#NUM!	#NUM!
erm(37)_1_AL123456	0	0	#NUM!	0	#NUM!	#NUM!
erm(43)_1_HE650138	0	0	#NUM!	0	#NUM!	#NUM!
erm(44)_1_HG796218	0	0	#NUM!	0	#NUM!	#NUM!
erm(45)_1_LN680996	0	0	#NUM!	0	#NUM!	#NUM!
erm(47)_1_KU612222	0	0	#NUM!	0	#NUM!	#NUM!
erm(48)_1_LT223129	0	0	#NUM!	0	#NUM!	#NUM!
erm(A)_3_EU348758	0	0	#NUM!	0	#NUM!	#NUM!
erm(D)_3_M77505	0	0	#NUM!	0	#NUM!	#NUM!
erm(Y)_1_AB014481	0	0	#NUM!	0	#NUM!	#NUM!
fexA_2_AM408573	0	0	#NUM!	0	#NUM!	#NUM!
fexB_1_JN201336	0	0	#NUM!	0	#NUM!	#NUM!
fosB_2_X89875	0	0	#NUM!	0	#NUM!	#NUM!
fosB_5_AJ605334	0	0	#NUM!	0	#NUM!	#NUM!
fosB1_1_CP001903	0	0	#NUM!	0	#NUM!	#NUM!
fosB2_1_AE016879	0	0	#NUM!	0	#NUM!	#NUM!
fosC_1_Z33413	0	0	#NUM!	0	#NUM!	#NUM!
fosL1_1_MN464149	0	0	#NUM!	0	#NUM!	#NUM!
fosX_3_CP003505	0	0	#NUM!	0	#NUM!	#NUM!
fosX_4_DQ342344	0	0	#NUM!	0	#NUM!	#NUM!
fusB_2_JF777505	0	0	#NUM!	0	#NUM!	#NUM!
fusC_1_KF527883	0	0	#NUM!	0	#NUM!	#NUM!
grdA_1_QJX10702	0	0	#NUM!	0	#NUM!	#NUM!
hugA_1_AF324468	0	0	#NUM!	0	#NUM!	#NUM!
lnu(F)_1_EU118119	0	0	#NUM!	0	#NUM!	#NUM!
lnu(G)_1_KX470419	0	0	#NUM!	0	#NUM!	#NUM!
mcr-2.1_1_LT598652	0	0	#NUM!	0	#NUM!	#NUM!
mcr-3.1_1_KY924928	0	0	#NUM!	0	#NUM!	#NUM!
mph(F)_1_AM260957	0	0	#NUM!	0	#NUM!	#NUM!
mph(J)_1_KY753883	0	0	#NUM!	0	#NUM!	#NUM!
mph(K)_1_NC_000964	0	0	#NUM!	0	#NUM!	#NUM!
npmA_1_AB261016	0	0	#NUM!	0	#NUM!	#NUM!
pexA_1_HM537013	0	0	#NUM!	0	#NUM!	#NUM!
qnrB53_1_HQ704413	0	0	#NUM!	0	#NUM!	#NUM!
qnrC_1_EU917444	0	0	#NUM!	0	#NUM!	#NUM!
qnrVC1_1_EU436855	0	0	#NUM!	0	#NUM!	#NUM!
qnrVC4_1_GQ891757	0	0	#NUM!	0	#NUM!	#NUM!
rmtA_1_AB120321	0	0	#NUM!	0	#NUM!	#NUM!
rmtB_1_AB103506	0	0	#NUM!	0	#NUM!	#NUM!
rmtE_1_GU201947	0	0	#NUM!	0	#NUM!	#NUM!
tet(30)_1_AF090987	0	0	#NUM!	0	#NUM!	#NUM!
tet(31)_2_AJ250203	0	0	#NUM!	0	#NUM!	#NUM!
tet(45)_1_JF837331	0	0	#NUM!	0	#NUM!	#NUM!
tet(47)_1_KR857681	0	0	#NUM!	0	#NUM!	#NUM!
tet(48)_1_KR857682	0	0	#NUM!	0	#NUM!	#NUM!
tet(52)_1_KR857686	0	0	#NUM!	0	#NUM!	#NUM!
tet(53)_1_KR857687	0	0	#NUM!	0	#NUM!	#NUM!
tet(55)_1_KR857689	0	0	#NUM!	0	#NUM!	#NUM!
tet(57)_1_KP137702	0	0	#NUM!	0	#NUM!	#NUM!
tet(59)_1_KU736878	0	0	#NUM!	0	#NUM!	#NUM!
tet(E)_2_L06940	0	0	#NUM!	0	#NUM!	#NUM!
tet(J)_2_AF038993	0	0	#NUM!	0	#NUM!	#NUM!
tet(L)_1_HM235948	0	0	#NUM!	0	#NUM!	#NUM!
tet(L)_6_D12567	0	0	#NUM!	0	#NUM!	#NUM!
VanE_1_AF136925	0	0	#NUM!	0	#NUM!	#NUM!
vgb(A)_1_M20129	0	0	#NUM!	0	#NUM!	#NUM!
vgb(B)_1_AF015628	0	0	#NUM!	0	#NUM!	#NUM!

## Sheet: GuptaA_2019_CRC
Species	case	control	Ratio	Mean	wilcox_unpaired	wilcox_unpaired_fdr
aadA2b_1_D43625	5.96429	0	#NUM!	2.98214	1.30556e-07	5.32891e-05
tet(B)_1_AP000342	6.19658	0.0205644	301.326	3.10857	1.58128e-07	5.32891e-05
aac(3)-IIa_1_X51534	9.15812	0	#NUM!	4.57906	3.45263e-07	6.45675e-05
aadA5_1_AF137361	4.09234	0.0114947	356.019	2.05192	3.8319e-07	6.45675e-05
blaCTX-M-199_1_KY786032	5.83989	0.0703145	83.0539	2.9551	5.87925e-07	7.92523e-05
aac(6')-Ib_2_M23634	8.55705	0.0709277	120.645	4.31399	4.70891e-06	0.000528968
cfxA6_1_GQ342996	25.3747	149.173	0.170103	87.2738	1.01301e-05	0.000931213
blaOXA-392_1_AB901044	6.66088	0.0591125	112.681	3.36	1.1053e-05	0.000931213
catA1_1_V00622	0.623612	0	#NUM!	0.311806	1.27173e-05	0.000952383
sul1_11_DQ914960	8.77934	0.335084	26.2004	4.55721	1.41314e-05	0.000952455
VanG2XY_1_FJ872410	1.28613	0.223287	5.75998	0.754709	2.39186e-05	0.00146556
dfrA12_3_KJ568502	6.78979	0	#NUM!	3.3949	2.93429e-05	0.00164809
nimE_1_AM042593	135.718	6.17711	21.9712	70.9478	5.66182e-05	0.00293543
catB3_1_AJ009818	6.40587	0.0679023	94.3394	3.23689	6.11828e-05	0.00294552
nimC_1_X76948	7.7275	0.248701	31.0715	3.9881	6.66728e-05	0.00299583
blaKLUC-3_1_JX185316	2.53326	0.0970541	26.1015	1.31516	7.80467e-05	0.00328772
blaCTX-M-75_1_GQ149244	3.00167	0.104252	28.7924	1.55296	9.86378e-05	0.00375609
mef(A)_1_AJ971089	12.3292	2.37761	5.18555	7.35343	0.000100311	0.00375609
qacE_1_X68232	9.09553	0.236125	38.52	4.66583	0.000183594	0.00651277
mph(A)_1_D16251	8.71088	0.782541	11.1315	4.74671	0.000197724	0.0066633
dfrA17_1_FJ460238	3.84171	0.132272	29.0441	1.98699	0.00024146	0.00774972
cfiA1_1_AB087225	1.88435	0.240677	7.82938	1.06251	0.000271319	0.00831223
lsa(E)_1_JX560992	0.693225	0.224535	3.08738	0.45888	0.000338414	0.009917
tet(37)_1_AF540889	25.5841	80.013	0.319749	52.7986	0.000353617	0.00993074
blaCMY-18_1_AY743434	3.16263	0.221472	14.2801	1.69205	0.000422992	0.0114039
tet(32)_1_EU722333	5.9529	2.31679	2.56946	4.13484	0.000480894	0.0124662
blaNDM-19_1_MF370080	6.64582	0	#NUM!	3.32291	0.000661674	0.0159274
lsa(A)_3_AY737526	0.112347	0	#NUM!	0.0561733	0.000661674	0.0159274
blaACT-12_1_JX440355	0.965151	0.0481294	20.0532	0.50664	0.000692933	0.0161047
ant(3'')-Ii-aac(6')-IId_1_AF453998	0.65658	0.0220557	29.7691	0.339318	0.000923127	0.0207396
blaCMY-98_1_KC603538	1.23272	0.0989391	12.4594	0.665828	0.00101471	0.0220617
ant(6)-Ia_2_KF421157	0.240906	0	#NUM!	0.120453	0.00137019	0.0288595
tet(34)_1_AB061440	4.41124	0.281191	15.6877	2.34622	0.00151251	0.0308768
tet(O/32/O)_2_AJ295238	1.77233	0.506225	3.50106	1.13928	0.00155758	0.0308768
sitABCD_1_AY598030	11.6432	0.737797	15.781	6.19048	0.0017363	0.0329622
lsa(B)_1_AJ579365	0.181459	0.0199674	9.08775	0.100713	0.00176059	0.0329622
optrA_1_KP399637	0.238682	0.470695	0.507084	0.354689	0.00219601	0.0400029
tetB(P)_1_NC_010937	0.0292987	0.139382	0.210205	0.0843401	0.00242163	0.0429521
aac(3)-Ib-aac(6')-Ib_1_AF355189	0.790451	0.0122195	64.6875	0.401335	0.00278554	0.0458321
aac(6')-aph(2'')_1_M13771	0.0976542	0	#NUM!	0.0488271	0.00278801	0.0458321
erm(T)_3_AF310974	0.0946839	0	#NUM!	0.0473419	0.00278801	0.0458321
formA_1_X73835	18.3008	2.24397	8.15554	10.2724	0.00298546	0.0479095
qacH_1_FJ172381	1.5595	0.0908205	17.1712	0.825159	0.00352721	0.0552869
vat(B)_1_U19459	1.25555	0.23733	5.29031	0.746438	0.00362685	0.0554136
dfrA1_9_AJ238350	2.79044	0.047622	58.5956	1.41903	0.00369972	0.0554136
tet(T)_1_L42544	0.152132	0.0632844	2.40395	0.107708	0.00520033	0.0761962
cepA_1_U05887	5.00603	2.46725	2.02899	3.73664	0.00533291	0.0764762
blaACT-2_1_AM076977	1.70141	0.0835274	20.3694	0.892466	0.00573399	0.0805147
qacD_1_M37888	0.128538	0.00609455	21.0907	0.0673164	0.00585353	0.080516
sul2_10_AM183225	21.6061	1.8543	11.6519	11.7302	0.00639307	0.0861042
tet(44)_2_FN594949	0.622094	0.078649	7.90975	0.350371	0.0065153	0.0861042
ant(6)-Ia_1_AF330699	0.525555	0	#NUM!	0.262778	0.0110351	0.13523
blaCMY-54_1_HM544039	0.128076	0	#NUM!	0.0640381	0.0110351	0.13523
blaDHA-1_1_Y16410	0.247795	0	#NUM!	0.123897	0.0110351	0.13523
dfrG_1_AB205645	0.174479	0	#NUM!	0.0872395	0.0110351	0.13523
mdf(A)_1_Y08743	17.0167	2.12035	8.02542	9.56853	0.0123672	0.148849
blaCMY-93_1_KF992025	0.973942	0.0769543	12.6561	0.525448	0.0133808	0.156053
blaCMH-3_1_KX192165	3.10939	0.337567	9.21116	1.72348	0.0134289	0.156053
aadA13_1_AY713504	0.226142	0.019152	11.8078	0.122647	0.0137736	0.157346
nimJ_1_NZ_JH815495	5.28622	1.79576	2.94371	3.54099	0.0148741	0.167085
ant(6)-Ia_3_KF864551	4.92774	2.41311	2.04207	3.67042	0.0154008	0.170166
tet(X5)_1_CP040912	2.5038	0.413741	6.05162	1.45877	0.016215	0.176273
msr(A)_2_AB013298	0.38756	0.0409654	9.46066	0.214263	0.0168615	0.180391
tet(L)_2_M29725	0.146527	0.0261615	5.60087	0.0863444	0.0191366	0.198431
tetA(46)_1_HQ652506	0.434276	0.0180076	24.1162	0.226142	0.0191366	0.198431
nimB_1_X71443	0.15542	0.0123368	12.5981	0.0838786	0.021331	0.213868
mef(B)_1_FJ196385	0.0996854	0	#NUM!	0.0498427	0.0215772	0.213868
VanNXY_1_JF802084	0.0320691	0	#NUM!	0.0160345	0.0215772	0.213868
tet(X3)_1_MK134375	2.45155	0.401469	6.10645	1.42651	0.0226189	0.219369
dfrA1_7_AJ400733	0.729872	0.027098	26.9345	0.378485	0.0227832	0.219369
tet(36)_1_AJ514254	0.0208803	0.0664129	0.314401	0.0436466	0.0237238	0.225209
cfxA_1_U38243	50.9517	19.8101	2.572	35.3809	0.0255833	0.239488
blaZEG-1_1_AY265891	0.110675	0.0114495	9.66637	0.0610623	0.0263751	0.243518
blaACT-9_1_HQ693810	0.661545	0.0972001	6.80601	0.379373	0.0295024	0.268711
tet(M)_1_X92947	2.60733	1.2623	2.06554	1.93481	0.0335774	0.301749
aph(6)-Id_1_M28829	1.55217	0.554762	2.7979	1.05346	0.0348134	0.30874
blaOXA-451_1_KR061504	0.357527	0	#NUM!	0.178763	0.0419262	0.328584
cat_1_M11587	0.0429793	0	#NUM!	0.0214896	0.0419262	0.328584
cat(pC194)_1_NC_002013	0.0692905	0	#NUM!	0.0346452	0.0419262	0.328584
catA2_1_X53796	0.105355	0	#NUM!	0.0526774	0.0419262	0.328584
cmx_1_U85507	0	0.0816215	0	0.0408108	0.0419262	0.328584
dfrA15_3_DQ647028	0.785859	0	#NUM!	0.39293	0.0419262	0.328584
dfrB8_1_GU295656	0.17418	0	#NUM!	0.08709	0.0419262	0.328584
sul3_2_AJ459418	0.200577	0	#NUM!	0.100288	0.0419262	0.328584
tet(D)_2_X65876	0.0509707	0	#NUM!	0.0254854	0.0419262	0.328584
VanHDX_6_DQ172830	0.0149726	0	#NUM!	0.00748631	0.0419262	0.328584
qepA2_1_EU847537	0.135151	0.00451481	29.935	0.0698328	0.0424881	0.329161
tet(W)_1_DQ060146	47.1097	35.4647	1.32836	41.2872	0.0532353	0.407734
tet(A)_1_AJ313332	3.22761	0.843457	3.82664	2.03553	0.0561425	0.425169
erm(F)_3_M17808	28.5563	53.2227	0.536543	40.8895	0.0772309	0.528332
ant(6)-Ib_1_FN594949	0.04157	0	#NUM!	0.020785	0.081523	0.528332
ant(9)-Ia_1_X02588	0.0225336	0	#NUM!	0.0112668	0.081523	0.528332
blaCTX-M-4_1_Y14156	0.0394094	0	#NUM!	0.0197047	0.081523	0.528332
blaCTX-M-9_1_AF174129	0.13011	0	#NUM!	0.0650552	0.081523	0.528332
blaOXA-153_1_KP771981	0.0304342	0	#NUM!	0.0152171	0.081523	0.528332
blaOXA-63_1_AY619003	0.259704	0	#NUM!	0.129852	0.081523	0.528332
dfrA14_2_Z50805	0.538565	0	#NUM!	0.269283	0.081523	0.528332
fosA4_1_AB908992	0.140844	0	#NUM!	0.070422	0.081523	0.528332
nimH_1_KX576455	0.0413637	0	#NUM!	0.0206818	0.081523	0.528332
qnrB8_1_EU043312	0.0426949	0	#NUM!	0.0213475	0.081523	0.528332
qnrD3_1_KX130945	0.221762	0	#NUM!	0.110881	0.081523	0.528332
qnrE1_1_KY073238	0.804698	0	#NUM!	0.402349	0.081523	0.528332
rmtB_1_AB103506	2.78875	0	#NUM!	1.39438	0.081523	0.528332
VanC2_1_L29638	0.0251212	0	#NUM!	0.0125606	0.081523	0.528332
mupB_1_JQ231224	1.04614	1.39989	0.747301	1.22302	0.0823529	0.528627
blaSMB-1_1_AB636283	0.0696501	0.0144718	4.8128	0.042061	0.0938443	0.595828
msr(C)_2_AF313494	0.0701563	0.0745439	0.941141	0.0723501	0.09459	0.595828
blaCTX-M-63_1_EU660216	0.202619	0.0128157	15.8101	0.107717	0.101218	0.631676
ole(B)_1_L36601	0.0280702	0.00724509	3.87438	0.0176576	0.112076	0.69302
sul4_1_MG649393	0.27169	0.196558	1.38224	0.234124	0.114724	0.702947
VanHOX_1_KF478993	0.0208032	0.0064613	3.21967	0.0136323	0.13006	0.752643
OqxA_1_EU370913	5.81734	1.33065	4.37179	3.574	0.134204	0.752643
vanXmurFvanWI_1_CP001336	0.0139169	0.00508054	2.73925	0.00949872	0.138759	0.752643
aac(6')-30-aac(6')-Ib'_1_AJ584652	0.0739983	0.00622119	11.8946	0.0401098	0.151529	0.752643
aph(3')-IIIa_1_AF330699	0.0855326	0.00634948	13.4708	0.045941	0.151529	0.752643
dldHA2X_1_AL939117	0.0025282	0.0139171	0.181661	0.00822265	0.160524	0.752643
aac(3)-Ib_1_L06157	0.0173257	0	#NUM!	0.00866283	0.160802	0.752643
aac(3)-VIa_1_M88012	0	0.0125987	0	0.00629935	0.160802	0.752643
aac(3)-Xa_1_AB028210	0.0107832	0	#NUM!	0.00539161	0.160802	0.752643
aac(6')-If_1_X55353	0.0248598	0	#NUM!	0.0124299	0.160802	0.752643
aac(6')-Ii_1_L12710	0.0871423	0	#NUM!	0.0435712	0.160802	0.752643
ampS_1_X80276	0.0136025	0	#NUM!	0.00680125	0.160802	0.752643
blaCARB-2_1_M69058	0.102924	0	#NUM!	0.0514618	0.160802	0.752643
blaCMY-1_1_X92508	0.104412	0	#NUM!	0.052206	0.160802	0.752643
blaMOX-7_1_GQ152602	0.299662	0	#NUM!	0.149831	0.160802	0.752643
blaOXA-427_1_KX827604	0.466317	0	#NUM!	0.233159	0.160802	0.752643
blaOXY-1-1_1_Z30177	0.0120047	0	#NUM!	0.00600236	0.160802	0.752643
blaOXY-2-6_6_AY077485	0.0426313	0	#NUM!	0.0213156	0.160802	0.752643
blaSED1_1_AF321608	0.0264625	0	#NUM!	0.0132313	0.160802	0.752643
blaVEB-1_1_HM370393	0.0120155	0	#NUM!	0.00600777	0.160802	0.752643
cphA1_1_AY261379	0.0424078	0	#NUM!	0.0212039	0.160802	0.752643
dfrA16_2_AF174129	0.0561087	0	#NUM!	0.0280544	0.160802	0.752643
erm(33)_1_AJ579365	0.0345486	0	#NUM!	0.0172743	0.160802	0.752643
erm(H)_1_M16503	0.0176405	0	#NUM!	0.00882025	0.160802	0.752643
grmO_1_AY524043	0	0.0118562	0	0.0059281	0.160802	0.752643
mcr-4.1_1_MF543359	0	0.00660024	0	0.00330012	0.160802	0.752643
mcr-9_1_NZ_NAAN01000063.1	0	0.00844336	0	0.00422168	0.160802	0.752643
otr(B)_1_AF079900	0	0.00772757	0	0.00386379	0.160802	0.752643
penA_1_AF515059	0	0.0135023	0	0.00675115	0.160802	0.752643
qnrB89_1_MT544491	0.0464998	0	#NUM!	0.0232499	0.160802	0.752643
sgm_1_M87057	0	0.0259097	0	0.0129548	0.160802	0.752643
tet(J)_2_AF038993	0.0180685	0	#NUM!	0.00903425	0.160802	0.752643
VanC2XY_1_EU151754	0.009858	0	#NUM!	0.004929	0.160802	0.752643
VanEXY_1_FJ872411	0.0117694	0	#NUM!	0.00588468	0.160802	0.752643
lnu(C)_1_AY928180	0.213253	0.146825	1.45243	0.180039	0.165526	0.76941
vat(H)_1_GQ205627	0.0125393	0.0462922	0.270872	0.0294158	0.179717	0.829652
tetB(46)_1_HQ652506	0.429561	0.05514	7.79037	0.24235	0.183754	0.842517
tet(C)_2_AY046276	0.0142251	0.0287633	0.494557	0.0214942	0.18993	0.861248
msr(E)_1_FR751518	0.0904655	0.0811588	1.11467	0.0858122	0.190395	0.861248
erm(35)_1_AF319779	1.36742	2.12241	0.644279	1.74491	0.198663	0.89266
mupA_1_X75439	0.297177	0.232342	1.27905	0.264759	0.205676	0.918049
aph(3'')-Ib_3_AF321550	0.980821	0.561949	1.74539	0.771385	0.210948	0.935386
fosA_6_ACZD01000244	4.50157	2.08946	2.15442	3.29551	0.235848	1
OqxB_1_EU370913	5.89859	1.82074	3.23967	3.85966	0.241798	1
erm(B)_18_X66468	1.4703	0.79758	1.84345	1.13394	0.263449	1
vanXmurFvanKWI_1_NZAGAF01000127	0.00626074	0.00977962	0.640182	0.00802018	0.266564	1
poxtA_1_MF095097	0.148503	0.0657712	2.25787	0.107137	0.268408	1
tet(O)_1_M18896	20.8354	18.1643	1.14705	19.4999	0.286055	1
catB2_1_AF047479	0.0490605	0.00970033	5.05761	0.0293804	0.289207	1
cfr(C)_1_KX686749	0.0193812	0.00458955	4.2229	0.0119854	0.289207	1
catB1_1_M58472	0.103518	0.0597658	1.73206	0.081642	0.289591	1
erm(T)_4_AJ488494	0.285137	0.104826	2.72009	0.194982	0.298251	1
catS_1_X74948	0.0545418	0.0148162	3.68123	0.034679	0.305046	1
cmlA1_2_AB212941	0.239724	0.0289268	8.28724	0.134325	0.305046	1
dfrA26_1_AM403715	0.0107042	0.0532694	0.200944	0.0319868	0.305046	1
erm(G)_2_L42817	0.0433268	0.398018	0.108857	0.220672	0.305046	1
tetA(P)_1_AB054980	0.0185082	0.061459	0.301148	0.0399836	0.318851	1
erm(Q)_1_L22689	0.0146335	0.0324609	0.450802	0.0235472	0.321449	1
aac(3)-If_1_AY884051	0.0190628	0	#NUM!	0.0095314	0.333711	1
aac(6')-Iid_1_AJ584700	0.0168087	0	#NUM!	0.00840433	0.333711	1
aadA16_1_EU675686	0.00797907	0	#NUM!	0.00398953	0.333711	1
aadA7_1_AF224733	0.0135941	0	#NUM!	0.00679707	0.333711	1
ant(2'')-Ia_3_X74412	0	0.0136509	0	0.00682544	0.333711	1
aph(3'')-Ia_2_AP009493	0	0.0138052	0	0.00690261	0.333711	1
aph(3')-IIc_1_AM743169	0.0177107	0	#NUM!	0.00885533	0.333711	1
aph(3')-Va_1_K00432	0	0.0171865	0	0.00859324	0.333711	1
aph(4)-Ia_1_V01499	0	0.00986317	0	0.00493159	0.333711	1
armA_1_AY220558	0.0103201	0	#NUM!	0.00516004	0.333711	1
blaBES-1_1_AF234999	0.00672206	0	#NUM!	0.00336103	0.333711	1
blaCTX-M-39_1_AY954516	0	0.00726741	0	0.0036337	0.333711	1
blaDES-1_1_AF426161	0.00580836	0	#NUM!	0.00290418	0.333711	1
blaGES-23_1_KF179354	0.0185546	0	#NUM!	0.00927729	0.333711	1
blaHERA-1_1_AF311385	0.0191623	0	#NUM!	0.00958117	0.333711	1
blaL_2_NG050596	0	0.0327272	0	0.0163636	0.333711	1
blaOXA-22_1_AF064820	0	0.011075	0	0.00553748	0.333711	1
blaOXA-444_1_CP010800	0	0.00890152	0	0.00445076	0.333711	1
blaSGM-1_1_AAQG01000013	0.0102744	0	#NUM!	0.00513721	0.333711	1
blaTER-1_1_FJ263091	0	0.0106864	0	0.00534318	0.333711	1
blaZ_12_M15195	0.00858368	0	#NUM!	0.00429184	0.333711	1
blaZ_29_JDXN01000019	0	0.0125627	0	0.00628137	0.333711	1
cat_3_S48276	0	0.0127966	0	0.00639832	0.333711	1
cat_4_AY238971	0.0209589	0	#NUM!	0.0104795	0.333711	1
catA3_1_X07848	0.0149807	0	#NUM!	0.00749033	0.333711	1
catB7_1_AF036933	0.00886252	0	#NUM!	0.00443126	0.333711	1
catB9_1_AF462019	0	0.0083049	0	0.00415245	0.333711	1
catQ_1_M55620	0	0.0231565	0	0.0115782	0.333711	1
Cfr(D)_1_NG_067192	0.00825344	0	#NUM!	0.00412672	0.333711	1
dfrA18_1_AY034138	0	0.0119025	0	0.00595123	0.333711	1
dfrA25_1_DQ267940	0.0640427	0	#NUM!	0.0320213	0.333711	1
dfrA8_1_U10186	0	0.0151431	0	0.00757154	0.333711	1
dfrB4_3_HQ317921	0.0284822	0	#NUM!	0.0142411	0.333711	1
erm(32)_1_AJ009971	0.0111146	0	#NUM!	0.00555732	0.333711	1
erm(34)_1_AY234334	0	0.00819709	0	0.00409855	0.333711	1
erm(39)_1_AY487229	0	0.0095795	0	0.00478975	0.333711	1
erm(A)_2_AF002716	0.00334649	0	#NUM!	0.00167325	0.333711	1
erm(R)_1_M11276	0	0.00710033	0	0.00355017	0.333711	1
erm(V)_1_U59450	0.00614442	0	#NUM!	0.00307221	0.333711	1
erm(W)_1_D14532	0	0.00758377	0	0.00379189	0.333711	1
fos_2_FN543093	0.0205009	0	#NUM!	0.0102504	0.333711	1
lnu(E)_1_KF287643	0	0.0100232	0	0.00501158	0.333711	1
mcr-3.17_1_MH332767	0	0.00933056	0	0.00466528	0.333711	1
mecC_1_FR821779	0	0.00510464	0	0.00255232	0.333711	1
mecD_1_KY013611	0	0.00196034	0	0.000980168	0.333711	1
mef(C)_1_AB571865	0	0.00971254	0	0.00485627	0.333711	1
mph(E)_2_JF769133	0.0112148	0	#NUM!	0.00560739	0.333711	1
nimI_1_FJ940889	0.0140536	0	#NUM!	0.00702679	0.333711	1
qnrVC4_1_GQ891757	0	0.114521	0	0.0572603	0.333711	1
rmtD2_1_HQ401565	0	0.00855679	0	0.00427839	0.333711	1
sal(A)_1_KC693025	0	0.00984233	0	0.00492116	0.333711	1
tet(41)_1_AY264780	0	0.00337835	0	0.00168917	0.333711	1
tet(57)_1_KP137702	0.0139755	0	#NUM!	0.00698777	0.333711	1
VanLXY_1_EU250284	0.0036975	0	#NUM!	0.00184875	0.333711	1
vanXmurFvanKWI_2_AP008230	0.00271829	0	#NUM!	0.00135914	0.333711	1
vga(E)_1_FR772051	0.0061064	0	#NUM!	0.0030532	0.333711	1
aac(6')-IIa_1_M29695	0.0531851	0.0255799	2.07918	0.0393825	0.338418	1
qnrB2_1_DQ351242	0.119312	0.0273976	4.35482	0.0733546	0.354532	1
erm(38)_1_AY154657	0.083208	0.0982108	0.847239	0.0907094	0.369435	1
rmtF_1_JQ808129	0.075326	0.0196817	3.82722	0.0475039	0.371041	1
ClpL_1_CP023753	1.97209	1.24963	1.57815	1.61086	0.37107	1
tetB(60)_1_KX000273	0.127661	0.0233978	5.45614	0.0755296	0.385588	1
mcr-8_1_MG736312	0.0232383	0.00935298	2.48459	0.0162956	0.386421	1
tetA(60)_1_KX000272	0.18598	0.0685922	2.71139	0.127286	0.416199	1
aph(3')-Ia_4_AF498082	0.129534	0.0422502	3.06588	0.085892	0.434841	1
dfrA3_1_J03306	0.0683926	0.0706876	0.967533	0.0695401	0.434841	1
mcr-10_1_MN179494	0.584595	0.0514324	11.3663	0.318014	0.45917	1
vga(D)_1_GQ205627	0.0470506	0.0194233	2.42238	0.033237	0.483533	1
vat(E)_5_AJ488494	0.148417	0.173983	0.853058	0.1612	0.497271	1
VanXY_C2_1_AY033089	0.072026	0.0558652	1.28928	0.0639456	0.499289	1
VanC1XY_2_DQ022190	0.121468	0.100437	1.20939	0.110952	0.507984	1
blaSHV-183_1_HG934764	2.53069	0.665324	3.80369	1.59801	0.531568	1
catB8_1_AF227506	0.0635762	0.0159868	3.9768	0.0397815	0.544027	1
cmlV_1_U09991	0.0120021	0.00304592	3.94039	0.00752402	0.544027	1
mcr-7.1_1_MG267386	0.047354	0.00448373	10.5613	0.0259188	0.544027	1
ole(C)_1_L06249	0.0176115	0.00747647	2.35559	0.012544	0.544027	1
rmtG_1_JX486113	0.0211974	0.00658124	3.22088	0.0138893	0.544027	1
vat(F)_1_AF170730	0.086389	0.00765696	11.2824	0.047023	0.544027	1
tet(35)_1_AF353562	0.44328	0.309407	1.43268	0.376343	0.554708	1
catB10_1_AJ878850	0.137923	0.0895568	1.54007	0.11374	0.567744	1
tva(A)_1_ENA_SOX29786	0.00445983	0.00929984	0.47956	0.00687983	0.570313	1
VanHBX_2_U35369	0.00641341	0.0182523	0.351375	0.0123329	0.570313	1
vat(C)_1_AF015628	0.0276543	0.0143528	1.92674	0.0210035	0.570313	1
vga(A)LC_1_GQ891882	0.00971695	0.00466029	2.08505	0.00718862	0.570313	1
vga(B)_1_U82085	0.00341359	0.00938138	0.363869	0.00639749	0.570313	1
mre(A)_1_U92073	0.0568892	0.0273489	2.08013	0.0421191	0.592332	1
blaPAU-1_1_MH053445	0.0203093	0.0355924	0.570608	0.0279509	0.597189	1
fosA_2_AGDM01000012	0.0257476	0.0438594	0.587049	0.0348035	0.597189	1
qnrB4_1_DQ303921	0.0288335	0.0175747	1.64062	0.0232041	0.597189	1
blaOKP-A-15_1_FJ755841	0.148718	0.0918964	1.61833	0.120307	0.61153	1
erm(X)_1_M36726	5.93467	1.56058	3.80285	3.74763	0.635711	1
otr(A)_1_X53401	0.0100538	0.0214733	0.468198	0.0157635	0.642588	1
tlr(C)_1_M57437	0.0571863	0.0678255	0.843138	0.0625059	0.648659	1
blaACI-1_1_AJ007350	4.35355	9.37541	0.464358	6.86448	0.649206	1
dfrA5_1_X12868	0.24338	0.361353	0.673523	0.302366	0.661702	1
EstDL136_1_JN242251	0.0223422	0.0297928	0.74992	0.0260675	0.677141	1
lsa(C)_1_HM990671	0.0376413	0.0235398	1.59905	0.0305906	0.694563	1
catP_1_U15027	0.0869659	0.0519402	1.67435	0.0694531	0.700588	1
fosA_7_AEXB01000013	3.57274	0.193998	18.4164	1.88337	0.711131	1
tet(O/W/32/O)_1_EF065523	2.17239	2.94953	0.736519	2.56096	0.750574	1
msr(D)_3_AF227520	1.27342	0.329277	3.86733	0.801349	0.764524	1
blaOXA-347_1_ACWG01000053	0.118144	0.229855	0.513995	0.173999	0.766102	1
tet(S)_3_X92946	0.167623	0.167501	1.00073	0.167562	0.779816	1
car(A)_1_M80346	0.0486305	0.0542832	0.895866	0.0514568	0.85754	1
tet(40)_2_AM419751	12.8895	15.1407	0.851316	14.0151	0.865995	1
fosA7_1_LAPJ01000014	0.543366	0.10755	5.0522	0.325458	0.870797	1
cat_2_M35190	0.326852	0.309068	1.05754	0.31796	0.871725	1
tet_1_M74049	0.0553558	0.0480504	1.15204	0.0517031	0.883994	1
qnrS2_1_DQ485530	0.76878	0.412032	1.86583	0.590406	0.890593	1
srm(B)_1_X63451	0.0432733	0.0279223	1.54978	0.0355978	0.890593	1
blaACT-7_1_FJ237368	1.09389	0.0714867	15.302	0.582689	0.896849	1
vga(C)_1_FN806792	0.0303658	0.0144892	2.09575	0.0224275	0.909562	1
blaTEM-1A_1_HM749966	16.627	1.61285	10.3091	9.11991	0.911017	1
aac(6')-Iad_1_AB119105	0.0910951	0.258693	0.352136	0.174894	0.945525	1
aph(6)-Ib_1_X05648	0.0408665	0.0651913	0.62687	0.0530289	0.95012	1
aac(2')-Id_1_U72743	0.0143481	0.00964729	1.48726	0.0119977	1	1
dfrA9_1_X57730	0.0172808	0.00979792	1.76372	0.0135394	1	1
lnu(B)_2_JQ861959	0.0103979	0.0704956	0.147496	0.0404467	1	1
lnu(D)_1_EF452177	0.00989751	0.0687012	0.144066	0.0392993	1	1
nimA_1_X71444	0.0163651	0.329472	0.0496708	0.172919	1	1
tet(Q)_4_Z21523	148.996	159.024	0.936944	154.01	1	1
VanHDX_1_AF130997	0.00368914	0.00279615	1.31936	0.00324264	1	1
VanHDX_7_AB242319	0.00266831	0.00295899	0.901763	0.00281365	1	1
vat(A)_1_L07778	0.0230215	0.024188	0.951774	0.0236048	1	1
vat(D)_1_L12033	0.0336332	0.0391045	0.860086	0.0363688	1	1
aac(2')-Ib_1_U41471	0	0	#NUM!	0	#NUM!	#NUM!
aac(2')-Ic_1_U72714	0	0	#NUM!	0	#NUM!	#NUM!
aac(2')-Ie_1_NC011896	0	0	#NUM!	0	#NUM!	#NUM!
aac(2')-IIa_1_AB669090	0	0	#NUM!	0	#NUM!	#NUM!
aac(3)-I_1_AJ877225	0	0	#NUM!	0	#NUM!	#NUM!
aac(3)-Ic_1_AJ511268	0	0	#NUM!	0	#NUM!	#NUM!
aac(3)-Id_1_AB114632	0	0	#NUM!	0	#NUM!	#NUM!
aac(3)-Ih_1_CP000490	0	0	#NUM!	0	#NUM!	#NUM!
aac(3)-Ii_1_CP000356	0	0	#NUM!	0	#NUM!	#NUM!
aac(3)-IIb_1_M97172	0	0	#NUM!	0	#NUM!	#NUM!
aac(3)-IIIa_1_X55652	0	0	#NUM!	0	#NUM!	#NUM!
aac(3)-IIIb_1_L06160	0	0	#NUM!	0	#NUM!	#NUM!
aac(3)-IIIc_1_L06161	0	0	#NUM!	0	#NUM!	#NUM!
aac(3)-IV_1_DQ241380	0	0	#NUM!	0	#NUM!	#NUM!
aac(3)-IXa_1_M55427	0	0	#NUM!	0	#NUM!	#NUM!
aac(3)-VIIa_1_M22999	0	0	#NUM!	0	#NUM!	#NUM!
aac(3)-VIII_3_AJ748131	0	0	#NUM!	0	#NUM!	#NUM!
aac(3)-VIIIa_1_M55426	0	0	#NUM!	0	#NUM!	#NUM!
aac(3)-XI_1_CTEG01000046	0	0	#NUM!	0	#NUM!	#NUM!
aac(6')-29a_1_AF263519	0	0	#NUM!	0	#NUM!	#NUM!
aac(6')-31_1_AM283489	0	0	#NUM!	0	#NUM!	#NUM!
aac(6')-32_1_EF614235	0	0	#NUM!	0	#NUM!	#NUM!
aac(6')-33_1_GQ337064	0	0	#NUM!	0	#NUM!	#NUM!
aac(6')-Ia_1_M18967	0	0	#NUM!	0	#NUM!	#NUM!
aac(6')-Iaa_1_NC_003197	0	0	#NUM!	0	#NUM!	#NUM!
aac(6')-Iae_1_AB104852	0	0	#NUM!	0	#NUM!	#NUM!
aac(6')-Iag_1_AB472901	0	0	#NUM!	0	#NUM!	#NUM!
aac(6')-Iai_1_EU886977	0	0	#NUM!	0	#NUM!	#NUM!
aac(6')-Iaj_1_AB709942	0	0	#NUM!	0	#NUM!	#NUM!
aac(6')-Iak_1_AB894482	0	0	#NUM!	0	#NUM!	#NUM!
aac(6')-Ian_1_AP014611	0	0	#NUM!	0	#NUM!	#NUM!
aac(6')-Ic_1_M94066	0	0	#NUM!	0	#NUM!	#NUM!
aac(6')-Ig_1_L09246	0	0	#NUM!	0	#NUM!	#NUM!
aac(6')-IIb_1_L06163	0	0	#NUM!	0	#NUM!	#NUM!
aac(6')-IIc_1_NC_012555	0	0	#NUM!	0	#NUM!	#NUM!
aac(6')-Iih_1_AJ584701	0	0	#NUM!	0	#NUM!	#NUM!
aac(6')-Ij_1_L29045	0	0	#NUM!	0	#NUM!	#NUM!
aac(6')-Il_1_U13880	0	0	#NUM!	0	#NUM!	#NUM!
aac(6')-Im_1_AF337947	0	0	#NUM!	0	#NUM!	#NUM!
aac(6')-Ip_1_Z54241	0	0	#NUM!	0	#NUM!	#NUM!
aac(6')-Ir_1_AF031326	0	0	#NUM!	0	#NUM!	#NUM!
aac(6')-Isa_1_AB116646	0	0	#NUM!	0	#NUM!	#NUM!
aac(6')-It_1_AF031328	0	0	#NUM!	0	#NUM!	#NUM!
aac(6')-Iu_1_AF031329	0	0	#NUM!	0	#NUM!	#NUM!
aac(6')-Iw_1_AF031331	0	0	#NUM!	0	#NUM!	#NUM!
aac(6')-Iz_1_AF140221	0	0	#NUM!	0	#NUM!	#NUM!
aadA10_1_U37105	0	0	#NUM!	0	#NUM!	#NUM!
aadA14_1_AJ884726	0	0	#NUM!	0	#NUM!	#NUM!
aadA6_1_AF140629	0	0	#NUM!	0	#NUM!	#NUM!
aadA9_1_AJ420072	0	0	#NUM!	0	#NUM!	#NUM!
aadD_2_M19465	0	0	#NUM!	0	#NUM!	#NUM!
aadE-Cc_1_CP013733	0	0	#NUM!	0	#NUM!	#NUM!
aadK_1_M26879	0	0	#NUM!	0	#NUM!	#NUM!
ant(4')-Ib_1_AJ506108	0	0	#NUM!	0	#NUM!	#NUM!
ant(4')-IIa_1_M98270	0	0	#NUM!	0	#NUM!	#NUM!
ant(4')-IIb_1_AY114142	0	0	#NUM!	0	#NUM!	#NUM!
aph(2'')-Ib_1_AF337947	0	0	#NUM!	0	#NUM!	#NUM!
aph(2'')-Ic_1_U51479	0	0	#NUM!	0	#NUM!	#NUM!
aph(2'')-Ie_1_AY743255	0	0	#NUM!	0	#NUM!	#NUM!
aph(2'')-If_1_KF652097	0	0	#NUM!	0	#NUM!	#NUM!
aph(2'')-Ig_1_CP004067	0	0	#NUM!	0	#NUM!	#NUM!
aph(2'')-Ih_1_KF652096	0	0	#NUM!	0	#NUM!	#NUM!
aph(3'')-Ic_1_DQ336355	0	0	#NUM!	0	#NUM!	#NUM!
aph(3')-Ib_2_AJ744860	0	0	#NUM!	0	#NUM!	#NUM!
aph(3')-Id_1_Z48231	0	0	#NUM!	0	#NUM!	#NUM!
aph(3')-IIa_1_X57709	0	0	#NUM!	0	#NUM!	#NUM!
aph(3')-IIb_1_X90856	0	0	#NUM!	0	#NUM!	#NUM!
aph(3')-IV_1_X03364	0	0	#NUM!	0	#NUM!	#NUM!
aph(3')-Vb_1_M22126	0	0	#NUM!	0	#NUM!	#NUM!
aph(3')-Vc_1_S81599	0	0	#NUM!	0	#NUM!	#NUM!
aph(3')-VIb_1_AJ627643	0	0	#NUM!	0	#NUM!	#NUM!
aph(3')-VIIa_1_M29953	0	0	#NUM!	0	#NUM!	#NUM!
aph(3')-XV_1_Y18050	0	0	#NUM!	0	#NUM!	#NUM!
aph(6)-Ia_1_AY971801	0	0	#NUM!	0	#NUM!	#NUM!
aph(6)-Ic_1_X01702	0	0	#NUM!	0	#NUM!	#NUM!
aph(7'')-Ia_1_X03615	0	0	#NUM!	0	#NUM!	#NUM!
aph(9)-Ia_1_U94857	0	0	#NUM!	0	#NUM!	#NUM!
aph(9)-Ib_1_U70376	0	0	#NUM!	0	#NUM!	#NUM!
ARR-4_1_EF660562	0	0	#NUM!	0	#NUM!	#NUM!
ARR-5_1_EF660563	0	0	#NUM!	0	#NUM!	#NUM!
ARR-6_2_FM897214	0	0	#NUM!	0	#NUM!	#NUM!
ARR-6_3_JF922883	0	0	#NUM!	0	#NUM!	#NUM!
ARR-7_1_FN397623	0	0	#NUM!	0	#NUM!	#NUM!
ARR-8_1_KC199968	0	0	#NUM!	0	#NUM!	#NUM!
blaA_1_DQ424965	0	0	#NUM!	0	#NUM!	#NUM!
blaACC-3_1_AF180958	0	0	#NUM!	0	#NUM!	#NUM!
blaACC-7_1_MG028657	0	0	#NUM!	0	#NUM!	#NUM!
blaADC-25_1_EF016355	0	0	#NUM!	0	#NUM!	#NUM!
blaAER-1_1_U14748	0	0	#NUM!	0	#NUM!	#NUM!
blaAST-1_1_AF279904	0	0	#NUM!	0	#NUM!	#NUM!
blaB-13_1_EF595959	0	0	#NUM!	0	#NUM!	#NUM!
blaB-3_1_AF189301	0	0	#NUM!	0	#NUM!	#NUM!
blaBEL-1_1_DQ089809	0	0	#NUM!	0	#NUM!	#NUM!
blaBIC-1_1_GQ260093	0	0	#NUM!	0	#NUM!	#NUM!
blaBKC_1_KP689347	0	0	#NUM!	0	#NUM!	#NUM!
blaCARB-17_1_KJ934265	0	0	#NUM!	0	#NUM!	#NUM!
blaCARB-4_1_FJ785525	0	0	#NUM!	0	#NUM!	#NUM!
blaCARB-42_1_NG_048745	0	0	#NUM!	0	#NUM!	#NUM!
blaCARB-5_1_AF135373	0	0	#NUM!	0	#NUM!	#NUM!
blaCKO-1_1_AF477396	0	0	#NUM!	0	#NUM!	#NUM!
blaCME-1_1_AJ006275	0	0	#NUM!	0	#NUM!	#NUM!
blaCTX-M-151_1_AB916359	0	0	#NUM!	0	#NUM!	#NUM!
blaDIM-1_1_GU323019	0	0	#NUM!	0	#NUM!	#NUM!
blaEBR-1_1_AF416700	0	0	#NUM!	0	#NUM!	#NUM!
blaERP-1_1_AY077733	0	0	#NUM!	0	#NUM!	#NUM!
blaFAR-1_1_AF024601	0	0	#NUM!	0	#NUM!	#NUM!
blaFOX-2_1_Y10282	0	0	#NUM!	0	#NUM!	#NUM!
blaFRI-2_1_KX620467	0	0	#NUM!	0	#NUM!	#NUM!
blaFRI-5_1_MH208723	0	0	#NUM!	0	#NUM!	#NUM!
blaGES-1_1_HQ170511	0	0	#NUM!	0	#NUM!	#NUM!
blaGOB-1_1_EF394442	0	0	#NUM!	0	#NUM!	#NUM!
blaGOB-17_1_AY899332	0	0	#NUM!	0	#NUM!	#NUM!
blaIMI-1_1_U50278	0	0	#NUM!	0	#NUM!	#NUM!
blaIMP-27_1_JF894248	0	0	#NUM!	0	#NUM!	#NUM!
blaIMP-58_1_KU647281	0	0	#NUM!	0	#NUM!	#NUM!
blaIMP-9_1_FJ655384	0	0	#NUM!	0	#NUM!	#NUM!
blaIND-14_1_HM367709	0	0	#NUM!	0	#NUM!	#NUM!
blaIND-2a_4_AF219130	0	0	#NUM!	0	#NUM!	#NUM!
blaIND-5_1_AY504627	0	0	#NUM!	0	#NUM!	#NUM!
blaIND-7_1_AB529520	0	0	#NUM!	0	#NUM!	#NUM!
blaKHM-1_1_AB364006	0	0	#NUM!	0	#NUM!	#NUM!
blaKPC-34_1_KU985429	0	0	#NUM!	0	#NUM!	#NUM!
blaL1_3_EF126059	0	0	#NUM!	0	#NUM!	#NUM!
blaLAP-2_1_EU159120	0	0	#NUM!	0	#NUM!	#NUM!
blaLCR-1_1_X56809	0	0	#NUM!	0	#NUM!	#NUM!
blaLMB-1_1_MH475146	0	0	#NUM!	0	#NUM!	#NUM!
blaLUT-1_1_AY695112	0	0	#NUM!	0	#NUM!	#NUM!
blaOCH-8_1_DQ489307	0	0	#NUM!	0	#NUM!	#NUM!
blaOXA-104_1_EF581285	0	0	#NUM!	0	#NUM!	#NUM!
blaOXA-114f_1_HM368375	0	0	#NUM!	0	#NUM!	#NUM!
blaOXA-129_1_FJWZ01000025	0	0	#NUM!	0	#NUM!	#NUM!
blaOXA-145_1_FJ790516	0	0	#NUM!	0	#NUM!	#NUM!
blaOXA-146_1_FJ194494	0	0	#NUM!	0	#NUM!	#NUM!
blaOXA-152_1_KP771980	0	0	#NUM!	0	#NUM!	#NUM!
blaOXA-154_1_KP771982	0	0	#NUM!	0	#NUM!	#NUM!
blaOXA-156_1_KP771984	0	0	#NUM!	0	#NUM!	#NUM!
blaOXA-157_1_KP771985	0	0	#NUM!	0	#NUM!	#NUM!
blaOXA-158_1_KP771986	0	0	#NUM!	0	#NUM!	#NUM!
blaOXA-18_1_U85514	0	0	#NUM!	0	#NUM!	#NUM!
blaOXA-198_1_HQ634775	0	0	#NUM!	0	#NUM!	#NUM!
blaOXA-20_2_AF024602	0	0	#NUM!	0	#NUM!	#NUM!
blaOXA-205_1_JF800667	0	0	#NUM!	0	#NUM!	#NUM!
blaOXA-209_1_JF268688	0	0	#NUM!	0	#NUM!	#NUM!
blaOXA-215_1_JN861783	0	0	#NUM!	0	#NUM!	#NUM!
blaOXA-228_1_JQ422053	0	0	#NUM!	0	#NUM!	#NUM!
blaOXA-24_1_AJ239129	0	0	#NUM!	0	#NUM!	#NUM!
blaOXA-258_1_HE614014	0	0	#NUM!	0	#NUM!	#NUM!
blaOXA-266_1_APPO01000008	0	0	#NUM!	0	#NUM!	#NUM!
blaOXA-274_1_APOS01000038	0	0	#NUM!	0	#NUM!	#NUM!
blaOXA-287_1_NG_050609	0	0	#NUM!	0	#NUM!	#NUM!
blaOXA-29_1_AJ400619	0	0	#NUM!	0	#NUM!	#NUM!
blaOXA-299_1_APQD01000016	0	0	#NUM!	0	#NUM!	#NUM!
blaOXA-305_1_APPF01000021	0	0	#NUM!	0	#NUM!	#NUM!
blaOXA-308_1_APPN01000080	0	0	#NUM!	0	#NUM!	#NUM!
blaOXA-333_1_KF203107	0	0	#NUM!	0	#NUM!	#NUM!
blaOXA-335_1_KF203109	0	0	#NUM!	0	#NUM!	#NUM!
blaOXA-336_1_KF048907	0	0	#NUM!	0	#NUM!	#NUM!
blaOXA-372_1_KJ746496	0	0	#NUM!	0	#NUM!	#NUM!
blaOXA-415_1_KJ865754	0	0	#NUM!	0	#NUM!	#NUM!
blaOXA-420_1_AB983359	0	0	#NUM!	0	#NUM!	#NUM!
blaOXA-43_1_AJ488303	0	0	#NUM!	0	#NUM!	#NUM!
blaOXA-438_1_KP410734	0	0	#NUM!	0	#NUM!	#NUM!
blaOXA-443_1_LC030178	0	0	#NUM!	0	#NUM!	#NUM!
blaOXA-448_1_KR061497	0	0	#NUM!	0	#NUM!	#NUM!
blaOXA-45_1_AJ519683	0	0	#NUM!	0	#NUM!	#NUM!
blaOXA-455_1_KP903885	0	0	#NUM!	0	#NUM!	#NUM!
blaOXA-485_1_LLNM01000004	0	0	#NUM!	0	#NUM!	#NUM!
blaOXA-491_1_KU721148	0	0	#NUM!	0	#NUM!	#NUM!
blaOXA-493_1_KU739135	0	0	#NUM!	0	#NUM!	#NUM!
blaOXA-501_1_KU167110	0	0	#NUM!	0	#NUM!	#NUM!
blaOXA-527_1_KX599404	0	0	#NUM!	0	#NUM!	#NUM!
blaOXA-53_1_AY289608	0	0	#NUM!	0	#NUM!	#NUM!
blaOXA-535_1_KX828709	0	0	#NUM!	0	#NUM!	#NUM!
blaOXA-537_1_KX360747	0	0	#NUM!	0	#NUM!	#NUM!
blaOXA-54_1_AY500137	0	0	#NUM!	0	#NUM!	#NUM!
blaOXA-549_1_KY682751	0	0	#NUM!	0	#NUM!	#NUM!
blaOXA-55_1_AY343493	0	0	#NUM!	0	#NUM!	#NUM!
blaOXA-60d_1_AY664506	0	0	#NUM!	0	#NUM!	#NUM!
blaOXA-85_1_JANA01000064	0	0	#NUM!	0	#NUM!	#NUM!
blaOXA-9_1_KQ089875	0	0	#NUM!	0	#NUM!	#NUM!
blaOXY-3-1_1_AF491278	0	0	#NUM!	0	#NUM!	#NUM!
blaPAM-1_1_AB858498	0	0	#NUM!	0	#NUM!	#NUM!
blaPAO_4_AY083592	0	0	#NUM!	0	#NUM!	#NUM!
blaPEDO-1_1_KP109677	0	0	#NUM!	0	#NUM!	#NUM!
blaPEDO-2_1_KP109678	0	0	#NUM!	0	#NUM!	#NUM!
blaPEDO-3_1_KP109679	0	0	#NUM!	0	#NUM!	#NUM!
blaPER-1_1_GU944725	0	0	#NUM!	0	#NUM!	#NUM!
blaPER-6_1_GQ396303	0	0	#NUM!	0	#NUM!	#NUM!
blaPLA-3A_1_AY507663	0	0	#NUM!	0	#NUM!	#NUM!
blaPME-1_1_HQ541434	0	0	#NUM!	0	#NUM!	#NUM!
blaRAHN-1_2_AF338038	0	0	#NUM!	0	#NUM!	#NUM!
blaRAHN-2_2_HM114350	0	0	#NUM!	0	#NUM!	#NUM!
blaROB-1_2_AF022114	0	0	#NUM!	0	#NUM!	#NUM!
blaSCO-1_1_EF063111	0	0	#NUM!	0	#NUM!	#NUM!
blaSFC-1_1_AY354402	0	0	#NUM!	0	#NUM!	#NUM!
blaSFO-1_1_AB003148	0	0	#NUM!	0	#NUM!	#NUM!
blaSGM-2_1_AP010803	0	0	#NUM!	0	#NUM!	#NUM!
blaSGM-4_1_CP002798	0	0	#NUM!	0	#NUM!	#NUM!
blaSGM-5_1_NG049987	0	0	#NUM!	0	#NUM!	#NUM!
blaSGM-6_1_NG049988	0	0	#NUM!	0	#NUM!	#NUM!
blaSPG-1_1_KP109680	0	0	#NUM!	0	#NUM!	#NUM!
blaSPM-1_1_AY341249	0	0	#NUM!	0	#NUM!	#NUM!
blaSPU-1_1_GQ919044	0	0	#NUM!	0	#NUM!	#NUM!
blaSRT-2_1_AY524276	0	0	#NUM!	0	#NUM!	#NUM!
blaTLA-1_1_AF148067	0	0	#NUM!	0	#NUM!	#NUM!
blaTMB-2_1_AB758277	0	0	#NUM!	0	#NUM!	#NUM!
blaTRU_1_EU046614	0	0	#NUM!	0	#NUM!	#NUM!
blaTUS-1_1_AF441287	0	0	#NUM!	0	#NUM!	#NUM!
blaVCC-1_1_KT818596	0	0	#NUM!	0	#NUM!	#NUM!
blaVHH-1_1_NG050334	0	0	#NUM!	0	#NUM!	#NUM!
blaVIM-48_1_KY362199	0	0	#NUM!	0	#NUM!	#NUM!
blaVIM-7_1_AJ536835	0	0	#NUM!	0	#NUM!	#NUM!
blaVMB-1_1_MN719868	0	0	#NUM!	0	#NUM!	#NUM!
cat(pC221)_1_X02529	0	0	#NUM!	0	#NUM!	#NUM!
cat(pC233)_1_AY355285	0	0	#NUM!	0	#NUM!	#NUM!
cat86_1_K00544	0	0	#NUM!	0	#NUM!	#NUM!
catB_1_M93113	0	0	#NUM!	0	#NUM!	#NUM!
catT_1_MW030510	0	0	#NUM!	0	#NUM!	#NUM!
cfr_2_AJ879565	0	0	#NUM!	0	#NUM!	#NUM!
cfr(B)_2_KM359438	0	0	#NUM!	0	#NUM!	#NUM!
Cfr(E)_1_NG_070225	0	0	#NUM!	0	#NUM!	#NUM!
cml_1_M22614	0	0	#NUM!	0	#NUM!	#NUM!
cmlB1_1_AM296481	0	0	#NUM!	0	#NUM!	#NUM!
cmr_1_U43535	0	0	#NUM!	0	#NUM!	#NUM!
cmrA_1_Z12001	0	0	#NUM!	0	#NUM!	#NUM!
crpP_1_HM560971	0	0	#NUM!	0	#NUM!	#NUM!
dfrA10_1_L06418	0	0	#NUM!	0	#NUM!	#NUM!
dfrA19_1_AJ310778	0	0	#NUM!	0	#NUM!	#NUM!
dfrA20_1_AJ605332	0	0	#NUM!	0	#NUM!	#NUM!
dfrA21_1_AY552589	0	0	#NUM!	0	#NUM!	#NUM!
dfrA23_1_AJ746361	0	0	#NUM!	0	#NUM!	#NUM!
dfrA24_1_AJ972619	0	0	#NUM!	0	#NUM!	#NUM!
dfrA28_2_FM877476	0	0	#NUM!	0	#NUM!	#NUM!
dfrA29_1_AM237806	0	0	#NUM!	0	#NUM!	#NUM!
dfrA34_1_JYRF01000065	0	0	#NUM!	0	#NUM!	#NUM!
dfrA35_1_CP024557	0	0	#NUM!	0	#NUM!	#NUM!
dfrA36_1_CP038791	0	0	#NUM!	0	#NUM!	#NUM!
dfrA6_2_FJ905898	0	0	#NUM!	0	#NUM!	#NUM!
dfrB2_2_AY553333	0	0	#NUM!	0	#NUM!	#NUM!
dfrB7_1_DQ993182	0	0	#NUM!	0	#NUM!	#NUM!
dfrD_1_Z50141	0	0	#NUM!	0	#NUM!	#NUM!
dfrK_3_FN812951	0	0	#NUM!	0	#NUM!	#NUM!
ere(A)_1_AY183453	0	0	#NUM!	0	#NUM!	#NUM!
ere(B)_1_A15097	0	0	#NUM!	0	#NUM!	#NUM!
ere(D)_1_KP265721	0	0	#NUM!	0	#NUM!	#NUM!
erm(30)_1_AF079138	0	0	#NUM!	0	#NUM!	#NUM!
erm(31)_1_AF079138	0	0	#NUM!	0	#NUM!	#NUM!
erm(36)_1_AF462611	0	0	#NUM!	0	#NUM!	#NUM!
erm(37)_1_AL123456	0	0	#NUM!	0	#NUM!	#NUM!
erm(40)_1_AY570506	0	0	#NUM!	0	#NUM!	#NUM!
erm(41)_1_EU177504	0	0	#NUM!	0	#NUM!	#NUM!
erm(42)_1_FR734406	0	0	#NUM!	0	#NUM!	#NUM!
erm(43)_1_HE650138	0	0	#NUM!	0	#NUM!	#NUM!
erm(44)_1_HG796218	0	0	#NUM!	0	#NUM!	#NUM!
erm(45)_1_LN680996	0	0	#NUM!	0	#NUM!	#NUM!
erm(46)_1_KM679362	0	0	#NUM!	0	#NUM!	#NUM!
erm(47)_1_KU612222	0	0	#NUM!	0	#NUM!	#NUM!
erm(48)_1_LT223129	0	0	#NUM!	0	#NUM!	#NUM!
erm(50)_1_LC473083	0	0	#NUM!	0	#NUM!	#NUM!
erm(A)_1_X03216	0	0	#NUM!	0	#NUM!	#NUM!
erm(A)_3_EU348758	0	0	#NUM!	0	#NUM!	#NUM!
erm(C)_2_M19652	0	0	#NUM!	0	#NUM!	#NUM!
erm(D)_3_M77505	0	0	#NUM!	0	#NUM!	#NUM!
erm(E)_2_M11200	0	0	#NUM!	0	#NUM!	#NUM!
erm(N)_1_X97721	0	0	#NUM!	0	#NUM!	#NUM!
erm(O)_1_M74717	0	0	#NUM!	0	#NUM!	#NUM!
erm(O)_2_AJ223970	0	0	#NUM!	0	#NUM!	#NUM!
erm(S)_1_M19269	0	0	#NUM!	0	#NUM!	#NUM!
erm(U)_1_NG_047843	0	0	#NUM!	0	#NUM!	#NUM!
erm(Y)_1_AB014481	0	0	#NUM!	0	#NUM!	#NUM!
erm(Z)_1_AM709783	0	0	#NUM!	0	#NUM!	#NUM!
fexA_2_AM408573	0	0	#NUM!	0	#NUM!	#NUM!
fexB_1_JN201336	0	0	#NUM!	0	#NUM!	#NUM!
floR_2_AF118107	0	0	#NUM!	0	#NUM!	#NUM!
fmrO_1_Q08325	0	0	#NUM!	0	#NUM!	#NUM!
fomA_1_AB016934	0	0	#NUM!	0	#NUM!	#NUM!
fomB_1_AB016934	0	0	#NUM!	0	#NUM!	#NUM!
fos_1_ACCV01000052	0	0	#NUM!	0	#NUM!	#NUM!
fosA_4_ACWU01000146	0	0	#NUM!	0	#NUM!	#NUM!
fosB_2_X89875	0	0	#NUM!	0	#NUM!	#NUM!
fosB_4_CP000029	0	0	#NUM!	0	#NUM!	#NUM!
fosB_5_AJ605334	0	0	#NUM!	0	#NUM!	#NUM!
fosB1_1_CP001903	0	0	#NUM!	0	#NUM!	#NUM!
fosB2_1_AE016879	0	0	#NUM!	0	#NUM!	#NUM!
fosC_1_Z33413	0	0	#NUM!	0	#NUM!	#NUM!
fosD_1_KC989517	0	0	#NUM!	0	#NUM!	#NUM!
fosE_2_AY029772	0	0	#NUM!	0	#NUM!	#NUM!
fosL1_1_MN464149	0	0	#NUM!	0	#NUM!	#NUM!
fosX_1_AP010904	0	0	#NUM!	0	#NUM!	#NUM!
fosX_2_AL591981	0	0	#NUM!	0	#NUM!	#NUM!
fosX_3_CP003505	0	0	#NUM!	0	#NUM!	#NUM!
fosX_4_DQ342344	0	0	#NUM!	0	#NUM!	#NUM!
fusB_2_JF777505	0	0	#NUM!	0	#NUM!	#NUM!
fusC_1_KF527883	0	0	#NUM!	0	#NUM!	#NUM!
Gar_1_NG_070891	0	0	#NUM!	0	#NUM!	#NUM!
grdA_1_QJX10702	0	0	#NUM!	0	#NUM!	#NUM!
grmA_1_M55520	0	0	#NUM!	0	#NUM!	#NUM!
hugA_1_AF324468	0	0	#NUM!	0	#NUM!	#NUM!
kamB_1_AJ629123	0	0	#NUM!	0	#NUM!	#NUM!
kgmB_1_S60108	0	0	#NUM!	0	#NUM!	#NUM!
kmr_1_ENA_ACB88605	0	0	#NUM!	0	#NUM!	#NUM!
lmr(A)_1_X59926	0	0	#NUM!	0	#NUM!	#NUM!
lnu(A)_1_M14039	0	0	#NUM!	0	#NUM!	#NUM!
lnu(F)_1_EU118119	0	0	#NUM!	0	#NUM!	#NUM!
lnu(G)_1_KX470419	0	0	#NUM!	0	#NUM!	#NUM!
lnu(P)_1_FJ589781	0	0	#NUM!	0	#NUM!	#NUM!
mcr-1.1_1_KP347127	0	0	#NUM!	0	#NUM!	#NUM!
mcr-2.1_1_LT598652	0	0	#NUM!	0	#NUM!	#NUM!
mcr-3.1_1_KY924928	0	0	#NUM!	0	#NUM!	#NUM!
mcr-5.2_1_MG384740	0	0	#NUM!	0	#NUM!	#NUM!
mcr-6.1_1_MF176240	0	0	#NUM!	0	#NUM!	#NUM!
mdt(A)_1_X92946	0	0	#NUM!	0	#NUM!	#NUM!
mecA1_2_AY820253	0	0	#NUM!	0	#NUM!	#NUM!
mecA2_1_AM048811	0	0	#NUM!	0	#NUM!	#NUM!
mecB_1_NC_011996	0	0	#NUM!	0	#NUM!	#NUM!
mph(B)_1_D85892	0	0	#NUM!	0	#NUM!	#NUM!
mph(C)_5_AM180067	0	0	#NUM!	0	#NUM!	#NUM!
mph(D)_1_AB048591	0	0	#NUM!	0	#NUM!	#NUM!
mph(F)_1_AM260957	0	0	#NUM!	0	#NUM!	#NUM!
mph(G)_1_AB571865	0	0	#NUM!	0	#NUM!	#NUM!
mph(I)_1_KX531056	0	0	#NUM!	0	#NUM!	#NUM!
mph(J)_1_KY753883	0	0	#NUM!	0	#NUM!	#NUM!
mph(K)_1_NC_000964	0	0	#NUM!	0	#NUM!	#NUM!
mph(N)_1_KF648874	0	0	#NUM!	0	#NUM!	#NUM!
nimD_1_X76949	0	0	#NUM!	0	#NUM!	#NUM!
nimF_1_AJ515145	0	0	#NUM!	0	#NUM!	#NUM!
npmA_1_AB261016	0	0	#NUM!	0	#NUM!	#NUM!
otr(C)_1_AY509111	0	0	#NUM!	0	#NUM!	#NUM!
pexA_1_HM537013	0	0	#NUM!	0	#NUM!	#NUM!
POM-1_1_GU002295	0	0	#NUM!	0	#NUM!	#NUM!
qacA_1_AB566410	0	0	#NUM!	0	#NUM!	#NUM!
qacC_1_M37889	0	0	#NUM!	0	#NUM!	#NUM!
qacF_1_Z17326	0	0	#NUM!	0	#NUM!	#NUM!
qacG_1_EU622633	0	0	#NUM!	0	#NUM!	#NUM!
qacJ_1_NG_048046	0	0	#NUM!	0	#NUM!	#NUM!
qacZ_1_NG_061384	0	0	#NUM!	0	#NUM!	#NUM!
qnrA3_1_DQ058661	0	0	#NUM!	0	#NUM!	#NUM!
qnrB53_1_HQ704413	0	0	#NUM!	0	#NUM!	#NUM!
qnrC_1_EU917444	0	0	#NUM!	0	#NUM!	#NUM!
qnrVC1_1_EU436855	0	0	#NUM!	0	#NUM!	#NUM!
rmtA_1_AB120321	0	0	#NUM!	0	#NUM!	#NUM!
rmtE_1_GU201947	0	0	#NUM!	0	#NUM!	#NUM!
rmtH_1_KC544262	0	0	#NUM!	0	#NUM!	#NUM!
str_2_FN435330	0	0	#NUM!	0	#NUM!	#NUM!
str_3_AM932524	0	0	#NUM!	0	#NUM!	#NUM!
tcr3_1_D38215	0	0	#NUM!	0	#NUM!	#NUM!
tet(30)_1_AF090987	0	0	#NUM!	0	#NUM!	#NUM!
tet(31)_2_AJ250203	0	0	#NUM!	0	#NUM!	#NUM!
tet(33)_2_DQ390458	0	0	#NUM!	0	#NUM!	#NUM!
tet(39)_1_KT346360	0	0	#NUM!	0	#NUM!	#NUM!
tet(42)_1_EU523697	0	0	#NUM!	0	#NUM!	#NUM!
tet(43)_1_GQ244501	0	0	#NUM!	0	#NUM!	#NUM!
tet(45)_1_JF837331	0	0	#NUM!	0	#NUM!	#NUM!
tet(47)_1_KR857681	0	0	#NUM!	0	#NUM!	#NUM!
tet(48)_1_KR857682	0	0	#NUM!	0	#NUM!	#NUM!
tet(52)_1_KR857686	0	0	#NUM!	0	#NUM!	#NUM!
tet(53)_1_KR857687	0	0	#NUM!	0	#NUM!	#NUM!
tet(54)_1_KR857688	0	0	#NUM!	0	#NUM!	#NUM!
tet(55)_1_KR857689	0	0	#NUM!	0	#NUM!	#NUM!
tet(59)_1_KU736878	0	0	#NUM!	0	#NUM!	#NUM!
tet(E)_2_L06940	0	0	#NUM!	0	#NUM!	#NUM!
tet(G)_2_AF133140	0	0	#NUM!	0	#NUM!	#NUM!
tet(H)_3_Y15510	0	0	#NUM!	0	#NUM!	#NUM!
tet(K)_1_U38656	0	0	#NUM!	0	#NUM!	#NUM!
tet(K)_2_J01764	0	0	#NUM!	0	#NUM!	#NUM!
tet(L)_1_HM235948	0	0	#NUM!	0	#NUM!	#NUM!
tet(L)_6_D12567	0	0	#NUM!	0	#NUM!	#NUM!
tet(V)_1_AF030344	0	0	#NUM!	0	#NUM!	#NUM!
tet(Y)_2_AB089606	0	0	#NUM!	0	#NUM!	#NUM!
tet(Z)_1_AF121000	0	0	#NUM!	0	#NUM!	#NUM!
VanA_bc_1_Y15704	0	0	#NUM!	0	#NUM!	#NUM!
VanE_1_AF136925	0	0	#NUM!	0	#NUM!	#NUM!
VanH_bc_1_Y15705	0	0	#NUM!	0	#NUM!	#NUM!
VanHAX_PA_1_DQ018711	0	0	#NUM!	0	#NUM!	#NUM!
VanHAX_PT_2_AY926880	0	0	#NUM!	0	#NUM!	#NUM!
VanHFX_1_AF155139	0	0	#NUM!	0	#NUM!	#NUM!
VanHMX_1_FJ349556	0	0	#NUM!	0	#NUM!	#NUM!
VanX_bc_1_Y15708	0	0	#NUM!	0	#NUM!	#NUM!
vga(A)V_1_AF186237	0	0	#NUM!	0	#NUM!	#NUM!
vgb(A)_1_M20129	0	0	#NUM!	0	#NUM!	#NUM!
vgb(B)_1_AF015628	0	0	#NUM!	0	#NUM!	#NUM!

## Sheet: HallAB_2017_IBD
Species	case	control	Ratio	Mean	wilcox_unpaired	wilcox_unpaired_fdr
lsa(C)_1_HM990671	0.165748	0.0060472	27.4091	0.0858977	0.000233718	0.157526
dfrA3_1_J03306	0.14422	0.821246	0.175611	0.482733	0.00122823	0.387641
mupB_1_JQ231224	1.34806	2.35624	0.572124	1.85215	0.0017254	0.387641
tetB(46)_1_HQ652506	1.33986	0.0737876	18.1583	0.706824	0.00362291	0.610461
ClpL_1_CP023753	4.22838	1.19869	3.52749	2.71353	0.0104733	1
cfxA6_1_GQ342996	8.47652	18.6649	0.454143	13.5707	0.0164721	1
mef(A)_1_AJ971089	13.3233	1.19653	11.1349	7.2599	0.0204406	1
tetA(46)_1_HQ652506	1.18897	0.0473518	25.1092	0.618159	0.021303	1
mre(A)_1_U92073	0.674236	0.0316574	21.2979	0.352947	0.0221253	1
nimB_1_X71443	0.00600606	0.0609315	0.0985707	0.0334688	0.0222238	1
catB2_1_AF047479	0.024069	0	#NUM!	0.0120345	0.0255674	1
srm(B)_1_X63451	0.0619128	0.1169	0.529621	0.0894065	0.0309632	1
EstDL136_1_JN242251	0.149084	0.0269474	5.53239	0.0880156	0.0343299	1
tet(35)_1_AF353562	2.90485	1.31614	2.20709	2.1105	0.0358822	1
tet(M)_1_X92947	2.68688	0.172872	15.5426	1.42987	0.03669	1
nimI_1_FJ940889	0.0744994	0	#NUM!	0.0372497	0.0424747	1
lsa(E)_1_JX560992	1.76854	0.662584	2.66915	1.21556	0.0492489	1
tet(S)_3_X92946	0.369572	0.177427	2.08295	0.273499	0.0492489	1
msr(D)_3_AF227520	6.20185	0.926149	6.69639	3.564	0.0493113	1
cfxA_1_U38243	28.6071	43.8852	0.651862	36.2461	0.0537864	1
tetA(P)_1_AB054980	0.137477	0.0304735	4.51136	0.0839752	0.0657029	1
VanHOX_1_KF478993	0.113327	0.191355	0.592232	0.152341	0.0688548	1
erm(Q)_1_L22689	0.058008	0	#NUM!	0.029004	0.0692786	1
erm(F)_3_M17808	17.7965	44.612	0.398918	31.2043	0.0693944	1
blaCTX-M-4_1_Y14156	0	0.0215875	0	0.0107937	0.070516	1
blaSMB-1_1_AB636283	0	0.0258379	0	0.012919	0.070516	1
catB9_1_AF462019	0	0.0463401	0	0.0231701	0.070516	1
fomA_1_AB016934	0	0.0298999	0	0.01495	0.070516	1
nimH_1_KX576455	0	0.0241738	0	0.0120869	0.070516	1
rmtD2_1_HQ401565	0	0.0141621	0	0.00708104	0.070516	1
blaZ_12_M15195	0.0396173	0.0118186	3.35212	0.025718	0.0770504	1
tetB(60)_1_KX000273	0.204397	0.0622721	3.28232	0.133334	0.078584	1
OqxB_1_EU370913	2.35792	2.27772	1.03521	2.31782	0.0832395	1
tet(Q)_4_Z21523	45.8107	81.0213	0.565416	63.416	0.0906409	1
tet(44)_2_FN594949	0.774123	0.103081	7.50987	0.438602	0.094365	1
catS_1_X74948	3.78025	3.60993	1.04718	3.69509	0.0996374	1
ole(C)_1_L06249	0.0313241	0.00622961	5.02825	0.0187768	0.101475	1
VanHAX_PA_1_DQ018711	0.0228101	0.00227225	10.0386	0.0125412	0.101475	1
aph(2'')-Ie_1_AY743255	0.0346961	0	#NUM!	0.0173481	0.111457	1
mecC_1_FR821779	0.0038036	0	#NUM!	0.0019018	0.111457	1
tet(B)_1_AP000342	0.0306557	0	#NUM!	0.0153278	0.111457	1
VanC2_1_L29638	0.0193732	0	#NUM!	0.00968661	0.111457	1
VanC1XY_2_DQ022190	0.265475	0.225356	1.17803	0.245415	0.114254	1
mph(G)_1_AB571865	0.0147	0.148213	0.0991813	0.0814566	0.119277	1
aac(6')-aph(2'')_1_M13771	0.833083	0.089427	9.31578	0.461255	0.123406	1
aac(6')-Im_1_AF337947	0.480535	0.111782	4.29886	0.296158	0.123406	1
dldHA2X_1_AL939117	0.0182818	0.0348545	0.524517	0.0265681	0.123406	1
catQ_1_M55620	0.067898	0.0780132	0.87034	0.0729556	0.136202	1
ant(6)-Ia_1_AF330699	1.2404	0.301282	4.11706	0.77084	0.146974	1
VanHAX_PT_2_AY926880	0.0199406	0.00225133	8.85726	0.011096	0.153951	1
tet(O)_1_M18896	39.7785	21.2192	1.87465	30.4988	0.166983	1
lsa(A)_3_AY737526	0.121117	0.0240057	5.04536	0.0725616	0.169589	1
aac(6')-Iad_1_AB119105	1.04108	0.417266	2.49502	0.729175	0.175938	1
aac(6')-Ii_1_L12710	0.0349785	0	#NUM!	0.0174893	0.178087	1
blaOXA-443_1_LC030178	0.0116335	0	#NUM!	0.00581673	0.178087	1
catB8_1_AF227506	0.0232936	0	#NUM!	0.0116468	0.178087	1
cfr(B)_2_KM359438	0.0654175	0	#NUM!	0.0327087	0.178087	1
tet(A)_1_AJ313332	0.0771513	0	#NUM!	0.0385757	0.178087	1
VanA_bc_1_Y15704	0.0111632	0	#NUM!	0.00558161	0.178087	1
catB10_1_AJ878850	0.197799	0.0686696	2.88045	0.133234	0.197963	1
lnu(P)_1_FJ589781	0.153506	0.0682866	2.24797	0.110896	0.206118	1
mcr-4.1_1_MF543359	0.00211563	0.0172089	0.122938	0.00966226	0.206811	1
VanHDX_6_DQ172830	0.212301	0.0224641	9.45072	0.117383	0.207535	1
OqxA_1_EU370913	0.909092	0.0684795	13.2754	0.488786	0.210751	1
tetB(P)_1_NC_010937	0.471051	0.301612	1.56178	0.386332	0.219978	1
aph(3'')-Ia_2_AP009493	0	0.0123389	0	0.00616946	0.220031	1
aph(3')-IIb_1_X90856	0	0.00665461	0	0.00332731	0.220031	1
blaOXA-146_1_FJ194494	0	0.0160113	0	0.00800563	0.220031	1
blaSGM-2_1_AP010803	0	0.00573747	0	0.00286873	0.220031	1
catB_1_M93113	0	0.00819567	0	0.00409784	0.220031	1
dfrA1_9_AJ238350	0	0.0128535	0	0.00642675	0.220031	1
dfrA35_1_CP024557	0	0.0319905	0	0.0159952	0.220031	1
erm(41)_1_EU177504	0	0.0546892	0	0.0273446	0.220031	1
nimA_1_X71444	0	0.00805357	0	0.00402679	0.220031	1
VanHMX_1_FJ349556	0	0.00206535	0	0.00103267	0.220031	1
mcr-5.2_1_MG384740	0.0036511	0.0264633	0.137969	0.0150572	0.229828	1
qacH_1_FJ172381	0.0104148	0.0986647	0.105558	0.0545398	0.229828	1
tet(O/32/O)_2_AJ295238	0.669856	0.306085	2.18846	0.487971	0.232732	1
sul4_1_MG649393	1.04913	0.713062	1.4713	0.881096	0.234973	1
tet(37)_1_AF540889	7.24103	11.289	0.641423	9.26501	0.234973	1
lsa(B)_1_AJ579365	1.32762	0.57822	2.29604	0.952918	0.250677	1
erm(35)_1_AF319779	0.988811	1.74708	0.565979	1.36795	0.250833	1
mef(C)_1_AB571865	0.0353515	0.137209	0.257647	0.0862803	0.25461	1
vanXmurFvanKWI_2_AP008230	0.00692887	0.0117343	0.590482	0.00933156	0.263336	1
aac(6')-Iak_1_AB894482	0.00167092	0.0462781	0.036106	0.0239745	0.264503	1
blaSHV-183_1_HG934764	0.00953948	0.41689	0.0228825	0.213215	0.264503	1
qacE_1_X68232	0.0155301	0.382874	0.0405619	0.199202	0.264503	1
poxtA_1_MF095097	0.282819	0.191374	1.47783	0.237096	0.267099	1
ant(6)-Ib_1_FN594949	0.0934306	0.148073	0.630976	0.120752	0.272317	1
VanXY_C2_1_AY033089	0.204286	0.285861	0.714636	0.245074	0.274529	1
aac(3)-VIII_3_AJ748131	0.00998661	0	#NUM!	0.00499331	0.286153	1
aac(6')-Iid_1_AJ584700	0.0138153	0	#NUM!	0.00690765	0.286153	1
aac(6')-Iih_1_AJ584701	0.0146678	0	#NUM!	0.00733391	0.286153	1
aadK_1_M26879	0.006322	0	#NUM!	0.003161	0.286153	1
ant(4')-IIa_1_M98270	0.00665248	0	#NUM!	0.00332624	0.286153	1
ant(9)-Ia_1_X02588	0.00449468	0	#NUM!	0.00224734	0.286153	1
aph(2'')-Ih_1_KF652096	0.0417229	0	#NUM!	0.0208615	0.286153	1
ARR-4_1_EF660562	0.0157138	0	#NUM!	0.00785692	0.286153	1
Cfr(E)_1_NG_070225	0.0921753	0	#NUM!	0.0460877	0.286153	1
ere(D)_1_KP265721	0.0843238	0	#NUM!	0.0421619	0.286153	1
mecA1_2_AY820253	0.00210338	0	#NUM!	0.00105169	0.286153	1
POM-1_1_GU002295	0.00915462	0	#NUM!	0.00457731	0.286153	1
tet(57)_1_KP137702	0.0728947	0	#NUM!	0.0364473	0.286153	1
VanH_bc_1_Y15705	0.015884	0	#NUM!	0.00794198	0.286153	1
VanX_bc_1_Y15708	0.0198731	0	#NUM!	0.00993656	0.286153	1
vga(D)_1_GQ205627	0.0143695	0.00657098	2.18682	0.0104703	0.291339	1
tet(X3)_1_MK134375	5.93845	7.29299	0.814269	6.61572	0.29236	1
lnu(A)_1_M14039	0.675986	0.361257	1.8712	0.518622	0.294882	1
fosA_6_ACZD01000244	0.0457895	0.128895	0.355246	0.0873424	0.298871	1
mph(E)_2_JF769133	0.01764	0.103127	0.171051	0.0603836	0.298871	1
aph(2'')-Ib_1_AF337947	0.383186	0.11143	3.43881	0.247308	0.301079	1
ant(6)-Ia_3_KF864551	9.92545	5.47085	1.81424	7.69815	0.307265	1
blaOXA-153_1_KP771981	0.10391	0.0302344	3.4368	0.067072	0.314363	1
vat(H)_1_GQ205627	0.0283696	0.105094	0.269945	0.0667318	0.331271	1
VanLXY_1_EU250284	0.00536844	0.0233179	0.230228	0.0143432	0.338551	1
catB1_1_M58472	0.206051	0.192201	1.07206	0.199126	0.342797	1
tva(A)_1_ENA_SOX29786	0.0114679	0.00657299	1.74469	0.00902043	0.363903	1
otr(A)_1_X53401	0.0647239	0.0396607	1.63194	0.0521923	0.379013	1
tet_1_M74049	0.203048	0.135024	1.5038	0.169036	0.380696	1
cfr(C)_1_KX686749	0.215423	0.527334	0.408514	0.371379	0.38452	1
VanG2XY_1_FJ872410	0.951438	1.47653	0.644376	1.21398	0.402484	1
mupA_1_X75439	0.778844	0.698938	1.11432	0.738891	0.408348	1
tet(X5)_1_CP040912	5.76707	6.87402	0.838966	6.32054	0.42921	1
lnu(E)_1_KF287643	0.152402	0.178032	0.856034	0.165217	0.429252	1
blaACT-12_1_JX440355	0.0230241	0.00995	2.31398	0.016487	0.441451	1
aph(3'')-Ib_3_AF321550	0.271878	0.0882477	3.08085	0.180063	0.448558	1
otr(C)_1_AY509111	0.054498	0.0156068	3.49194	0.0350524	0.448558	1
aac(2')-Id_1_U72743	0.00434024	0	#NUM!	0.00217012	0.477675	1
aac(6')-Iai_1_EU886977	0.0103722	0	#NUM!	0.00518612	0.477675	1
aph(2'')-Ic_1_U51479	0.0118364	0	#NUM!	0.0059182	0.477675	1
aph(3')-Ia_4_AF498082	0.129685	0	#NUM!	0.0648424	0.477675	1
aph(3')-Vb_1_M22126	0.00414108	0	#NUM!	0.00207054	0.477675	1
aph(6)-Ia_1_AY971801	0.00946104	0	#NUM!	0.00473052	0.477675	1
aph(9)-Ib_1_U70376	0.0010416	0	#NUM!	0.000520798	0.477675	1
ARR-8_1_KC199968	0.114033	0	#NUM!	0.0570167	0.477675	1
blaCMY-54_1_HM544039	0.0236358	0	#NUM!	0.0118179	0.477675	1
blaCTX-M-151_1_AB916359	0.00600518	0	#NUM!	0.00300259	0.477675	1
blaCTX-M-9_1_AF174129	0.00708428	0	#NUM!	0.00354214	0.477675	1
blaHERA-1_1_AF311385	0.00176853	0	#NUM!	0.000884265	0.477675	1
blaL1_3_EF126059	0.00118886	0	#NUM!	0.000594428	0.477675	1
blaOXA-258_1_HE614014	0.000935713	0	#NUM!	0.000467857	0.477675	1
blaOXA-455_1_KP903885	0.00235063	0	#NUM!	0.00117532	0.477675	1
blaOXA-85_1_JANA01000064	0.0657216	0	#NUM!	0.0328608	0.477675	1
blaPAO_4_AY083592	0.00423717	0	#NUM!	0.00211858	0.477675	1
blaSPU-1_1_GQ919044	0.000875242	0	#NUM!	0.000437621	0.477675	1
catA2_1_X53796	0.00332389	0	#NUM!	0.00166194	0.477675	1
catA3_1_X07848	0.241389	0	#NUM!	0.120694	0.477675	1
catB3_1_AJ009818	0.00121953	0	#NUM!	0.000609766	0.477675	1
catB7_1_AF036933	0.00333949	0	#NUM!	0.00166975	0.477675	1
catT_1_MW030510	0.0421941	0	#NUM!	0.0210971	0.477675	1
Cfr(D)_1_NG_067192	0.00547585	0	#NUM!	0.00273793	0.477675	1
cmlA1_2_AB212941	0.000650741	0	#NUM!	0.000325371	0.477675	1
dfrA18_1_AY034138	0.00186361	0	#NUM!	0.000931806	0.477675	1
erm(31)_1_AF079138	0.000846165	0	#NUM!	0.000423082	0.477675	1
erm(42)_1_FR734406	0.00558408	0	#NUM!	0.00279204	0.477675	1
erm(A)_2_AF002716	0.00105459	0	#NUM!	0.000527297	0.477675	1
erm(H)_1_M16503	0.002891	0	#NUM!	0.0014455	0.477675	1
erm(R)_1_M11276	0.0025434	0	#NUM!	0.0012717	0.477675	1
fomB_1_AB016934	0.00105541	0	#NUM!	0.000527706	0.477675	1
fosA_2_AGDM01000012	0.00654136	0	#NUM!	0.00327068	0.477675	1
fosA_4_ACWU01000146	0.00673375	0	#NUM!	0.00336688	0.477675	1
fosA_7_AEXB01000013	3.15278	0	#NUM!	1.57639	0.477675	1
fosE_2_AY029772	0.00289721	0	#NUM!	0.00144861	0.477675	1
fosX_3_CP003505	0.0102154	0	#NUM!	0.00510768	0.477675	1
lnu(B)_2_JQ861959	0.00323619	0	#NUM!	0.00161809	0.477675	1
mcr-8_1_MG736312	0.001618	0	#NUM!	0.000809002	0.477675	1
nimD_1_X76949	0.00155952	0	#NUM!	0.000779761	0.477675	1
nimF_1_AJ515145	0.0122409	0	#NUM!	0.00612047	0.477675	1
qacC_1_M37889	0.000892861	0	#NUM!	0.00044643	0.477675	1
qnrB2_1_DQ351242	0.0211073	0	#NUM!	0.0105537	0.477675	1
qnrB4_1_DQ303921	0.0211073	0	#NUM!	0.0105537	0.477675	1
sgm_1_M87057	0.00529818	0	#NUM!	0.00264909	0.477675	1
str_3_AM932524	0.00464554	0	#NUM!	0.00232277	0.477675	1
sul3_2_AJ459418	0.00491495	0	#NUM!	0.00245748	0.477675	1
tet(41)_1_AY264780	0.000693683	0	#NUM!	0.000346842	0.477675	1
tet(59)_1_KU736878	0.0452675	0	#NUM!	0.0226338	0.477675	1
tet(D)_2_X65876	0.00130289	0	#NUM!	0.000651446	0.477675	1
tet(G)_2_AF133140	0.203651	0	#NUM!	0.101826	0.477675	1
tet(L)_2_M29725	0.00399037	0	#NUM!	0.00199519	0.477675	1
blaGES-23_1_KF179354	0.00923056	0.00623725	1.47991	0.0077339	0.478842	1
mecD_1_KY013611	0.00372478	0.00229129	1.62562	0.00300804	0.478842	1
otr(B)_1_AF079900	0.00333757	0.00336959	0.990497	0.00335358	0.478842	1
tet(O/W/32/O)_1_EF065523	1.79732	1.12981	1.59082	1.46357	0.495595	1
erm(38)_1_AY154657	0.12594	0.0432877	2.90938	0.084614	0.497547	1
blaACT-9_1_HQ693810	0.142942	0.04948	2.88888	0.096211	0.505276	1
vat(B)_1_U19459	0.629575	0.743906	0.846309	0.68674	0.517461	1
dfrA17_1_FJ460238	0.0338946	0.53702	0.0631161	0.285457	0.519935	1
sul1_11_DQ914960	0.0217335	0.212618	0.102218	0.117176	0.519935	1
cat_3_S48276	0.0337763	0.0257288	1.31278	0.0297526	0.522339	1
qepA2_1_EU847537	0.0229096	0.0182431	1.2558	0.0205763	0.529575	1
VanHDX_1_AF130997	0.0396869	0.0234774	1.69043	0.0315821	0.535083	1
tet(36)_1_AJ514254	0.0550049	0.0389851	1.41092	0.046995	0.540093	1
aph(3')-IIIa_1_AF330699	3.26728	4.9772	0.656449	4.12224	0.545547	1
msr(A)_2_AB013298	0.118275	0.0478663	2.47094	0.0830705	0.555507	1
tet(40)_2_AM419751	9.14881	2.71028	3.3756	5.92954	0.558944	1
vat(D)_1_L12033	0.0514971	0.0529345	0.972846	0.0522158	0.565751	1
ole(B)_1_L36601	0.0506892	0.0394998	1.28328	0.0450945	0.579082	1
cmlV_1_U09991	0.0137034	0.00819263	1.67265	0.010948	0.587923	1
lnu(D)_1_EF452177	0.0535283	0.0590716	0.906159	0.0562999	0.591001	1
ant(6)-Ia_2_KF421157	1.09069	0.517384	2.1081	0.804039	0.597357	1
tet(32)_1_EU722333	3.26257	3.75075	0.869845	3.50666	0.599111	1
cmx_1_U85507	0.0105866	0.015832	0.668687	0.0132093	0.611465	1
erm(T)_4_AJ488494	1.6356	2.9582	0.552905	2.2969	0.621242	1
vat(E)_5_AJ488494	0.39638	0.26827	1.47754	0.332325	0.624786	1
lnu(C)_1_AY928180	9.52834	4.42417	2.1537	6.97625	0.625935	1
VanNXY_1_JF802084	0.0868482	0.0514757	1.68717	0.069162	0.636538	1
aph(2'')-Ig_1_CP004067	0.0229243	0.0338336	0.677561	0.028379	0.647453	1
erm(32)_1_AJ009971	0.0641258	0.0230609	2.78072	0.0435933	0.647453	1
VanHDX_7_AB242319	0.113221	0.0588572	1.92365	0.086039	0.649424	1
vanXmurFvanKWI_1_NZAGAF01000127	0.0186192	0.0228226	0.815824	0.0207209	0.650806	1
blaTEM-1A_1_HM749966	1.49162	0.404386	3.6886	0.948003	0.65471	1
tet(34)_1_AB061440	1.22779	0.395703	3.1028	0.811746	0.657624	1
optrA_1_KP399637	2.02107	1.85834	1.08756	1.93971	0.659117	1
blaDHA-1_1_Y16410	0.0133836	0.0138657	0.965232	0.0136247	0.659755	1
tlr(C)_1_M57437	0.131607	0.097737	1.34654	0.114672	0.6812	1
blaFAR-1_1_AF024601	0.00519646	0.00600701	0.865065	0.00560174	0.684459	1
nimJ_1_NZ_JH815495	0.0336311	0.158383	0.21234	0.0960071	0.686578	1
blaCMH-3_1_KX192165	0.212067	0.118595	1.78816	0.165331	0.687059	1
VanHBX_2_U35369	0.0282055	0.051985	0.542571	0.0400953	0.699317	1
catP_1_U15027	1.19117	0.669444	1.77935	0.930309	0.707282	1
sitABCD_1_AY598030	1.92272	0.766644	2.50797	1.34468	0.709396	1
mcr-10_1_MN179494	0.00960063	0.00728019	1.31873	0.00844041	0.709505	1
aac(6')-Isa_1_AB116646	0.00579614	0.0278677	0.207988	0.0168319	0.710644	1
blaACI-1_1_AJ007350	0.00591717	0.535961	0.0110403	0.270939	0.710644	1
blaFOX-2_1_Y10282	0.00226449	0.0047077	0.481018	0.00348609	0.710644	1
kamB_1_AJ629123	0.001752	0.00997301	0.175674	0.0058625	0.710644	1
mcr-9_1_NZ_NAAN01000063.1	0.000506132	0.0303909	0.016654	0.0154485	0.710644	1
nimC_1_X76948	0.00528841	0.0102699	0.514943	0.00777915	0.710644	1
tcr3_1_D38215	0.0010032	0.00381365	0.263055	0.00240843	0.710644	1
vga(A)V_1_AF186237	0.001652	0.00745297	0.221656	0.00455248	0.710644	1
blaZEG-1_1_AY265891	0.190846	0.037488	5.09085	0.114167	0.712807	1
vga(A)LC_1_GQ891882	0.0152812	0.0235704	0.648323	0.0194258	0.730401	1
blaCMY-93_1_KF992025	0.210843	0.0783517	2.69098	0.144597	0.731311	1
vga(C)_1_FN806792	0.0555851	0.0485724	1.14438	0.0520788	0.739262	1
tet(T)_1_L42544	0.182396	0.127772	1.42752	0.155084	0.740657	1
aph(6)-Id_1_M28829	0.268216	0.178396	1.50348	0.223306	0.749719	1
formA_1_X73835	2.92415	0.877095	3.33391	1.90062	0.754734	1
qacD_1_M37888	0.149305	0.0480561	3.10689	0.0986806	0.763827	1
vga(B)_1_U82085	0.0208023	0.0335434	0.620162	0.0271728	0.763827	1
erm(B)_18_X66468	7.21145	13.1281	0.549314	10.1698	0.770253	1
vanXmurFvanWI_1_CP001336	0.0311751	0.0360824	0.863996	0.0336287	0.779547	1
blaSGM-6_1_NG049988	0.00445566	0.00475777	0.936502	0.00460671	0.780826	1
cmlB1_1_AM296481	0.00235345	0.00337792	0.696716	0.00286569	0.780826	1
fosA7_1_LAPJ01000014	0.0563493	0.0597256	0.94347	0.0580375	0.780826	1
penA_1_AF515059	0.029586	0.00578784	5.11175	0.0176869	0.780826	1
tet(H)_3_Y15510	0.0074301	0.00487881	1.52293	0.00615446	0.780826	1
blaCMY-18_1_AY743434	0.314818	0.194872	1.61551	0.254845	0.816421	1
aadA5_1_AF137361	0.0406019	0.353225	0.114946	0.196913	0.829355	1
sal(A)_1_KC693025	0.00546425	0.00966155	0.565567	0.0075629	0.829355	1
blaACT-2_1_AM076977	0.0346207	0.0286794	1.20716	0.03165	0.837792	1
vat(C)_1_AF015628	0.0197388	0.00730418	2.7024	0.0135215	0.847444	1
msr(C)_2_AF313494	0.0859173	0.0551866	1.55685	0.0705519	0.85612	1
blaCMY-98_1_KC603538	0.247626	0.0723725	3.42154	0.159999	0.863615	1
car(A)_1_M80346	0.0273029	0.0260431	1.04838	0.026673	0.87551	1
vat(A)_1_L07778	0.0215013	0.0382448	0.562201	0.0298731	0.877973	1
vga(E)_1_FR772051	0.00846751	0.00839382	1.00878	0.00843066	0.886388	1
tetA(60)_1_KX000272	0.208907	0.22348	0.934791	0.216193	0.891077	1
cepA_1_U05887	14.6204	6.56605	2.22667	10.5932	0.891594	1
tet(W)_1_DQ060146	28.6647	22.0189	1.30183	25.3418	0.891624	1
erm(X)_1_M36726	0.0292929	0.136312	0.214896	0.0828025	0.902348	1
aph(2'')-If_1_KF652097	0.053104	0.00683789	7.76614	0.0299709	0.908105	1
blaACT-7_1_FJ237368	1.08273	0.00512148	211.409	0.543925	0.908105	1
mph(A)_1_D16251	0.0282509	0.00592745	4.7661	0.0170892	0.908105	1
erm(G)_2_L42817	5.94343	2.76116	2.15251	4.35229	0.92037	1
blaOXA-347_1_ACWG01000053	0.0624534	0.0804057	0.776728	0.0714296	0.926405	1
nimE_1_AM042593	0.0310557	0.0263513	1.17853	0.0287035	0.931685	1
msr(E)_1_FR751518	0.0494214	0.0299705	1.649	0.039696	0.945055	1
cat_2_M35190	1.03939	0.93417	1.11264	0.98678	0.951807	1
mdf(A)_1_Y08743	3.24674	1.17921	2.75332	2.21298	0.95292	1
dfrA9_1_X57730	0.0112867	0.0114093	0.989257	0.011348	0.969308	1
mecB_1_NC_011996	0.00360927	0.0065231	0.553306	0.00506619	0.969308	1
mef(B)_1_FJ196385	0.00295626	0.0417407	0.0708244	0.0223485	0.969308	1
VanEXY_1_FJ872411	0.0135892	0.00993479	1.36784	0.011762	0.975437	1
VanHFX_1_AF155139	0.0250727	0.0107898	2.32373	0.0179313	0.975437	1
sul2_10_AM183225	0.427669	0.143977	2.97039	0.285823	1	1
aac(2')-Ib_1_U41471	0	0	#NUM!	0	#NUM!	#NUM!
aac(2')-Ic_1_U72714	0	0	#NUM!	0	#NUM!	#NUM!
aac(2')-Ie_1_NC011896	0	0	#NUM!	0	#NUM!	#NUM!
aac(2')-IIa_1_AB669090	0	0	#NUM!	0	#NUM!	#NUM!
aac(3)-I_1_AJ877225	0	0	#NUM!	0	#NUM!	#NUM!
aac(3)-Ib_1_L06157	0	0	#NUM!	0	#NUM!	#NUM!
aac(3)-Ib-aac(6')-Ib_1_AF355189	0	0	#NUM!	0	#NUM!	#NUM!
aac(3)-Ic_1_AJ511268	0	0	#NUM!	0	#NUM!	#NUM!
aac(3)-Id_1_AB114632	0	0	#NUM!	0	#NUM!	#NUM!
aac(3)-If_1_AY884051	0	0	#NUM!	0	#NUM!	#NUM!
aac(3)-Ih_1_CP000490	0	0	#NUM!	0	#NUM!	#NUM!
aac(3)-Ii_1_CP000356	0	0	#NUM!	0	#NUM!	#NUM!
aac(3)-IIa_1_X51534	0	0	#NUM!	0	#NUM!	#NUM!
aac(3)-IIb_1_M97172	0	0	#NUM!	0	#NUM!	#NUM!
aac(3)-IIIa_1_X55652	0	0	#NUM!	0	#NUM!	#NUM!
aac(3)-IIIb_1_L06160	0	0	#NUM!	0	#NUM!	#NUM!
aac(3)-IIIc_1_L06161	0	0	#NUM!	0	#NUM!	#NUM!
aac(3)-IV_1_DQ241380	0	0	#NUM!	0	#NUM!	#NUM!
aac(3)-IXa_1_M55427	0	0	#NUM!	0	#NUM!	#NUM!
aac(3)-VIa_1_M88012	0	0	#NUM!	0	#NUM!	#NUM!
aac(3)-VIIa_1_M22999	0	0	#NUM!	0	#NUM!	#NUM!
aac(3)-VIIIa_1_M55426	0	0	#NUM!	0	#NUM!	#NUM!
aac(3)-Xa_1_AB028210	0	0	#NUM!	0	#NUM!	#NUM!
aac(3)-XI_1_CTEG01000046	0	0	#NUM!	0	#NUM!	#NUM!
aac(6')-29a_1_AF263519	0	0	#NUM!	0	#NUM!	#NUM!
aac(6')-30-aac(6')-Ib'_1_AJ584652	0	0	#NUM!	0	#NUM!	#NUM!
aac(6')-31_1_AM283489	0	0	#NUM!	0	#NUM!	#NUM!
aac(6')-32_1_EF614235	0	0	#NUM!	0	#NUM!	#NUM!
aac(6')-33_1_GQ337064	0	0	#NUM!	0	#NUM!	#NUM!
aac(6')-Ia_1_M18967	0	0	#NUM!	0	#NUM!	#NUM!
aac(6')-Iaa_1_NC_003197	0	0	#NUM!	0	#NUM!	#NUM!
aac(6')-Iae_1_AB104852	0	0	#NUM!	0	#NUM!	#NUM!
aac(6')-Iag_1_AB472901	0	0	#NUM!	0	#NUM!	#NUM!
aac(6')-Iaj_1_AB709942	0	0	#NUM!	0	#NUM!	#NUM!
aac(6')-Ian_1_AP014611	0	0	#NUM!	0	#NUM!	#NUM!
aac(6')-Ib_2_M23634	0	0	#NUM!	0	#NUM!	#NUM!
aac(6')-Ic_1_M94066	0	0	#NUM!	0	#NUM!	#NUM!
aac(6')-If_1_X55353	0	0	#NUM!	0	#NUM!	#NUM!
aac(6')-Ig_1_L09246	0	0	#NUM!	0	#NUM!	#NUM!
aac(6')-IIa_1_M29695	0	0	#NUM!	0	#NUM!	#NUM!
aac(6')-IIb_1_L06163	0	0	#NUM!	0	#NUM!	#NUM!
aac(6')-IIc_1_NC_012555	0	0	#NUM!	0	#NUM!	#NUM!
aac(6')-Ij_1_L29045	0	0	#NUM!	0	#NUM!	#NUM!
aac(6')-Il_1_U13880	0	0	#NUM!	0	#NUM!	#NUM!
aac(6')-Ip_1_Z54241	0	0	#NUM!	0	#NUM!	#NUM!
aac(6')-Ir_1_AF031326	0	0	#NUM!	0	#NUM!	#NUM!
aac(6')-It_1_AF031328	0	0	#NUM!	0	#NUM!	#NUM!
aac(6')-Iu_1_AF031329	0	0	#NUM!	0	#NUM!	#NUM!
aac(6')-Iw_1_AF031331	0	0	#NUM!	0	#NUM!	#NUM!
aac(6')-Iz_1_AF140221	0	0	#NUM!	0	#NUM!	#NUM!
aadA10_1_U37105	0	0	#NUM!	0	#NUM!	#NUM!
aadA13_1_AY713504	0	0	#NUM!	0	#NUM!	#NUM!
aadA14_1_AJ884726	0	0	#NUM!	0	#NUM!	#NUM!
aadA16_1_EU675686	0	0	#NUM!	0	#NUM!	#NUM!
aadA2b_1_D43625	0	0	#NUM!	0	#NUM!	#NUM!
aadA6_1_AF140629	0	0	#NUM!	0	#NUM!	#NUM!
aadA7_1_AF224733	0	0	#NUM!	0	#NUM!	#NUM!
aadA9_1_AJ420072	0	0	#NUM!	0	#NUM!	#NUM!
aadD_2_M19465	0	0	#NUM!	0	#NUM!	#NUM!
aadE-Cc_1_CP013733	0	0	#NUM!	0	#NUM!	#NUM!
ampS_1_X80276	0	0	#NUM!	0	#NUM!	#NUM!
ant(2'')-Ia_3_X74412	0	0	#NUM!	0	#NUM!	#NUM!
ant(3'')-Ii-aac(6')-IId_1_AF453998	0	0	#NUM!	0	#NUM!	#NUM!
ant(4')-Ib_1_AJ506108	0	0	#NUM!	0	#NUM!	#NUM!
ant(4')-IIb_1_AY114142	0	0	#NUM!	0	#NUM!	#NUM!
aph(3'')-Ic_1_DQ336355	0	0	#NUM!	0	#NUM!	#NUM!
aph(3')-Ib_2_AJ744860	0	0	#NUM!	0	#NUM!	#NUM!
aph(3')-Id_1_Z48231	0	0	#NUM!	0	#NUM!	#NUM!
aph(3')-IIa_1_X57709	0	0	#NUM!	0	#NUM!	#NUM!
aph(3')-IIc_1_AM743169	0	0	#NUM!	0	#NUM!	#NUM!
aph(3')-IV_1_X03364	0	0	#NUM!	0	#NUM!	#NUM!
aph(3')-Va_1_K00432	0	0	#NUM!	0	#NUM!	#NUM!
aph(3')-Vc_1_S81599	0	0	#NUM!	0	#NUM!	#NUM!
aph(3')-VIb_1_AJ627643	0	0	#NUM!	0	#NUM!	#NUM!
aph(3')-VIIa_1_M29953	0	0	#NUM!	0	#NUM!	#NUM!
aph(3')-XV_1_Y18050	0	0	#NUM!	0	#NUM!	#NUM!
aph(4)-Ia_1_V01499	0	0	#NUM!	0	#NUM!	#NUM!
aph(6)-Ib_1_X05648	0	0	#NUM!	0	#NUM!	#NUM!
aph(6)-Ic_1_X01702	0	0	#NUM!	0	#NUM!	#NUM!
aph(7'')-Ia_1_X03615	0	0	#NUM!	0	#NUM!	#NUM!
aph(9)-Ia_1_U94857	0	0	#NUM!	0	#NUM!	#NUM!
armA_1_AY220558	0	0	#NUM!	0	#NUM!	#NUM!
ARR-5_1_EF660563	0	0	#NUM!	0	#NUM!	#NUM!
ARR-6_2_FM897214	0	0	#NUM!	0	#NUM!	#NUM!
ARR-6_3_JF922883	0	0	#NUM!	0	#NUM!	#NUM!
ARR-7_1_FN397623	0	0	#NUM!	0	#NUM!	#NUM!
blaA_1_DQ424965	0	0	#NUM!	0	#NUM!	#NUM!
blaACC-3_1_AF180958	0	0	#NUM!	0	#NUM!	#NUM!
blaACC-7_1_MG028657	0	0	#NUM!	0	#NUM!	#NUM!
blaADC-25_1_EF016355	0	0	#NUM!	0	#NUM!	#NUM!
blaAER-1_1_U14748	0	0	#NUM!	0	#NUM!	#NUM!
blaAST-1_1_AF279904	0	0	#NUM!	0	#NUM!	#NUM!
blaB-13_1_EF595959	0	0	#NUM!	0	#NUM!	#NUM!
blaB-3_1_AF189301	0	0	#NUM!	0	#NUM!	#NUM!
blaBEL-1_1_DQ089809	0	0	#NUM!	0	#NUM!	#NUM!
blaBES-1_1_AF234999	0	0	#NUM!	0	#NUM!	#NUM!
blaBIC-1_1_GQ260093	0	0	#NUM!	0	#NUM!	#NUM!
blaBKC_1_KP689347	0	0	#NUM!	0	#NUM!	#NUM!
blaCARB-17_1_KJ934265	0	0	#NUM!	0	#NUM!	#NUM!
blaCARB-2_1_M69058	0	0	#NUM!	0	#NUM!	#NUM!
blaCARB-4_1_FJ785525	0	0	#NUM!	0	#NUM!	#NUM!
blaCARB-42_1_NG_048745	0	0	#NUM!	0	#NUM!	#NUM!
blaCARB-5_1_AF135373	0	0	#NUM!	0	#NUM!	#NUM!
blaCKO-1_1_AF477396	0	0	#NUM!	0	#NUM!	#NUM!
blaCME-1_1_AJ006275	0	0	#NUM!	0	#NUM!	#NUM!
blaCMY-1_1_X92508	0	0	#NUM!	0	#NUM!	#NUM!
blaCTX-M-199_1_KY786032	0	0	#NUM!	0	#NUM!	#NUM!
blaCTX-M-39_1_AY954516	0	0	#NUM!	0	#NUM!	#NUM!
blaCTX-M-63_1_EU660216	0	0	#NUM!	0	#NUM!	#NUM!
blaCTX-M-75_1_GQ149244	0	0	#NUM!	0	#NUM!	#NUM!
blaDES-1_1_AF426161	0	0	#NUM!	0	#NUM!	#NUM!
blaDIM-1_1_GU323019	0	0	#NUM!	0	#NUM!	#NUM!
blaEBR-1_1_AF416700	0	0	#NUM!	0	#NUM!	#NUM!
blaERP-1_1_AY077733	0	0	#NUM!	0	#NUM!	#NUM!
blaFRI-2_1_KX620467	0	0	#NUM!	0	#NUM!	#NUM!
blaFRI-5_1_MH208723	0	0	#NUM!	0	#NUM!	#NUM!
blaGES-1_1_HQ170511	0	0	#NUM!	0	#NUM!	#NUM!
blaGOB-1_1_EF394442	0	0	#NUM!	0	#NUM!	#NUM!
blaGOB-17_1_AY899332	0	0	#NUM!	0	#NUM!	#NUM!
blaIMI-1_1_U50278	0	0	#NUM!	0	#NUM!	#NUM!
blaIMP-27_1_JF894248	0	0	#NUM!	0	#NUM!	#NUM!
blaIMP-58_1_KU647281	0	0	#NUM!	0	#NUM!	#NUM!
blaIMP-9_1_FJ655384	0	0	#NUM!	0	#NUM!	#NUM!
blaIND-14_1_HM367709	0	0	#NUM!	0	#NUM!	#NUM!
blaIND-2a_4_AF219130	0	0	#NUM!	0	#NUM!	#NUM!
blaIND-5_1_AY504627	0	0	#NUM!	0	#NUM!	#NUM!
blaIND-7_1_AB529520	0	0	#NUM!	0	#NUM!	#NUM!
blaKHM-1_1_AB364006	0	0	#NUM!	0	#NUM!	#NUM!
blaKLUC-3_1_JX185316	0	0	#NUM!	0	#NUM!	#NUM!
blaKPC-34_1_KU985429	0	0	#NUM!	0	#NUM!	#NUM!
blaL_2_NG050596	0	0	#NUM!	0	#NUM!	#NUM!
blaLAP-2_1_EU159120	0	0	#NUM!	0	#NUM!	#NUM!
blaLCR-1_1_X56809	0	0	#NUM!	0	#NUM!	#NUM!
blaLMB-1_1_MH475146	0	0	#NUM!	0	#NUM!	#NUM!
blaLUT-1_1_AY695112	0	0	#NUM!	0	#NUM!	#NUM!
blaMOX-7_1_GQ152602	0	0	#NUM!	0	#NUM!	#NUM!
blaNDM-19_1_MF370080	0	0	#NUM!	0	#NUM!	#NUM!
blaOCH-8_1_DQ489307	0	0	#NUM!	0	#NUM!	#NUM!
blaOKP-A-15_1_FJ755841	0	0	#NUM!	0	#NUM!	#NUM!
blaOXA-104_1_EF581285	0	0	#NUM!	0	#NUM!	#NUM!
blaOXA-114f_1_HM368375	0	0	#NUM!	0	#NUM!	#NUM!
blaOXA-129_1_FJWZ01000025	0	0	#NUM!	0	#NUM!	#NUM!
blaOXA-145_1_FJ790516	0	0	#NUM!	0	#NUM!	#NUM!
blaOXA-152_1_KP771980	0	0	#NUM!	0	#NUM!	#NUM!
blaOXA-154_1_KP771982	0	0	#NUM!	0	#NUM!	#NUM!
blaOXA-156_1_KP771984	0	0	#NUM!	0	#NUM!	#NUM!
blaOXA-157_1_KP771985	0	0	#NUM!	0	#NUM!	#NUM!
blaOXA-158_1_KP771986	0	0	#NUM!	0	#NUM!	#NUM!
blaOXA-18_1_U85514	0	0	#NUM!	0	#NUM!	#NUM!
blaOXA-198_1_HQ634775	0	0	#NUM!	0	#NUM!	#NUM!
blaOXA-20_2_AF024602	0	0	#NUM!	0	#NUM!	#NUM!
blaOXA-205_1_JF800667	0	0	#NUM!	0	#NUM!	#NUM!
blaOXA-209_1_JF268688	0	0	#NUM!	0	#NUM!	#NUM!
blaOXA-215_1_JN861783	0	0	#NUM!	0	#NUM!	#NUM!
blaOXA-22_1_AF064820	0	0	#NUM!	0	#NUM!	#NUM!
blaOXA-228_1_JQ422053	0	0	#NUM!	0	#NUM!	#NUM!
blaOXA-24_1_AJ239129	0	0	#NUM!	0	#NUM!	#NUM!
blaOXA-266_1_APPO01000008	0	0	#NUM!	0	#NUM!	#NUM!
blaOXA-274_1_APOS01000038	0	0	#NUM!	0	#NUM!	#NUM!
blaOXA-287_1_NG_050609	0	0	#NUM!	0	#NUM!	#NUM!
blaOXA-29_1_AJ400619	0	0	#NUM!	0	#NUM!	#NUM!
blaOXA-299_1_APQD01000016	0	0	#NUM!	0	#NUM!	#NUM!
blaOXA-305_1_APPF01000021	0	0	#NUM!	0	#NUM!	#NUM!
blaOXA-308_1_APPN01000080	0	0	#NUM!	0	#NUM!	#NUM!
blaOXA-333_1_KF203107	0	0	#NUM!	0	#NUM!	#NUM!
blaOXA-335_1_KF203109	0	0	#NUM!	0	#NUM!	#NUM!
blaOXA-336_1_KF048907	0	0	#NUM!	0	#NUM!	#NUM!
blaOXA-372_1_KJ746496	0	0	#NUM!	0	#NUM!	#NUM!
blaOXA-392_1_AB901044	0	0	#NUM!	0	#NUM!	#NUM!
blaOXA-415_1_KJ865754	0	0	#NUM!	0	#NUM!	#NUM!
blaOXA-420_1_AB983359	0	0	#NUM!	0	#NUM!	#NUM!
blaOXA-427_1_KX827604	0	0	#NUM!	0	#NUM!	#NUM!
blaOXA-43_1_AJ488303	0	0	#NUM!	0	#NUM!	#NUM!
blaOXA-438_1_KP410734	0	0	#NUM!	0	#NUM!	#NUM!
blaOXA-444_1_CP010800	0	0	#NUM!	0	#NUM!	#NUM!
blaOXA-448_1_KR061497	0	0	#NUM!	0	#NUM!	#NUM!
blaOXA-45_1_AJ519683	0	0	#NUM!	0	#NUM!	#NUM!
blaOXA-451_1_KR061504	0	0	#NUM!	0	#NUM!	#NUM!
blaOXA-485_1_LLNM01000004	0	0	#NUM!	0	#NUM!	#NUM!
blaOXA-491_1_KU721148	0	0	#NUM!	0	#NUM!	#NUM!
blaOXA-493_1_KU739135	0	0	#NUM!	0	#NUM!	#NUM!
blaOXA-501_1_KU167110	0	0	#NUM!	0	#NUM!	#NUM!
blaOXA-527_1_KX599404	0	0	#NUM!	0	#NUM!	#NUM!
blaOXA-53_1_AY289608	0	0	#NUM!	0	#NUM!	#NUM!
blaOXA-535_1_KX828709	0	0	#NUM!	0	#NUM!	#NUM!
blaOXA-537_1_KX360747	0	0	#NUM!	0	#NUM!	#NUM!
blaOXA-54_1_AY500137	0	0	#NUM!	0	#NUM!	#NUM!
blaOXA-549_1_KY682751	0	0	#NUM!	0	#NUM!	#NUM!
blaOXA-55_1_AY343493	0	0	#NUM!	0	#NUM!	#NUM!
blaOXA-60d_1_AY664506	0	0	#NUM!	0	#NUM!	#NUM!
blaOXA-63_1_AY619003	0	0	#NUM!	0	#NUM!	#NUM!
blaOXA-9_1_KQ089875	0	0	#NUM!	0	#NUM!	#NUM!
blaOXY-1-1_1_Z30177	0	0	#NUM!	0	#NUM!	#NUM!
blaOXY-2-6_6_AY077485	0	0	#NUM!	0	#NUM!	#NUM!
blaOXY-3-1_1_AF491278	0	0	#NUM!	0	#NUM!	#NUM!
blaPAM-1_1_AB858498	0	0	#NUM!	0	#NUM!	#NUM!
blaPAU-1_1_MH053445	0	0	#NUM!	0	#NUM!	#NUM!
blaPEDO-1_1_KP109677	0	0	#NUM!	0	#NUM!	#NUM!
blaPEDO-2_1_KP109678	0	0	#NUM!	0	#NUM!	#NUM!
blaPEDO-3_1_KP109679	0	0	#NUM!	0	#NUM!	#NUM!
blaPER-1_1_GU944725	0	0	#NUM!	0	#NUM!	#NUM!
blaPER-6_1_GQ396303	0	0	#NUM!	0	#NUM!	#NUM!
blaPLA-3A_1_AY507663	0	0	#NUM!	0	#NUM!	#NUM!
blaPME-1_1_HQ541434	0	0	#NUM!	0	#NUM!	#NUM!
blaRAHN-1_2_AF338038	0	0	#NUM!	0	#NUM!	#NUM!
blaRAHN-2_2_HM114350	0	0	#NUM!	0	#NUM!	#NUM!
blaROB-1_2_AF022114	0	0	#NUM!	0	#NUM!	#NUM!
blaSCO-1_1_EF063111	0	0	#NUM!	0	#NUM!	#NUM!
blaSED1_1_AF321608	0	0	#NUM!	0	#NUM!	#NUM!
blaSFC-1_1_AY354402	0	0	#NUM!	0	#NUM!	#NUM!
blaSFO-1_1_AB003148	0	0	#NUM!	0	#NUM!	#NUM!
blaSGM-1_1_AAQG01000013	0	0	#NUM!	0	#NUM!	#NUM!
blaSGM-4_1_CP002798	0	0	#NUM!	0	#NUM!	#NUM!
blaSGM-5_1_NG049987	0	0	#NUM!	0	#NUM!	#NUM!
blaSPG-1_1_KP109680	0	0	#NUM!	0	#NUM!	#NUM!
blaSPM-1_1_AY341249	0	0	#NUM!	0	#NUM!	#NUM!
blaSRT-2_1_AY524276	0	0	#NUM!	0	#NUM!	#NUM!
blaTER-1_1_FJ263091	0	0	#NUM!	0	#NUM!	#NUM!
blaTLA-1_1_AF148067	0	0	#NUM!	0	#NUM!	#NUM!
blaTMB-2_1_AB758277	0	0	#NUM!	0	#NUM!	#NUM!
blaTRU_1_EU046614	0	0	#NUM!	0	#NUM!	#NUM!
blaTUS-1_1_AF441287	0	0	#NUM!	0	#NUM!	#NUM!
blaVCC-1_1_KT818596	0	0	#NUM!	0	#NUM!	#NUM!
blaVEB-1_1_HM370393	0	0	#NUM!	0	#NUM!	#NUM!
blaVHH-1_1_NG050334	0	0	#NUM!	0	#NUM!	#NUM!
blaVIM-48_1_KY362199	0	0	#NUM!	0	#NUM!	#NUM!
blaVIM-7_1_AJ536835	0	0	#NUM!	0	#NUM!	#NUM!
blaVMB-1_1_MN719868	0	0	#NUM!	0	#NUM!	#NUM!
blaZ_29_JDXN01000019	0	0	#NUM!	0	#NUM!	#NUM!
cat_1_M11587	0	0	#NUM!	0	#NUM!	#NUM!
cat_4_AY238971	0	0	#NUM!	0	#NUM!	#NUM!
cat(pC194)_1_NC_002013	0	0	#NUM!	0	#NUM!	#NUM!
cat(pC221)_1_X02529	0	0	#NUM!	0	#NUM!	#NUM!
cat(pC233)_1_AY355285	0	0	#NUM!	0	#NUM!	#NUM!
cat86_1_K00544	0	0	#NUM!	0	#NUM!	#NUM!
catA1_1_V00622	0	0	#NUM!	0	#NUM!	#NUM!
cfiA1_1_AB087225	0	0	#NUM!	0	#NUM!	#NUM!
cfr_2_AJ879565	0	0	#NUM!	0	#NUM!	#NUM!
cml_1_M22614	0	0	#NUM!	0	#NUM!	#NUM!
cmr_1_U43535	0	0	#NUM!	0	#NUM!	#NUM!
cmrA_1_Z12001	0	0	#NUM!	0	#NUM!	#NUM!
cphA1_1_AY261379	0	0	#NUM!	0	#NUM!	#NUM!
crpP_1_HM560971	0	0	#NUM!	0	#NUM!	#NUM!
dfrA1_7_AJ400733	0	0	#NUM!	0	#NUM!	#NUM!
dfrA10_1_L06418	0	0	#NUM!	0	#NUM!	#NUM!
dfrA12_3_KJ568502	0	0	#NUM!	0	#NUM!	#NUM!
dfrA14_2_Z50805	0	0	#NUM!	0	#NUM!	#NUM!
dfrA15_3_DQ647028	0	0	#NUM!	0	#NUM!	#NUM!
dfrA16_2_AF174129	0	0	#NUM!	0	#NUM!	#NUM!
dfrA19_1_AJ310778	0	0	#NUM!	0	#NUM!	#NUM!
dfrA20_1_AJ605332	0	0	#NUM!	0	#NUM!	#NUM!
dfrA21_1_AY552589	0	0	#NUM!	0	#NUM!	#NUM!
dfrA23_1_AJ746361	0	0	#NUM!	0	#NUM!	#NUM!
dfrA24_1_AJ972619	0	0	#NUM!	0	#NUM!	#NUM!
dfrA25_1_DQ267940	0	0	#NUM!	0	#NUM!	#NUM!
dfrA26_1_AM403715	0	0	#NUM!	0	#NUM!	#NUM!
dfrA28_2_FM877476	0	0	#NUM!	0	#NUM!	#NUM!
dfrA29_1_AM237806	0	0	#NUM!	0	#NUM!	#NUM!
dfrA34_1_JYRF01000065	0	0	#NUM!	0	#NUM!	#NUM!
dfrA36_1_CP038791	0	0	#NUM!	0	#NUM!	#NUM!
dfrA5_1_X12868	0	0	#NUM!	0	#NUM!	#NUM!
dfrA6_2_FJ905898	0	0	#NUM!	0	#NUM!	#NUM!
dfrA8_1_U10186	0	0	#NUM!	0	#NUM!	#NUM!
dfrB2_2_AY553333	0	0	#NUM!	0	#NUM!	#NUM!
dfrB4_3_HQ317921	0	0	#NUM!	0	#NUM!	#NUM!
dfrB7_1_DQ993182	0	0	#NUM!	0	#NUM!	#NUM!
dfrB8_1_GU295656	0	0	#NUM!	0	#NUM!	#NUM!
dfrD_1_Z50141	0	0	#NUM!	0	#NUM!	#NUM!
dfrG_1_AB205645	0	0	#NUM!	0	#NUM!	#NUM!
dfrK_3_FN812951	0	0	#NUM!	0	#NUM!	#NUM!
ere(A)_1_AY183453	0	0	#NUM!	0	#NUM!	#NUM!
ere(B)_1_A15097	0	0	#NUM!	0	#NUM!	#NUM!
erm(30)_1_AF079138	0	0	#NUM!	0	#NUM!	#NUM!
erm(33)_1_AJ579365	0	0	#NUM!	0	#NUM!	#NUM!
erm(34)_1_AY234334	0	0	#NUM!	0	#NUM!	#NUM!
erm(36)_1_AF462611	0	0	#NUM!	0	#NUM!	#NUM!
erm(37)_1_AL123456	0	0	#NUM!	0	#NUM!	#NUM!
erm(39)_1_AY487229	0	0	#NUM!	0	#NUM!	#NUM!
erm(40)_1_AY570506	0	0	#NUM!	0	#NUM!	#NUM!
erm(43)_1_HE650138	0	0	#NUM!	0	#NUM!	#NUM!
erm(44)_1_HG796218	0	0	#NUM!	0	#NUM!	#NUM!
erm(45)_1_LN680996	0	0	#NUM!	0	#NUM!	#NUM!
erm(46)_1_KM679362	0	0	#NUM!	0	#NUM!	#NUM!
erm(47)_1_KU612222	0	0	#NUM!	0	#NUM!	#NUM!
erm(48)_1_LT223129	0	0	#NUM!	0	#NUM!	#NUM!
erm(50)_1_LC473083	0	0	#NUM!	0	#NUM!	#NUM!
erm(A)_1_X03216	0	0	#NUM!	0	#NUM!	#NUM!
erm(A)_3_EU348758	0	0	#NUM!	0	#NUM!	#NUM!
erm(C)_2_M19652	0	0	#NUM!	0	#NUM!	#NUM!
erm(D)_3_M77505	0	0	#NUM!	0	#NUM!	#NUM!
erm(E)_2_M11200	0	0	#NUM!	0	#NUM!	#NUM!
erm(N)_1_X97721	0	0	#NUM!	0	#NUM!	#NUM!
erm(O)_1_M74717	0	0	#NUM!	0	#NUM!	#NUM!
erm(O)_2_AJ223970	0	0	#NUM!	0	#NUM!	#NUM!
erm(S)_1_M19269	0	0	#NUM!	0	#NUM!	#NUM!
erm(T)_3_AF310974	0	0	#NUM!	0	#NUM!	#NUM!
erm(U)_1_NG_047843	0	0	#NUM!	0	#NUM!	#NUM!
erm(V)_1_U59450	0	0	#NUM!	0	#NUM!	#NUM!
erm(W)_1_D14532	0	0	#NUM!	0	#NUM!	#NUM!
erm(Y)_1_AB014481	0	0	#NUM!	0	#NUM!	#NUM!
erm(Z)_1_AM709783	0	0	#NUM!	0	#NUM!	#NUM!
fexA_2_AM408573	0	0	#NUM!	0	#NUM!	#NUM!
fexB_1_JN201336	0	0	#NUM!	0	#NUM!	#NUM!
floR_2_AF118107	0	0	#NUM!	0	#NUM!	#NUM!
fmrO_1_Q08325	0	0	#NUM!	0	#NUM!	#NUM!
fos_1_ACCV01000052	0	0	#NUM!	0	#NUM!	#NUM!
fos_2_FN543093	0	0	#NUM!	0	#NUM!	#NUM!
fosA4_1_AB908992	0	0	#NUM!	0	#NUM!	#NUM!
fosB_2_X89875	0	0	#NUM!	0	#NUM!	#NUM!
fosB_4_CP000029	0	0	#NUM!	0	#NUM!	#NUM!
fosB_5_AJ605334	0	0	#NUM!	0	#NUM!	#NUM!
fosB1_1_CP001903	0	0	#NUM!	0	#NUM!	#NUM!
fosB2_1_AE016879	0	0	#NUM!	0	#NUM!	#NUM!
fosC_1_Z33413	0	0	#NUM!	0	#NUM!	#NUM!
fosD_1_KC989517	0	0	#NUM!	0	#NUM!	#NUM!
fosL1_1_MN464149	0	0	#NUM!	0	#NUM!	#NUM!
fosX_1_AP010904	0	0	#NUM!	0	#NUM!	#NUM!
fosX_2_AL591981	0	0	#NUM!	0	#NUM!	#NUM!
fosX_4_DQ342344	0	0	#NUM!	0	#NUM!	#NUM!
fusB_2_JF777505	0	0	#NUM!	0	#NUM!	#NUM!
fusC_1_KF527883	0	0	#NUM!	0	#NUM!	#NUM!
Gar_1_NG_070891	0	0	#NUM!	0	#NUM!	#NUM!
grdA_1_QJX10702	0	0	#NUM!	0	#NUM!	#NUM!
grmA_1_M55520	0	0	#NUM!	0	#NUM!	#NUM!
grmO_1_AY524043	0	0	#NUM!	0	#NUM!	#NUM!
hugA_1_AF324468	0	0	#NUM!	0	#NUM!	#NUM!
kgmB_1_S60108	0	0	#NUM!	0	#NUM!	#NUM!
kmr_1_ENA_ACB88605	0	0	#NUM!	0	#NUM!	#NUM!
lmr(A)_1_X59926	0	0	#NUM!	0	#NUM!	#NUM!
lnu(F)_1_EU118119	0	0	#NUM!	0	#NUM!	#NUM!
lnu(G)_1_KX470419	0	0	#NUM!	0	#NUM!	#NUM!
mcr-1.1_1_KP347127	0	0	#NUM!	0	#NUM!	#NUM!
mcr-2.1_1_LT598652	0	0	#NUM!	0	#NUM!	#NUM!
mcr-3.1_1_KY924928	0	0	#NUM!	0	#NUM!	#NUM!
mcr-3.17_1_MH332767	0	0	#NUM!	0	#NUM!	#NUM!
mcr-6.1_1_MF176240	0	0	#NUM!	0	#NUM!	#NUM!
mcr-7.1_1_MG267386	0	0	#NUM!	0	#NUM!	#NUM!
mdt(A)_1_X92946	0	0	#NUM!	0	#NUM!	#NUM!
mecA2_1_AM048811	0	0	#NUM!	0	#NUM!	#NUM!
mph(B)_1_D85892	0	0	#NUM!	0	#NUM!	#NUM!
mph(C)_5_AM180067	0	0	#NUM!	0	#NUM!	#NUM!
mph(D)_1_AB048591	0	0	#NUM!	0	#NUM!	#NUM!
mph(F)_1_AM260957	0	0	#NUM!	0	#NUM!	#NUM!
mph(I)_1_KX531056	0	0	#NUM!	0	#NUM!	#NUM!
mph(J)_1_KY753883	0	0	#NUM!	0	#NUM!	#NUM!
mph(K)_1_NC_000964	0	0	#NUM!	0	#NUM!	#NUM!
mph(N)_1_KF648874	0	0	#NUM!	0	#NUM!	#NUM!
npmA_1_AB261016	0	0	#NUM!	0	#NUM!	#NUM!
pexA_1_HM537013	0	0	#NUM!	0	#NUM!	#NUM!
qacA_1_AB566410	0	0	#NUM!	0	#NUM!	#NUM!
qacF_1_Z17326	0	0	#NUM!	0	#NUM!	#NUM!
qacG_1_EU622633	0	0	#NUM!	0	#NUM!	#NUM!
qacJ_1_NG_048046	0	0	#NUM!	0	#NUM!	#NUM!
qacZ_1_NG_061384	0	0	#NUM!	0	#NUM!	#NUM!
qnrA3_1_DQ058661	0	0	#NUM!	0	#NUM!	#NUM!
qnrB53_1_HQ704413	0	0	#NUM!	0	#NUM!	#NUM!
qnrB8_1_EU043312	0	0	#NUM!	0	#NUM!	#NUM!
qnrB89_1_MT544491	0	0	#NUM!	0	#NUM!	#NUM!
qnrC_1_EU917444	0	0	#NUM!	0	#NUM!	#NUM!
qnrD3_1_KX130945	0	0	#NUM!	0	#NUM!	#NUM!
qnrE1_1_KY073238	0	0	#NUM!	0	#NUM!	#NUM!
qnrS2_1_DQ485530	0	0	#NUM!	0	#NUM!	#NUM!
qnrVC1_1_EU436855	0	0	#NUM!	0	#NUM!	#NUM!
qnrVC4_1_GQ891757	0	0	#NUM!	0	#NUM!	#NUM!
rmtA_1_AB120321	0	0	#NUM!	0	#NUM!	#NUM!
rmtB_1_AB103506	0	0	#NUM!	0	#NUM!	#NUM!
rmtE_1_GU201947	0	0	#NUM!	0	#NUM!	#NUM!
rmtF_1_JQ808129	0	0	#NUM!	0	#NUM!	#NUM!
rmtG_1_JX486113	0	0	#NUM!	0	#NUM!	#NUM!
rmtH_1_KC544262	0	0	#NUM!	0	#NUM!	#NUM!
str_2_FN435330	0	0	#NUM!	0	#NUM!	#NUM!
tet(30)_1_AF090987	0	0	#NUM!	0	#NUM!	#NUM!
tet(31)_2_AJ250203	0	0	#NUM!	0	#NUM!	#NUM!
tet(33)_2_DQ390458	0	0	#NUM!	0	#NUM!	#NUM!
tet(39)_1_KT346360	0	0	#NUM!	0	#NUM!	#NUM!
tet(42)_1_EU523697	0	0	#NUM!	0	#NUM!	#NUM!
tet(43)_1_GQ244501	0	0	#NUM!	0	#NUM!	#NUM!
tet(45)_1_JF837331	0	0	#NUM!	0	#NUM!	#NUM!
tet(47)_1_KR857681	0	0	#NUM!	0	#NUM!	#NUM!
tet(48)_1_KR857682	0	0	#NUM!	0	#NUM!	#NUM!
tet(52)_1_KR857686	0	0	#NUM!	0	#NUM!	#NUM!
tet(53)_1_KR857687	0	0	#NUM!	0	#NUM!	#NUM!
tet(54)_1_KR857688	0	0	#NUM!	0	#NUM!	#NUM!
tet(55)_1_KR857689	0	0	#NUM!	0	#NUM!	#NUM!
tet(C)_2_AY046276	0	0	#NUM!	0	#NUM!	#NUM!
tet(E)_2_L06940	0	0	#NUM!	0	#NUM!	#NUM!
tet(J)_2_AF038993	0	0	#NUM!	0	#NUM!	#NUM!
tet(K)_1_U38656	0	0	#NUM!	0	#NUM!	#NUM!
tet(K)_2_J01764	0	0	#NUM!	0	#NUM!	#NUM!
tet(L)_1_HM235948	0	0	#NUM!	0	#NUM!	#NUM!
tet(L)_6_D12567	0	0	#NUM!	0	#NUM!	#NUM!
tet(V)_1_AF030344	0	0	#NUM!	0	#NUM!	#NUM!
tet(Y)_2_AB089606	0	0	#NUM!	0	#NUM!	#NUM!
tet(Z)_1_AF121000	0	0	#NUM!	0	#NUM!	#NUM!
VanC2XY_1_EU151754	0	0	#NUM!	0	#NUM!	#NUM!
VanE_1_AF136925	0	0	#NUM!	0	#NUM!	#NUM!
vat(F)_1_AF170730	0	0	#NUM!	0	#NUM!	#NUM!
vgb(A)_1_M20129	0	0	#NUM!	0	#NUM!	#NUM!
vgb(B)_1_AF015628	0	0	#NUM!	0	#NUM!	#NUM!

## Sheet: HanniganGD_2017_Adenoma
Species	case	control	Ratio	Mean	wilcox_unpaired	wilcox_unpaired_fdr
VanEXY_1_FJ872411	0	0.034535	0	0.0172675	0.0139215	1
VanC2_1_L29638	0.0314449	0.0754751	0.416626	0.05346	0.0227286	1
Cfr(E)_1_NG_070225	0	0.074016	0	0.037008	0.0497708	1
lnu(A)_1_M14039	0	0.196287	0	0.0981435	0.0497708	1
tetA(P)_1_AB054980	0.194253	0.531909	0.365201	0.363081	0.0499634	1
VanC1XY_2_DQ022190	0.239927	0.426725	0.562253	0.333326	0.0529558	1
mecC_1_FR821779	0.00401471	0.0332512	0.120739	0.018633	0.0556326	1
aac(6')-aph(2'')_1_M13771	0.229169	0.695796	0.329362	0.462483	0.0570791	1
blaDHA-1_1_Y16410	0.0605862	0	#NUM!	0.0302931	0.0698707	1
VanHDX_1_AF130997	0.0434691	0.083766	0.518934	0.0636175	0.0708613	1
nimF_1_AJ515145	0	0.0629129	0	0.0314564	0.0935832	1
VanHAX_PT_2_AY926880	0	0.00815367	0	0.00407684	0.0935832	1
tetA(60)_1_KX000272	0.37023	0.229325	1.61444	0.299777	0.106793	1
mcr-10_1_MN179494	0.0590304	0.00217633	27.1239	0.0306034	0.123675	1
OqxA_1_EU370913	0.134585	0.0160362	8.39258	0.0753107	0.142125	1
aph(3')-Ia_4_AF498082	0.016001	0	#NUM!	0.00800048	0.14524	1
blaACT-7_1_FJ237368	0.0986072	0	#NUM!	0.0493036	0.14524	1
blaFAR-1_1_AF024601	0.0412415	0	#NUM!	0.0206207	0.14524	1
blaPAU-1_1_MH053445	0.0525195	0	#NUM!	0.0262597	0.14524	1
grmO_1_AY524043	0.0411327	0	#NUM!	0.0205663	0.14524	1
tet(B)_1_AP000342	0.24059	0	#NUM!	0.120295	0.14524	1
catB10_1_AJ878850	0.0914359	0.0396082	2.30851	0.0655221	0.152109	1
vga(A)LC_1_GQ891882	0	0.00625356	0	0.00312678	0.178102	1
vga(E)_1_FR772051	0	0.0123419	0	0.00617097	0.178102	1
VanLXY_1_EU250284	0.00394838	0.0286845	0.137649	0.0163164	0.185267	1
tet_1_M74049	0.186599	0.251784	0.741107	0.219191	0.188707	1
lsa(E)_1_JX560992	1.25207	1.5897	0.787612	1.42089	0.206235	1
erm(X)_1_M36726	0.186693	0.203858	0.915796	0.195276	0.215107	1
lsa(C)_1_HM990671	0.136883	0.217556	0.629186	0.17722	0.221555	1
tet(A)_1_AJ313332	0.0665167	0.0916921	0.725435	0.0791044	0.223489	1
aph(2'')-Ib_1_AF337947	0.0674468	0.00459454	14.6798	0.0360207	0.250386	1
nimE_1_AM042593	0.137627	0.0159517	8.62778	0.0767895	0.250386	1
ole(C)_1_L06249	0.0379782	0.0064276	5.90861	0.0222029	0.250386	1
VanA_bc_1_Y15704	0.063543	0.00711433	8.9317	0.0353287	0.250386	1
vat(D)_1_L12033	0.0450846	0.00656364	6.86885	0.0258241	0.250386	1
vanXmurFvanKWI_2_AP008230	0.00693046	0.00151039	4.58852	0.00422043	0.267095	1
vat(A)_1_L07778	0.0923655	0.0199035	4.64067	0.0561345	0.267095	1
cat_2_M35190	6.33946	2.79083	2.27153	4.56514	0.268212	1
ant(6)-Ia_1_AF330699	0.34239	0.755278	0.45333	0.548834	0.286258	1
ClpL_1_CP023753	6.35879	3.91195	1.62548	5.13537	0.290792	1
tet(X5)_1_CP040912	0.378229	2.46447	0.153473	1.42135	0.294073	1
blaACT-2_1_AM076977	0.464421	0.0646242	7.18648	0.264522	0.296665	1
vat(E)_5_AJ488494	0.334694	0.399715	0.837333	0.367205	0.308658	1
tetB(46)_1_HQ652506	2.31153	1.56483	1.47718	1.93818	0.313424	1
aac(6')-Im_1_AF337947	0.228794	0.0298411	7.66706	0.129318	0.314021	1
tet(W)_1_DQ060146	37.0426	54.463	0.680143	45.7528	0.316627	1
aac(3)-IIa_1_X51534	0.035258	0	#NUM!	0.017629	0.316952	1
aac(3)-IIIb_1_L06160	0.0108691	0	#NUM!	0.00543455	0.316952	1
aac(6')-Iih_1_AJ584701	0.0593349	0	#NUM!	0.0296675	0.316952	1
aadA5_1_AF137361	0.0664595	0	#NUM!	0.0332297	0.316952	1
aph(3'')-Ia_2_AP009493	0.00655965	0	#NUM!	0.00327982	0.316952	1
aph(3')-Vb_1_M22126	0.0135665	0	#NUM!	0.00678327	0.316952	1
blaACI-1_1_AJ007350	0.106173	0	#NUM!	0.0530863	0.316952	1
blaGES-23_1_KF179354	0.0116873	0	#NUM!	0.00584363	0.316952	1
blaOXY-1-1_1_Z30177	0.0219595	0	#NUM!	0.0109798	0.316952	1
blaOXY-2-6_6_AY077485	0.0457159	0	#NUM!	0.022858	0.316952	1
blaSMB-1_1_AB636283	0.0360742	0	#NUM!	0.0180371	0.316952	1
blaZ_12_M15195	0.0412063	0	#NUM!	0.0206032	0.316952	1
catB8_1_AF227506	0.0480419	0	#NUM!	0.024021	0.316952	1
dfrA17_1_FJ460238	0.0553128	0	#NUM!	0.0276564	0.316952	1
dfrA8_1_U10186	0.0216415	0	#NUM!	0.0108208	0.316952	1
dfrA9_1_X57730	0.0245489	0	#NUM!	0.0122745	0.316952	1
erm(32)_1_AJ009971	0.0254305	0	#NUM!	0.0127153	0.316952	1
fosA_2_AGDM01000012	0.0152671	0	#NUM!	0.00763354	0.316952	1
fosA_7_AEXB01000013	0.142505	0	#NUM!	0.0712527	0.316952	1
fosA4_1_AB908992	0.0184789	0	#NUM!	0.00923945	0.316952	1
kmr_1_ENA_ACB88605	0.0098878	0	#NUM!	0.0049439	0.316952	1
mcr-4.1_1_MF543359	0.00946127	0	#NUM!	0.00473063	0.316952	1
mecA1_2_AY820253	0.00732195	0	#NUM!	0.00366097	0.316952	1
mecB_1_NC_011996	0.00328129	0	#NUM!	0.00164064	0.316952	1
nimI_1_FJ940889	0.0217338	0	#NUM!	0.0108669	0.316952	1
otr(B)_1_AF079900	0.00864613	0	#NUM!	0.00432306	0.316952	1
qacE_1_X68232	0.0393668	0	#NUM!	0.0196834	0.316952	1
VanHMX_1_FJ349556	0.00244833	0	#NUM!	0.00122416	0.316952	1
nimJ_1_NZ_JH815495	0.0133426	0.232149	0.0574742	0.122746	0.321748	1
tet(34)_1_AB061440	2.79479	0.425878	6.56242	1.61033	0.324261	1
tet(O)_1_M18896	65.3976	72.2496	0.905162	68.8236	0.325557	1
cfxA6_1_GQ342996	2.60594	2.29279	1.13658	2.44937	0.337011	1
tet(32)_1_EU722333	4.91521	6.98825	0.703354	5.95173	0.343896	1
VanG2XY_1_FJ872410	0.963907	1.30545	0.738369	1.13468	0.345564	1
VanHOX_1_KF478993	0.029944	0.0409576	0.731096	0.0354508	0.348204	1
blaACT-12_1_JX440355	0.25887	0.0575424	4.49877	0.158206	0.350624	1
aadK_1_M26879	0	0.00774341	0	0.0038717	0.355611	1
ant(4')-IIa_1_M98270	0	0.0082822	0	0.0041411	0.355611	1
ant(9)-Ia_1_X02588	0	0.0158203	0	0.00791013	0.355611	1
aph(2'')-Ic_1_U51479	0	0.0546032	0	0.0273016	0.355611	1
blaCMY-54_1_HM544039	0	0.00896464	0	0.00448232	0.355611	1
blaOXA-455_1_KP903885	0	0.0149605	0	0.00748023	0.355611	1
blaSGM-6_1_NG049988	0	0.00988234	0	0.00494117	0.355611	1
blaSHV-183_1_HG934764	0	0.00727569	0	0.00363784	0.355611	1
blaSPU-1_1_GQ919044	0	0.0117089	0	0.00585446	0.355611	1
catB2_1_AF047479	0	0.0115987	0	0.00579936	0.355611	1
catB3_1_AJ009818	0	0.0104591	0	0.00522955	0.355611	1
cfr_2_AJ879565	0	0.00335776	0	0.00167888	0.355611	1
cfr(B)_2_KM359438	0	1.68187	0	0.840935	0.355611	1
cmlV_1_U09991	0	0.00268928	0	0.00134464	0.355611	1
cmx_1_U85507	0	0.00878169	0	0.00439084	0.355611	1
dfrA18_1_AY034138	0	0.0125027	0	0.00625133	0.355611	1
dfrA26_1_AM403715	0	0.0114676	0	0.0057338	0.355611	1
dfrA5_1_X12868	0	0.125187	0	0.0625933	0.355611	1
ere(D)_1_KP265721	0	0.0119935	0	0.00599675	0.355611	1
erm(39)_1_AY487229	0	0.0334239	0	0.0167119	0.355611	1
erm(A)_2_AF002716	0	0.00564903	0	0.00282452	0.355611	1
erm(Q)_1_L22689	0	0.0160042	0	0.00800211	0.355611	1
erm(T)_3_AF310974	0	0.0140507	0	0.00702535	0.355611	1
fosX_2_AL591981	0	0.0365273	0	0.0182637	0.355611	1
mph(C)_5_AM180067	0	0.0109886	0	0.0054943	0.355611	1
nimB_1_X71443	0	0.0172987	0	0.00864935	0.355611	1
qacC_1_M37889	0	0.00518296	0	0.00259148	0.355611	1
qacH_1_FJ172381	0	0.0104653	0	0.00523267	0.355611	1
vga(A)V_1_AF186237	0	0.0101594	0	0.00507971	0.355611	1
mef(A)_1_AJ971089	3.87043	3.26442	1.18564	3.56743	0.359702	1
vanXmurFvanKWI_1_NZAGAF01000127	0.0600084	0.0796552	0.753353	0.0698318	0.371578	1
blaCMY-93_1_KF992025	0.77133	0.154863	4.98073	0.463096	0.371776	1
ant(6)-Ia_2_KF421157	0.3654	0.419935	0.870134	0.392668	0.375454	1
aph(2'')-Ie_1_AY743255	0.0361511	0.0475121	0.760881	0.0418316	0.383226	1
cat_3_S48276	0.139894	0.0716156	1.95341	0.105755	0.383226	1
catP_1_U15027	0.657671	0.584305	1.12556	0.620988	0.394591	1
tet(M)_1_X92947	3.91147	6.4687	0.604676	5.19008	0.396623	1
tet(40)_2_AM419751	30.9249	15.9162	1.94299	23.4206	0.402701	1
cepA_1_U05887	1.01608	1.26151	0.805447	1.1388	0.403578	1
VanNXY_1_JF802084	0.0982414	0.170904	0.574836	0.134572	0.403891	1
msr(E)_1_FR751518	0.127214	0.194016	0.655687	0.160615	0.412945	1
sul2_10_AM183225	0.247861	0.20075	1.23467	0.224305	0.436662	1
ant(6)-Ib_1_FN594949	0.088414	0.0948084	0.932554	0.0916112	0.453217	1
lnu(D)_1_EF452177	0.116034	0.110185	1.05308	0.11311	0.453217	1
VanXY_C2_1_AY033089	0.177818	0.182448	0.97462	0.180133	0.457018	1
erm(38)_1_AY154657	0.140824	0.180839	0.778726	0.160832	0.469959	1
msr(A)_2_AB013298	0.303011	0.0651931	4.64791	0.184102	0.469959	1
sul4_1_MG649393	0.942965	0.969906	0.972223	0.956436	0.473923	1
tetB(P)_1_NC_010937	1.0174	1.1437	0.889573	1.08055	0.475019	1
catS_1_X74948	2.53817	1.39261	1.8226	1.96539	0.482119	1
tet(35)_1_AF353562	1.7672	1.99592	0.885406	1.88156	0.489674	1
dfrA3_1_J03306	0.042551	0.00845622	5.03192	0.0255036	0.496644	1
nimA_1_X71444	0.0976431	0.0249364	3.91569	0.0612897	0.496644	1
tva(A)_1_ENA_SOX29786	0.0152647	0.00272404	5.60371	0.00899438	0.496644	1
dldHA2X_1_AL939117	0.0295262	0.0194436	1.51855	0.0244849	0.498587	1
tet(Q)_4_Z21523	9.65127	18.3964	0.524627	14.0239	0.51287	1
blaCMY-18_1_AY743434	1.51755	0.316939	4.78814	0.917243	0.515504	1
blaZEG-1_1_AY265891	0.184279	0.0199576	9.23353	0.102118	0.519281	1
vga(B)_1_U82085	0.0221416	0.038073	0.581557	0.0301073	0.521069	1
erm(B)_18_X66468	13.8156	14.3033	0.965904	14.0594	0.521423	1
mcr-9_1_NZ_NAAN01000063.1	0.0164493	0.00810049	2.03066	0.0122749	0.52578	1
mef(B)_1_FJ196385	0.0389686	0.00672372	5.79569	0.0228462	0.52578	1
VanHFX_1_AF155139	0.00653533	0.00370402	1.76439	0.00511968	0.52578	1
lsa(A)_3_AY737526	0.0282275	0.135327	0.208588	0.0817772	0.531527	1
optrA_1_KP399637	0.701152	0.83434	0.840367	0.767746	0.545415	1
lsa(B)_1_AJ579365	1.44701	2.10927	0.686022	1.77814	0.55712	1
aph(6)-Id_1_M28829	0.446913	0.0554244	8.06348	0.251169	0.559637	1
catB1_1_M58472	0.0620871	0.075325	0.824257	0.0687061	0.55965	1
mdf(A)_1_Y08743	8.78136	1.65945	5.29172	5.22041	0.560074	1
tet(O/W/32/O)_1_EF065523	3.10865	3.48513	0.891977	3.29689	0.560894	1
cfxA_1_U38243	3.12621	2.4487	1.27668	2.78746	0.582665	1
blaTEM-1A_1_HM749966	0.146963	1.029	0.142822	0.58798	0.591236	1
tet(S)_3_X92946	0.556808	0.479424	1.16141	0.518116	0.607814	1
aadA2b_1_D43625	0.0246622	0.0500143	0.493104	0.0373382	0.618128	1
mupB_1_JQ231224	0.398136	0.51207	0.777503	0.455103	0.620805	1
vga(D)_1_GQ205627	0.0280186	0.019121	1.46533	0.0235698	0.621369	1
vat(B)_1_U19459	1.31046	0.902144	1.4526	1.1063	0.625401	1
msr(C)_2_AF313494	0.0846784	0.39825	0.212626	0.241464	0.639041	1
tet(44)_2_FN594949	1.29712	1.33154	0.97415	1.31433	0.646201	1
vat(C)_1_AF015628	0.0316679	0.0365306	0.866884	0.0340993	0.650414	1
aac(6')-Iad_1_AB119105	0.173436	0.225756	0.768245	0.199596	0.655182	1
blaACT-9_1_HQ693810	0.580447	0.0580109	10.0058	0.319229	0.670113	1
srm(B)_1_X63451	0.124291	0.093916	1.32343	0.109104	0.697469	1
mupA_1_X75439	1.28466	1.27939	1.00412	1.28202	0.702903	1
aph(3')-IIIa_1_AF330699	2.30201	2.93004	0.785658	2.61603	0.712462	1
tlr(C)_1_M57437	0.0831389	0.0661417	1.25698	0.0746403	0.714121	1
cfr(C)_1_KX686749	0.91367	5.8541	0.156073	3.38389	0.725251	1
mre(A)_1_U92073	0.837369	0.615063	1.36144	0.726216	0.744621	1
ant(6)-Ia_3_KF864551	10.561	8.57638	1.23141	9.56869	0.755529	1
otr(A)_1_X53401	0.0248536	0.0232758	1.06779	0.0240647	0.757554	1
lnu(E)_1_KF287643	0.161979	0.433975	0.373246	0.297977	0.758261	1
erm(F)_3_M17808	5.21351	3.83162	1.36065	4.52256	0.76635	1
vga(C)_1_FN806792	0.0234844	0.0276053	0.850721	0.0255449	0.781147	1
aph(3'')-Ib_3_AF321550	0.440415	0.137075	3.21295	0.288745	0.781706	1
VanHDX_6_DQ172830	0.206452	0.0430892	4.79126	0.12477	0.804059	1
VanHDX_7_AB242319	0.0378411	0.0128388	2.94741	0.0253399	0.80419	1
OqxB_1_EU370913	0.366639	0.256823	1.42759	0.311731	0.809071	1
poxtA_1_MF095097	0.199271	0.169428	1.17614	0.18435	0.833064	1
lnu(C)_1_AY928180	3.74594	3.88243	0.964846	3.81419	0.838785	1
tet(O/32/O)_2_AJ295238	1.48169	1.25119	1.18423	1.36644	0.839592	1
vanXmurFvanWI_1_CP001336	0.0475516	0.0520686	0.913249	0.0498101	0.852716	1
tetA(46)_1_HQ652506	2.07263	0.964065	2.14989	1.51835	0.853266	1
msr(D)_3_AF227520	3.2222	2.00548	1.6067	2.61384	0.85451	1
erm(G)_2_L42817	0.219652	0.268709	0.817434	0.244181	0.866116	1
erm(T)_4_AJ488494	3.19296	3.48187	0.917024	3.33742	0.867497	1
ole(B)_1_L36601	0.0728186	0.070701	1.02995	0.0717598	0.869602	1
tet(37)_1_AF540889	2.07334	3.26572	0.634879	2.66953	0.871978	1
sitABCD_1_AY598030	2.33101	1.18341	1.96974	1.75721	0.879514	1
erm(35)_1_AF319779	0.310078	0.0910857	3.40424	0.200582	0.88967	1
lnu(P)_1_FJ589781	0.159259	0.182689	0.87175	0.170974	0.895572	1
tet(X3)_1_MK134375	0.562604	2.38841	0.235556	1.47551	0.897002	1
tet(36)_1_AJ514254	0.0368191	0.0315317	1.16769	0.0341754	0.911106	1
car(A)_1_M80346	0.051218	0.0390588	1.3113	0.0451384	0.920948	1
EstDL136_1_JN242251	0.180505	0.18213	0.991079	0.181318	0.92503	1
tet(T)_1_L42544	0.291714	0.19626	1.48636	0.243987	0.940557	1
sal(A)_1_KC693025	0.0218024	0.0199053	1.09531	0.0208539	0.952592	1
VanHBX_2_U35369	0.00818908	0.0108526	0.754573	0.00952084	0.952592	1
aph(2'')-Ig_1_CP004067	0.0341993	0.00929734	3.67839	0.0217483	0.956167	1
blaOXA-153_1_KP771981	0.0126864	0.0113675	1.11602	0.012027	0.956167	1
dfrA12_3_KJ568502	0.060958	0.041801	1.45829	0.0513795	0.956167	1
fomA_1_AB016934	0.0242918	0.00440156	5.51891	0.0143467	0.956167	1
mecD_1_KY013611	0.0099341	0.00340647	2.91625	0.00667028	0.956167	1
penA_1_AF515059	0.0111442	0.00379187	2.93896	0.00746803	0.956167	1
vat(H)_1_GQ205627	0.0102068	0.00635191	1.60688	0.00827933	0.956167	1
tetB(60)_1_KX000273	0.14318	0.124304	1.15185	0.133742	0.960964	1
blaCMH-3_1_KX192165	1.54913	0.21151	7.32414	0.880318	0.964262	1
qacD_1_M37888	0.106874	0.135201	0.790482	0.121037	0.96614	1
formA_1_X73835	8.91407	1.91404	4.65719	5.41406	0.970043	1
blaOXA-347_1_ACWG01000053	0.0385071	0.0562019	0.685156	0.0473545	0.984189	1
catQ_1_M55620	0.0314491	0.075023	0.419192	0.053236	0.984189	1
aac(6')-Ii_1_L12710	0.0280219	0.240721	0.116408	0.134371	1	1
blaCMY-98_1_KC603538	0.856079	0.149772	5.71587	0.502925	1	1
blaDES-1_1_AF426161	0.00822707	0.00994316	0.82741	0.00908511	1	1
fosA_6_ACZD01000244	0.0305342	0.0449014	0.680027	0.0377178	1	1
kamB_1_AJ629123	0.0171397	0.105842	0.161937	0.061491	1	1
qepA2_1_EU847537	0.0129777	0.0122777	1.05702	0.0126277	1	1
sul1_11_DQ914960	0.0133611	0.0359326	0.371839	0.0246469	1	1
tet(L)_2_M29725	0.00952006	0.0381592	0.249483	0.0238396	1	1
VanHAX_PA_1_DQ018711	0.00825033	0.00985311	0.837332	0.00905172	1	1
aac(2')-Ib_1_U41471	0	0	#NUM!	0	#NUM!	#NUM!
aac(2')-Ic_1_U72714	0	0	#NUM!	0	#NUM!	#NUM!
aac(2')-Id_1_U72743	0	0	#NUM!	0	#NUM!	#NUM!
aac(2')-Ie_1_NC011896	0	0	#NUM!	0	#NUM!	#NUM!
aac(2')-IIa_1_AB669090	0	0	#NUM!	0	#NUM!	#NUM!
aac(3)-I_1_AJ877225	0	0	#NUM!	0	#NUM!	#NUM!
aac(3)-Ib_1_L06157	0	0	#NUM!	0	#NUM!	#NUM!
aac(3)-Ib-aac(6')-Ib_1_AF355189	0	0	#NUM!	0	#NUM!	#NUM!
aac(3)-Ic_1_AJ511268	0	0	#NUM!	0	#NUM!	#NUM!
aac(3)-Id_1_AB114632	0	0	#NUM!	0	#NUM!	#NUM!
aac(3)-If_1_AY884051	0	0	#NUM!	0	#NUM!	#NUM!
aac(3)-Ih_1_CP000490	0	0	#NUM!	0	#NUM!	#NUM!
aac(3)-Ii_1_CP000356	0	0	#NUM!	0	#NUM!	#NUM!
aac(3)-IIb_1_M97172	0	0	#NUM!	0	#NUM!	#NUM!
aac(3)-IIIa_1_X55652	0	0	#NUM!	0	#NUM!	#NUM!
aac(3)-IIIc_1_L06161	0	0	#NUM!	0	#NUM!	#NUM!
aac(3)-IV_1_DQ241380	0	0	#NUM!	0	#NUM!	#NUM!
aac(3)-IXa_1_M55427	0	0	#NUM!	0	#NUM!	#NUM!
aac(3)-VIa_1_M88012	0	0	#NUM!	0	#NUM!	#NUM!
aac(3)-VIIa_1_M22999	0	0	#NUM!	0	#NUM!	#NUM!
aac(3)-VIII_3_AJ748131	0	0	#NUM!	0	#NUM!	#NUM!
aac(3)-VIIIa_1_M55426	0	0	#NUM!	0	#NUM!	#NUM!
aac(3)-Xa_1_AB028210	0	0	#NUM!	0	#NUM!	#NUM!
aac(3)-XI_1_CTEG01000046	0	0	#NUM!	0	#NUM!	#NUM!
aac(6')-29a_1_AF263519	0	0	#NUM!	0	#NUM!	#NUM!
aac(6')-30-aac(6')-Ib'_1_AJ584652	0	0	#NUM!	0	#NUM!	#NUM!
aac(6')-31_1_AM283489	0	0	#NUM!	0	#NUM!	#NUM!
aac(6')-32_1_EF614235	0	0	#NUM!	0	#NUM!	#NUM!
aac(6')-33_1_GQ337064	0	0	#NUM!	0	#NUM!	#NUM!
aac(6')-Ia_1_M18967	0	0	#NUM!	0	#NUM!	#NUM!
aac(6')-Iaa_1_NC_003197	0	0	#NUM!	0	#NUM!	#NUM!
aac(6')-Iae_1_AB104852	0	0	#NUM!	0	#NUM!	#NUM!
aac(6')-Iag_1_AB472901	0	0	#NUM!	0	#NUM!	#NUM!
aac(6')-Iai_1_EU886977	0	0	#NUM!	0	#NUM!	#NUM!
aac(6')-Iaj_1_AB709942	0	0	#NUM!	0	#NUM!	#NUM!
aac(6')-Iak_1_AB894482	0	0	#NUM!	0	#NUM!	#NUM!
aac(6')-Ian_1_AP014611	0	0	#NUM!	0	#NUM!	#NUM!
aac(6')-Ib_2_M23634	0	0	#NUM!	0	#NUM!	#NUM!
aac(6')-Ic_1_M94066	0	0	#NUM!	0	#NUM!	#NUM!
aac(6')-If_1_X55353	0	0	#NUM!	0	#NUM!	#NUM!
aac(6')-Ig_1_L09246	0	0	#NUM!	0	#NUM!	#NUM!
aac(6')-IIa_1_M29695	0	0	#NUM!	0	#NUM!	#NUM!
aac(6')-IIb_1_L06163	0	0	#NUM!	0	#NUM!	#NUM!
aac(6')-IIc_1_NC_012555	0	0	#NUM!	0	#NUM!	#NUM!
aac(6')-Iid_1_AJ584700	0	0	#NUM!	0	#NUM!	#NUM!
aac(6')-Ij_1_L29045	0	0	#NUM!	0	#NUM!	#NUM!
aac(6')-Il_1_U13880	0	0	#NUM!	0	#NUM!	#NUM!
aac(6')-Ip_1_Z54241	0	0	#NUM!	0	#NUM!	#NUM!
aac(6')-Ir_1_AF031326	0	0	#NUM!	0	#NUM!	#NUM!
aac(6')-Isa_1_AB116646	0	0	#NUM!	0	#NUM!	#NUM!
aac(6')-It_1_AF031328	0	0	#NUM!	0	#NUM!	#NUM!
aac(6')-Iu_1_AF031329	0	0	#NUM!	0	#NUM!	#NUM!
aac(6')-Iw_1_AF031331	0	0	#NUM!	0	#NUM!	#NUM!
aac(6')-Iz_1_AF140221	0	0	#NUM!	0	#NUM!	#NUM!
aadA10_1_U37105	0	0	#NUM!	0	#NUM!	#NUM!
aadA13_1_AY713504	0	0	#NUM!	0	#NUM!	#NUM!
aadA14_1_AJ884726	0	0	#NUM!	0	#NUM!	#NUM!
aadA16_1_EU675686	0	0	#NUM!	0	#NUM!	#NUM!
aadA6_1_AF140629	0	0	#NUM!	0	#NUM!	#NUM!
aadA7_1_AF224733	0	0	#NUM!	0	#NUM!	#NUM!
aadA9_1_AJ420072	0	0	#NUM!	0	#NUM!	#NUM!
aadD_2_M19465	0	0	#NUM!	0	#NUM!	#NUM!
aadE-Cc_1_CP013733	0	0	#NUM!	0	#NUM!	#NUM!
ampS_1_X80276	0	0	#NUM!	0	#NUM!	#NUM!
ant(2'')-Ia_3_X74412	0	0	#NUM!	0	#NUM!	#NUM!
ant(3'')-Ii-aac(6')-IId_1_AF453998	0	0	#NUM!	0	#NUM!	#NUM!
ant(4')-Ib_1_AJ506108	0	0	#NUM!	0	#NUM!	#NUM!
ant(4')-IIb_1_AY114142	0	0	#NUM!	0	#NUM!	#NUM!
aph(2'')-If_1_KF652097	0	0	#NUM!	0	#NUM!	#NUM!
aph(2'')-Ih_1_KF652096	0	0	#NUM!	0	#NUM!	#NUM!
aph(3'')-Ic_1_DQ336355	0	0	#NUM!	0	#NUM!	#NUM!
aph(3')-Ib_2_AJ744860	0	0	#NUM!	0	#NUM!	#NUM!
aph(3')-Id_1_Z48231	0	0	#NUM!	0	#NUM!	#NUM!
aph(3')-IIa_1_X57709	0	0	#NUM!	0	#NUM!	#NUM!
aph(3')-IIb_1_X90856	0	0	#NUM!	0	#NUM!	#NUM!
aph(3')-IIc_1_AM743169	0	0	#NUM!	0	#NUM!	#NUM!
aph(3')-IV_1_X03364	0	0	#NUM!	0	#NUM!	#NUM!
aph(3')-Va_1_K00432	0	0	#NUM!	0	#NUM!	#NUM!
aph(3')-Vc_1_S81599	0	0	#NUM!	0	#NUM!	#NUM!
aph(3')-VIb_1_AJ627643	0	0	#NUM!	0	#NUM!	#NUM!
aph(3')-VIIa_1_M29953	0	0	#NUM!	0	#NUM!	#NUM!
aph(3')-XV_1_Y18050	0	0	#NUM!	0	#NUM!	#NUM!
aph(4)-Ia_1_V01499	0	0	#NUM!	0	#NUM!	#NUM!
aph(6)-Ia_1_AY971801	0	0	#NUM!	0	#NUM!	#NUM!
aph(6)-Ib_1_X05648	0	0	#NUM!	0	#NUM!	#NUM!
aph(6)-Ic_1_X01702	0	0	#NUM!	0	#NUM!	#NUM!
aph(7'')-Ia_1_X03615	0	0	#NUM!	0	#NUM!	#NUM!
aph(9)-Ia_1_U94857	0	0	#NUM!	0	#NUM!	#NUM!
aph(9)-Ib_1_U70376	0	0	#NUM!	0	#NUM!	#NUM!
armA_1_AY220558	0	0	#NUM!	0	#NUM!	#NUM!
ARR-4_1_EF660562	0	0	#NUM!	0	#NUM!	#NUM!
ARR-5_1_EF660563	0	0	#NUM!	0	#NUM!	#NUM!
ARR-6_2_FM897214	0	0	#NUM!	0	#NUM!	#NUM!
ARR-6_3_JF922883	0	0	#NUM!	0	#NUM!	#NUM!
ARR-7_1_FN397623	0	0	#NUM!	0	#NUM!	#NUM!
ARR-8_1_KC199968	0	0	#NUM!	0	#NUM!	#NUM!
blaA_1_DQ424965	0	0	#NUM!	0	#NUM!	#NUM!
blaACC-3_1_AF180958	0	0	#NUM!	0	#NUM!	#NUM!
blaACC-7_1_MG028657	0	0	#NUM!	0	#NUM!	#NUM!
blaADC-25_1_EF016355	0	0	#NUM!	0	#NUM!	#NUM!
blaAER-1_1_U14748	0	0	#NUM!	0	#NUM!	#NUM!
blaAST-1_1_AF279904	0	0	#NUM!	0	#NUM!	#NUM!
blaB-13_1_EF595959	0	0	#NUM!	0	#NUM!	#NUM!
blaB-3_1_AF189301	0	0	#NUM!	0	#NUM!	#NUM!
blaBEL-1_1_DQ089809	0	0	#NUM!	0	#NUM!	#NUM!
blaBES-1_1_AF234999	0	0	#NUM!	0	#NUM!	#NUM!
blaBIC-1_1_GQ260093	0	0	#NUM!	0	#NUM!	#NUM!
blaBKC_1_KP689347	0	0	#NUM!	0	#NUM!	#NUM!
blaCARB-17_1_KJ934265	0	0	#NUM!	0	#NUM!	#NUM!
blaCARB-2_1_M69058	0	0	#NUM!	0	#NUM!	#NUM!
blaCARB-4_1_FJ785525	0	0	#NUM!	0	#NUM!	#NUM!
blaCARB-42_1_NG_048745	0	0	#NUM!	0	#NUM!	#NUM!
blaCARB-5_1_AF135373	0	0	#NUM!	0	#NUM!	#NUM!
blaCKO-1_1_AF477396	0	0	#NUM!	0	#NUM!	#NUM!
blaCME-1_1_AJ006275	0	0	#NUM!	0	#NUM!	#NUM!
blaCMY-1_1_X92508	0	0	#NUM!	0	#NUM!	#NUM!
blaCTX-M-151_1_AB916359	0	0	#NUM!	0	#NUM!	#NUM!
blaCTX-M-199_1_KY786032	0	0	#NUM!	0	#NUM!	#NUM!
blaCTX-M-39_1_AY954516	0	0	#NUM!	0	#NUM!	#NUM!
blaCTX-M-4_1_Y14156	0	0	#NUM!	0	#NUM!	#NUM!
blaCTX-M-63_1_EU660216	0	0	#NUM!	0	#NUM!	#NUM!
blaCTX-M-75_1_GQ149244	0	0	#NUM!	0	#NUM!	#NUM!
blaCTX-M-9_1_AF174129	0	0	#NUM!	0	#NUM!	#NUM!
blaDIM-1_1_GU323019	0	0	#NUM!	0	#NUM!	#NUM!
blaEBR-1_1_AF416700	0	0	#NUM!	0	#NUM!	#NUM!
blaERP-1_1_AY077733	0	0	#NUM!	0	#NUM!	#NUM!
blaFOX-2_1_Y10282	0	0	#NUM!	0	#NUM!	#NUM!
blaFRI-2_1_KX620467	0	0	#NUM!	0	#NUM!	#NUM!
blaFRI-5_1_MH208723	0	0	#NUM!	0	#NUM!	#NUM!
blaGES-1_1_HQ170511	0	0	#NUM!	0	#NUM!	#NUM!
blaGOB-1_1_EF394442	0	0	#NUM!	0	#NUM!	#NUM!
blaGOB-17_1_AY899332	0	0	#NUM!	0	#NUM!	#NUM!
blaHERA-1_1_AF311385	0	0	#NUM!	0	#NUM!	#NUM!
blaIMI-1_1_U50278	0	0	#NUM!	0	#NUM!	#NUM!
blaIMP-27_1_JF894248	0	0	#NUM!	0	#NUM!	#NUM!
blaIMP-58_1_KU647281	0	0	#NUM!	0	#NUM!	#NUM!
blaIMP-9_1_FJ655384	0	0	#NUM!	0	#NUM!	#NUM!
blaIND-14_1_HM367709	0	0	#NUM!	0	#NUM!	#NUM!
blaIND-2a_4_AF219130	0	0	#NUM!	0	#NUM!	#NUM!
blaIND-5_1_AY504627	0	0	#NUM!	0	#NUM!	#NUM!
blaIND-7_1_AB529520	0	0	#NUM!	0	#NUM!	#NUM!
blaKHM-1_1_AB364006	0	0	#NUM!	0	#NUM!	#NUM!
blaKLUC-3_1_JX185316	0	0	#NUM!	0	#NUM!	#NUM!
blaKPC-34_1_KU985429	0	0	#NUM!	0	#NUM!	#NUM!
blaL_2_NG050596	0	0	#NUM!	0	#NUM!	#NUM!
blaL1_3_EF126059	0	0	#NUM!	0	#NUM!	#NUM!
blaLAP-2_1_EU159120	0	0	#NUM!	0	#NUM!	#NUM!
blaLCR-1_1_X56809	0	0	#NUM!	0	#NUM!	#NUM!
blaLMB-1_1_MH475146	0	0	#NUM!	0	#NUM!	#NUM!
blaLUT-1_1_AY695112	0	0	#NUM!	0	#NUM!	#NUM!
blaMOX-7_1_GQ152602	0	0	#NUM!	0	#NUM!	#NUM!
blaNDM-19_1_MF370080	0	0	#NUM!	0	#NUM!	#NUM!
blaOCH-8_1_DQ489307	0	0	#NUM!	0	#NUM!	#NUM!
blaOKP-A-15_1_FJ755841	0	0	#NUM!	0	#NUM!	#NUM!
blaOXA-104_1_EF581285	0	0	#NUM!	0	#NUM!	#NUM!
blaOXA-114f_1_HM368375	0	0	#NUM!	0	#NUM!	#NUM!
blaOXA-129_1_FJWZ01000025	0	0	#NUM!	0	#NUM!	#NUM!
blaOXA-145_1_FJ790516	0	0	#NUM!	0	#NUM!	#NUM!
blaOXA-146_1_FJ194494	0	0	#NUM!	0	#NUM!	#NUM!
blaOXA-152_1_KP771980	0	0	#NUM!	0	#NUM!	#NUM!
blaOXA-154_1_KP771982	0	0	#NUM!	0	#NUM!	#NUM!
blaOXA-156_1_KP771984	0	0	#NUM!	0	#NUM!	#NUM!
blaOXA-157_1_KP771985	0	0	#NUM!	0	#NUM!	#NUM!
blaOXA-158_1_KP771986	0	0	#NUM!	0	#NUM!	#NUM!
blaOXA-18_1_U85514	0	0	#NUM!	0	#NUM!	#NUM!
blaOXA-198_1_HQ634775	0	0	#NUM!	0	#NUM!	#NUM!
blaOXA-20_2_AF024602	0	0	#NUM!	0	#NUM!	#NUM!
blaOXA-205_1_JF800667	0	0	#NUM!	0	#NUM!	#NUM!
blaOXA-209_1_JF268688	0	0	#NUM!	0	#NUM!	#NUM!
blaOXA-215_1_JN861783	0	0	#NUM!	0	#NUM!	#NUM!
blaOXA-22_1_AF064820	0	0	#NUM!	0	#NUM!	#NUM!
blaOXA-228_1_JQ422053	0	0	#NUM!	0	#NUM!	#NUM!
blaOXA-24_1_AJ239129	0	0	#NUM!	0	#NUM!	#NUM!
blaOXA-258_1_HE614014	0	0	#NUM!	0	#NUM!	#NUM!
blaOXA-266_1_APPO01000008	0	0	#NUM!	0	#NUM!	#NUM!
blaOXA-274_1_APOS01000038	0	0	#NUM!	0	#NUM!	#NUM!
blaOXA-287_1_NG_050609	0	0	#NUM!	0	#NUM!	#NUM!
blaOXA-29_1_AJ400619	0	0	#NUM!	0	#NUM!	#NUM!
blaOXA-299_1_APQD01000016	0	0	#NUM!	0	#NUM!	#NUM!
blaOXA-305_1_APPF01000021	0	0	#NUM!	0	#NUM!	#NUM!
blaOXA-308_1_APPN01000080	0	0	#NUM!	0	#NUM!	#NUM!
blaOXA-333_1_KF203107	0	0	#NUM!	0	#NUM!	#NUM!
blaOXA-335_1_KF203109	0	0	#NUM!	0	#NUM!	#NUM!
blaOXA-336_1_KF048907	0	0	#NUM!	0	#NUM!	#NUM!
blaOXA-372_1_KJ746496	0	0	#NUM!	0	#NUM!	#NUM!
blaOXA-392_1_AB901044	0	0	#NUM!	0	#NUM!	#NUM!
blaOXA-415_1_KJ865754	0	0	#NUM!	0	#NUM!	#NUM!
blaOXA-420_1_AB983359	0	0	#NUM!	0	#NUM!	#NUM!
blaOXA-427_1_KX827604	0	0	#NUM!	0	#NUM!	#NUM!
blaOXA-43_1_AJ488303	0	0	#NUM!	0	#NUM!	#NUM!
blaOXA-438_1_KP410734	0	0	#NUM!	0	#NUM!	#NUM!
blaOXA-443_1_LC030178	0	0	#NUM!	0	#NUM!	#NUM!
blaOXA-444_1_CP010800	0	0	#NUM!	0	#NUM!	#NUM!
blaOXA-448_1_KR061497	0	0	#NUM!	0	#NUM!	#NUM!
blaOXA-45_1_AJ519683	0	0	#NUM!	0	#NUM!	#NUM!
blaOXA-451_1_KR061504	0	0	#NUM!	0	#NUM!	#NUM!
blaOXA-485_1_LLNM01000004	0	0	#NUM!	0	#NUM!	#NUM!
blaOXA-491_1_KU721148	0	0	#NUM!	0	#NUM!	#NUM!
blaOXA-493_1_KU739135	0	0	#NUM!	0	#NUM!	#NUM!
blaOXA-501_1_KU167110	0	0	#NUM!	0	#NUM!	#NUM!
blaOXA-527_1_KX599404	0	0	#NUM!	0	#NUM!	#NUM!
blaOXA-53_1_AY289608	0	0	#NUM!	0	#NUM!	#NUM!
blaOXA-535_1_KX828709	0	0	#NUM!	0	#NUM!	#NUM!
blaOXA-537_1_KX360747	0	0	#NUM!	0	#NUM!	#NUM!
blaOXA-54_1_AY500137	0	0	#NUM!	0	#NUM!	#NUM!
blaOXA-549_1_KY682751	0	0	#NUM!	0	#NUM!	#NUM!
blaOXA-55_1_AY343493	0	0	#NUM!	0	#NUM!	#NUM!
blaOXA-60d_1_AY664506	0	0	#NUM!	0	#NUM!	#NUM!
blaOXA-63_1_AY619003	0	0	#NUM!	0	#NUM!	#NUM!
blaOXA-85_1_JANA01000064	0	0	#NUM!	0	#NUM!	#NUM!
blaOXA-9_1_KQ089875	0	0	#NUM!	0	#NUM!	#NUM!
blaOXY-3-1_1_AF491278	0	0	#NUM!	0	#NUM!	#NUM!
blaPAM-1_1_AB858498	0	0	#NUM!	0	#NUM!	#NUM!
blaPAO_4_AY083592	0	0	#NUM!	0	#NUM!	#NUM!
blaPEDO-1_1_KP109677	0	0	#NUM!	0	#NUM!	#NUM!
blaPEDO-2_1_KP109678	0	0	#NUM!	0	#NUM!	#NUM!
blaPEDO-3_1_KP109679	0	0	#NUM!	0	#NUM!	#NUM!
blaPER-1_1_GU944725	0	0	#NUM!	0	#NUM!	#NUM!
blaPER-6_1_GQ396303	0	0	#NUM!	0	#NUM!	#NUM!
blaPLA-3A_1_AY507663	0	0	#NUM!	0	#NUM!	#NUM!
blaPME-1_1_HQ541434	0	0	#NUM!	0	#NUM!	#NUM!
blaRAHN-1_2_AF338038	0	0	#NUM!	0	#NUM!	#NUM!
blaRAHN-2_2_HM114350	0	0	#NUM!	0	#NUM!	#NUM!
blaROB-1_2_AF022114	0	0	#NUM!	0	#NUM!	#NUM!
blaSCO-1_1_EF063111	0	0	#NUM!	0	#NUM!	#NUM!
blaSED1_1_AF321608	0	0	#NUM!	0	#NUM!	#NUM!
blaSFC-1_1_AY354402	0	0	#NUM!	0	#NUM!	#NUM!
blaSFO-1_1_AB003148	0	0	#NUM!	0	#NUM!	#NUM!
blaSGM-1_1_AAQG01000013	0	0	#NUM!	0	#NUM!	#NUM!
blaSGM-2_1_AP010803	0	0	#NUM!	0	#NUM!	#NUM!
blaSGM-4_1_CP002798	0	0	#NUM!	0	#NUM!	#NUM!
blaSGM-5_1_NG049987	0	0	#NUM!	0	#NUM!	#NUM!
blaSPG-1_1_KP109680	0	0	#NUM!	0	#NUM!	#NUM!
blaSPM-1_1_AY341249	0	0	#NUM!	0	#NUM!	#NUM!
blaSRT-2_1_AY524276	0	0	#NUM!	0	#NUM!	#NUM!
blaTER-1_1_FJ263091	0	0	#NUM!	0	#NUM!	#NUM!
blaTLA-1_1_AF148067	0	0	#NUM!	0	#NUM!	#NUM!
blaTMB-2_1_AB758277	0	0	#NUM!	0	#NUM!	#NUM!
blaTRU_1_EU046614	0	0	#NUM!	0	#NUM!	#NUM!
blaTUS-1_1_AF441287	0	0	#NUM!	0	#NUM!	#NUM!
blaVCC-1_1_KT818596	0	0	#NUM!	0	#NUM!	#NUM!
blaVEB-1_1_HM370393	0	0	#NUM!	0	#NUM!	#NUM!
blaVHH-1_1_NG050334	0	0	#NUM!	0	#NUM!	#NUM!
blaVIM-48_1_KY362199	0	0	#NUM!	0	#NUM!	#NUM!
blaVIM-7_1_AJ536835	0	0	#NUM!	0	#NUM!	#NUM!
blaVMB-1_1_MN719868	0	0	#NUM!	0	#NUM!	#NUM!
blaZ_29_JDXN01000019	0	0	#NUM!	0	#NUM!	#NUM!
cat_1_M11587	0	0	#NUM!	0	#NUM!	#NUM!
cat_4_AY238971	0	0	#NUM!	0	#NUM!	#NUM!
cat(pC194)_1_NC_002013	0	0	#NUM!	0	#NUM!	#NUM!
cat(pC221)_1_X02529	0	0	#NUM!	0	#NUM!	#NUM!
cat(pC233)_1_AY355285	0	0	#NUM!	0	#NUM!	#NUM!
cat86_1_K00544	0	0	#NUM!	0	#NUM!	#NUM!
catA1_1_V00622	0	0	#NUM!	0	#NUM!	#NUM!
catA2_1_X53796	0	0	#NUM!	0	#NUM!	#NUM!
catA3_1_X07848	0	0	#NUM!	0	#NUM!	#NUM!
catB_1_M93113	0	0	#NUM!	0	#NUM!	#NUM!
catB7_1_AF036933	0	0	#NUM!	0	#NUM!	#NUM!
catB9_1_AF462019	0	0	#NUM!	0	#NUM!	#NUM!
catT_1_MW030510	0	0	#NUM!	0	#NUM!	#NUM!
cfiA1_1_AB087225	0	0	#NUM!	0	#NUM!	#NUM!
Cfr(D)_1_NG_067192	0	0	#NUM!	0	#NUM!	#NUM!
cml_1_M22614	0	0	#NUM!	0	#NUM!	#NUM!
cmlA1_2_AB212941	0	0	#NUM!	0	#NUM!	#NUM!
cmlB1_1_AM296481	0	0	#NUM!	0	#NUM!	#NUM!
cmr_1_U43535	0	0	#NUM!	0	#NUM!	#NUM!
cmrA_1_Z12001	0	0	#NUM!	0	#NUM!	#NUM!
cphA1_1_AY261379	0	0	#NUM!	0	#NUM!	#NUM!
crpP_1_HM560971	0	0	#NUM!	0	#NUM!	#NUM!
dfrA1_7_AJ400733	0	0	#NUM!	0	#NUM!	#NUM!
dfrA1_9_AJ238350	0	0	#NUM!	0	#NUM!	#NUM!
dfrA10_1_L06418	0	0	#NUM!	0	#NUM!	#NUM!
dfrA14_2_Z50805	0	0	#NUM!	0	#NUM!	#NUM!
dfrA15_3_DQ647028	0	0	#NUM!	0	#NUM!	#NUM!
dfrA16_2_AF174129	0	0	#NUM!	0	#NUM!	#NUM!
dfrA19_1_AJ310778	0	0	#NUM!	0	#NUM!	#NUM!
dfrA20_1_AJ605332	0	0	#NUM!	0	#NUM!	#NUM!
dfrA21_1_AY552589	0	0	#NUM!	0	#NUM!	#NUM!
dfrA23_1_AJ746361	0	0	#NUM!	0	#NUM!	#NUM!
dfrA24_1_AJ972619	0	0	#NUM!	0	#NUM!	#NUM!
dfrA25_1_DQ267940	0	0	#NUM!	0	#NUM!	#NUM!
dfrA28_2_FM877476	0	0	#NUM!	0	#NUM!	#NUM!
dfrA29_1_AM237806	0	0	#NUM!	0	#NUM!	#NUM!
dfrA34_1_JYRF01000065	0	0	#NUM!	0	#NUM!	#NUM!
dfrA35_1_CP024557	0	0	#NUM!	0	#NUM!	#NUM!
dfrA36_1_CP038791	0	0	#NUM!	0	#NUM!	#NUM!
dfrA6_2_FJ905898	0	0	#NUM!	0	#NUM!	#NUM!
dfrB2_2_AY553333	0	0	#NUM!	0	#NUM!	#NUM!
dfrB4_3_HQ317921	0	0	#NUM!	0	#NUM!	#NUM!
dfrB7_1_DQ993182	0	0	#NUM!	0	#NUM!	#NUM!
dfrB8_1_GU295656	0	0	#NUM!	0	#NUM!	#NUM!
dfrD_1_Z50141	0	0	#NUM!	0	#NUM!	#NUM!
dfrG_1_AB205645	0	0	#NUM!	0	#NUM!	#NUM!
dfrK_3_FN812951	0	0	#NUM!	0	#NUM!	#NUM!
ere(A)_1_AY183453	0	0	#NUM!	0	#NUM!	#NUM!
ere(B)_1_A15097	0	0	#NUM!	0	#NUM!	#NUM!
erm(30)_1_AF079138	0	0	#NUM!	0	#NUM!	#NUM!
erm(31)_1_AF079138	0	0	#NUM!	0	#NUM!	#NUM!
erm(33)_1_AJ579365	0	0	#NUM!	0	#NUM!	#NUM!
erm(34)_1_AY234334	0	0	#NUM!	0	#NUM!	#NUM!
erm(36)_1_AF462611	0	0	#NUM!	0	#NUM!	#NUM!
erm(37)_1_AL123456	0	0	#NUM!	0	#NUM!	#NUM!
erm(40)_1_AY570506	0	0	#NUM!	0	#NUM!	#NUM!
erm(41)_1_EU177504	0	0	#NUM!	0	#NUM!	#NUM!
erm(42)_1_FR734406	0	0	#NUM!	0	#NUM!	#NUM!
erm(43)_1_HE650138	0	0	#NUM!	0	#NUM!	#NUM!
erm(44)_1_HG796218	0	0	#NUM!	0	#NUM!	#NUM!
erm(45)_1_LN680996	0	0	#NUM!	0	#NUM!	#NUM!
erm(46)_1_KM679362	0	0	#NUM!	0	#NUM!	#NUM!
erm(47)_1_KU612222	0	0	#NUM!	0	#NUM!	#NUM!
erm(48)_1_LT223129	0	0	#NUM!	0	#NUM!	#NUM!
erm(50)_1_LC473083	0	0	#NUM!	0	#NUM!	#NUM!
erm(A)_1_X03216	0	0	#NUM!	0	#NUM!	#NUM!
erm(A)_3_EU348758	0	0	#NUM!	0	#NUM!	#NUM!
erm(C)_2_M19652	0	0	#NUM!	0	#NUM!	#NUM!
erm(D)_3_M77505	0	0	#NUM!	0	#NUM!	#NUM!
erm(E)_2_M11200	0	0	#NUM!	0	#NUM!	#NUM!
erm(H)_1_M16503	0	0	#NUM!	0	#NUM!	#NUM!
erm(N)_1_X97721	0	0	#NUM!	0	#NUM!	#NUM!
erm(O)_1_M74717	0	0	#NUM!	0	#NUM!	#NUM!
erm(O)_2_AJ223970	0	0	#NUM!	0	#NUM!	#NUM!
erm(R)_1_M11276	0	0	#NUM!	0	#NUM!	#NUM!
erm(S)_1_M19269	0	0	#NUM!	0	#NUM!	#NUM!
erm(U)_1_NG_047843	0	0	#NUM!	0	#NUM!	#NUM!
erm(V)_1_U59450	0	0	#NUM!	0	#NUM!	#NUM!
erm(W)_1_D14532	0	0	#NUM!	0	#NUM!	#NUM!
erm(Y)_1_AB014481	0	0	#NUM!	0	#NUM!	#NUM!
erm(Z)_1_AM709783	0	0	#NUM!	0	#NUM!	#NUM!
fexA_2_AM408573	0	0	#NUM!	0	#NUM!	#NUM!
fexB_1_JN201336	0	0	#NUM!	0	#NUM!	#NUM!
floR_2_AF118107	0	0	#NUM!	0	#NUM!	#NUM!
fmrO_1_Q08325	0	0	#NUM!	0	#NUM!	#NUM!
fomB_1_AB016934	0	0	#NUM!	0	#NUM!	#NUM!
fos_1_ACCV01000052	0	0	#NUM!	0	#NUM!	#NUM!
fos_2_FN543093	0	0	#NUM!	0	#NUM!	#NUM!
fosA_4_ACWU01000146	0	0	#NUM!	0	#NUM!	#NUM!
fosA7_1_LAPJ01000014	0	0	#NUM!	0	#NUM!	#NUM!
fosB_2_X89875	0	0	#NUM!	0	#NUM!	#NUM!
fosB_4_CP000029	0	0	#NUM!	0	#NUM!	#NUM!
fosB_5_AJ605334	0	0	#NUM!	0	#NUM!	#NUM!
fosB1_1_CP001903	0	0	#NUM!	0	#NUM!	#NUM!
fosB2_1_AE016879	0	0	#NUM!	0	#NUM!	#NUM!
fosC_1_Z33413	0	0	#NUM!	0	#NUM!	#NUM!
fosD_1_KC989517	0	0	#NUM!	0	#NUM!	#NUM!
fosE_2_AY029772	0	0	#NUM!	0	#NUM!	#NUM!
fosL1_1_MN464149	0	0	#NUM!	0	#NUM!	#NUM!
fosX_1_AP010904	0	0	#NUM!	0	#NUM!	#NUM!
fosX_3_CP003505	0	0	#NUM!	0	#NUM!	#NUM!
fosX_4_DQ342344	0	0	#NUM!	0	#NUM!	#NUM!
fusB_2_JF777505	0	0	#NUM!	0	#NUM!	#NUM!
fusC_1_KF527883	0	0	#NUM!	0	#NUM!	#NUM!
Gar_1_NG_070891	0	0	#NUM!	0	#NUM!	#NUM!
grdA_1_QJX10702	0	0	#NUM!	0	#NUM!	#NUM!
grmA_1_M55520	0	0	#NUM!	0	#NUM!	#NUM!
hugA_1_AF324468	0	0	#NUM!	0	#NUM!	#NUM!
kgmB_1_S60108	0	0	#NUM!	0	#NUM!	#NUM!
lmr(A)_1_X59926	0	0	#NUM!	0	#NUM!	#NUM!
lnu(B)_2_JQ861959	0	0	#NUM!	0	#NUM!	#NUM!
lnu(F)_1_EU118119	0	0	#NUM!	0	#NUM!	#NUM!
lnu(G)_1_KX470419	0	0	#NUM!	0	#NUM!	#NUM!
mcr-1.1_1_KP347127	0	0	#NUM!	0	#NUM!	#NUM!
mcr-2.1_1_LT598652	0	0	#NUM!	0	#NUM!	#NUM!
mcr-3.1_1_KY924928	0	0	#NUM!	0	#NUM!	#NUM!
mcr-3.17_1_MH332767	0	0	#NUM!	0	#NUM!	#NUM!
mcr-5.2_1_MG384740	0	0	#NUM!	0	#NUM!	#NUM!
mcr-6.1_1_MF176240	0	0	#NUM!	0	#NUM!	#NUM!
mcr-7.1_1_MG267386	0	0	#NUM!	0	#NUM!	#NUM!
mcr-8_1_MG736312	0	0	#NUM!	0	#NUM!	#NUM!
mdt(A)_1_X92946	0	0	#NUM!	0	#NUM!	#NUM!
mecA2_1_AM048811	0	0	#NUM!	0	#NUM!	#NUM!
mef(C)_1_AB571865	0	0	#NUM!	0	#NUM!	#NUM!
mph(A)_1_D16251	0	0	#NUM!	0	#NUM!	#NUM!
mph(B)_1_D85892	0	0	#NUM!	0	#NUM!	#NUM!
mph(D)_1_AB048591	0	0	#NUM!	0	#NUM!	#NUM!
mph(E)_2_JF769133	0	0	#NUM!	0	#NUM!	#NUM!
mph(F)_1_AM260957	0	0	#NUM!	0	#NUM!	#NUM!
mph(G)_1_AB571865	0	0	#NUM!	0	#NUM!	#NUM!
mph(I)_1_KX531056	0	0	#NUM!	0	#NUM!	#NUM!
mph(J)_1_KY753883	0	0	#NUM!	0	#NUM!	#NUM!
mph(K)_1_NC_000964	0	0	#NUM!	0	#NUM!	#NUM!
mph(N)_1_KF648874	0	0	#NUM!	0	#NUM!	#NUM!
nimC_1_X76948	0	0	#NUM!	0	#NUM!	#NUM!
nimD_1_X76949	0	0	#NUM!	0	#NUM!	#NUM!
nimH_1_KX576455	0	0	#NUM!	0	#NUM!	#NUM!
npmA_1_AB261016	0	0	#NUM!	0	#NUM!	#NUM!
otr(C)_1_AY509111	0	0	#NUM!	0	#NUM!	#NUM!
pexA_1_HM537013	0	0	#NUM!	0	#NUM!	#NUM!
POM-1_1_GU002295	0	0	#NUM!	0	#NUM!	#NUM!
qacA_1_AB566410	0	0	#NUM!	0	#NUM!	#NUM!
qacF_1_Z17326	0	0	#NUM!	0	#NUM!	#NUM!
qacG_1_EU622633	0	0	#NUM!	0	#NUM!	#NUM!
qacJ_1_NG_048046	0	0	#NUM!	0	#NUM!	#NUM!
qacZ_1_NG_061384	0	0	#NUM!	0	#NUM!	#NUM!
qnrA3_1_DQ058661	0	0	#NUM!	0	#NUM!	#NUM!
qnrB2_1_DQ351242	0	0	#NUM!	0	#NUM!	#NUM!
qnrB4_1_DQ303921	0	0	#NUM!	0	#NUM!	#NUM!
qnrB53_1_HQ704413	0	0	#NUM!	0	#NUM!	#NUM!
qnrB8_1_EU043312	0	0	#NUM!	0	#NUM!	#NUM!
qnrB89_1_MT544491	0	0	#NUM!	0	#NUM!	#NUM!
qnrC_1_EU917444	0	0	#NUM!	0	#NUM!	#NUM!
qnrD3_1_KX130945	0	0	#NUM!	0	#NUM!	#NUM!
qnrE1_1_KY073238	0	0	#NUM!	0	#NUM!	#NUM!
qnrS2_1_DQ485530	0	0	#NUM!	0	#NUM!	#NUM!
qnrVC1_1_EU436855	0	0	#NUM!	0	#NUM!	#NUM!
qnrVC4_1_GQ891757	0	0	#NUM!	0	#NUM!	#NUM!
rmtA_1_AB120321	0	0	#NUM!	0	#NUM!	#NUM!
rmtB_1_AB103506	0	0	#NUM!	0	#NUM!	#NUM!
rmtD2_1_HQ401565	0	0	#NUM!	0	#NUM!	#NUM!
rmtE_1_GU201947	0	0	#NUM!	0	#NUM!	#NUM!
rmtF_1_JQ808129	0	0	#NUM!	0	#NUM!	#NUM!
rmtG_1_JX486113	0	0	#NUM!	0	#NUM!	#NUM!
rmtH_1_KC544262	0	0	#NUM!	0	#NUM!	#NUM!
sgm_1_M87057	0	0	#NUM!	0	#NUM!	#NUM!
str_2_FN435330	0	0	#NUM!	0	#NUM!	#NUM!
str_3_AM932524	0	0	#NUM!	0	#NUM!	#NUM!
sul3_2_AJ459418	0	0	#NUM!	0	#NUM!	#NUM!
tcr3_1_D38215	0	0	#NUM!	0	#NUM!	#NUM!
tet(30)_1_AF090987	0	0	#NUM!	0	#NUM!	#NUM!
tet(31)_2_AJ250203	0	0	#NUM!	0	#NUM!	#NUM!
tet(33)_2_DQ390458	0	0	#NUM!	0	#NUM!	#NUM!
tet(39)_1_KT346360	0	0	#NUM!	0	#NUM!	#NUM!
tet(41)_1_AY264780	0	0	#NUM!	0	#NUM!	#NUM!
tet(42)_1_EU523697	0	0	#NUM!	0	#NUM!	#NUM!
tet(43)_1_GQ244501	0	0	#NUM!	0	#NUM!	#NUM!
tet(45)_1_JF837331	0	0	#NUM!	0	#NUM!	#NUM!
tet(47)_1_KR857681	0	0	#NUM!	0	#NUM!	#NUM!
tet(48)_1_KR857682	0	0	#NUM!	0	#NUM!	#NUM!
tet(52)_1_KR857686	0	0	#NUM!	0	#NUM!	#NUM!
tet(53)_1_KR857687	0	0	#NUM!	0	#NUM!	#NUM!
tet(54)_1_KR857688	0	0	#NUM!	0	#NUM!	#NUM!
tet(55)_1_KR857689	0	0	#NUM!	0	#NUM!	#NUM!
tet(57)_1_KP137702	0	0	#NUM!	0	#NUM!	#NUM!
tet(59)_1_KU736878	0	0	#NUM!	0	#NUM!	#NUM!
tet(C)_2_AY046276	0	0	#NUM!	0	#NUM!	#NUM!
tet(D)_2_X65876	0	0	#NUM!	0	#NUM!	#NUM!
tet(E)_2_L06940	0	0	#NUM!	0	#NUM!	#NUM!
tet(G)_2_AF133140	0	0	#NUM!	0	#NUM!	#NUM!
tet(H)_3_Y15510	0	0	#NUM!	0	#NUM!	#NUM!
tet(J)_2_AF038993	0	0	#NUM!	0	#NUM!	#NUM!
tet(K)_1_U38656	0	0	#NUM!	0	#NUM!	#NUM!
tet(K)_2_J01764	0	0	#NUM!	0	#NUM!	#NUM!
tet(L)_1_HM235948	0	0	#NUM!	0	#NUM!	#NUM!
tet(L)_6_D12567	0	0	#NUM!	0	#NUM!	#NUM!
tet(V)_1_AF030344	0	0	#NUM!	0	#NUM!	#NUM!
tet(Y)_2_AB089606	0	0	#NUM!	0	#NUM!	#NUM!
tet(Z)_1_AF121000	0	0	#NUM!	0	#NUM!	#NUM!
VanC2XY_1_EU151754	0	0	#NUM!	0	#NUM!	#NUM!
VanE_1_AF136925	0	0	#NUM!	0	#NUM!	#NUM!
VanH_bc_1_Y15705	0	0	#NUM!	0	#NUM!	#NUM!
VanX_bc_1_Y15708	0	0	#NUM!	0	#NUM!	#NUM!
vat(F)_1_AF170730	0	0	#NUM!	0	#NUM!	#NUM!
vgb(A)_1_M20129	0	0	#NUM!	0	#NUM!	#NUM!
vgb(B)_1_AF015628	0	0	#NUM!	0	#NUM!	#NUM!

## Sheet: HanniganGD_2017_CRC
Species	case	control	Ratio	Mean	wilcox_unpaired	wilcox_unpaired_fdr
ant(6)-Ia_3_KF864551	3.583	8.57638	0.417776	6.07969	0.00507398	1
catP_1_U15027	1.23913	0.584305	2.12069	0.911716	0.014025	1
poxtA_1_MF095097	0.0692234	0.169428	0.408571	0.119326	0.0470415	1
aph(2'')-Ig_1_CP004067	0.376327	0.00929734	40.4768	0.192812	0.0676784	1
erm(T)_4_AJ488494	0.815935	3.48187	0.234338	2.1489	0.0703874	1
vanXmurFvanKWI_2_AP008230	0.0128196	0.00151039	8.48761	0.00716501	0.072685	1
tet(B)_1_AP000342	0.263439	0	#NUM!	0.131719	0.0755873	1
aac(6')-aph(2'')_1_M13771	1.49852	0.695796	2.15367	1.09716	0.0833144	1
nimF_1_AJ515145	0	0.0629129	0	0.0314564	0.0872195	1
erm(B)_18_X66468	4.72765	14.3033	0.33053	9.51546	0.0916099	1
msr(E)_1_FR751518	0.0304475	0.194016	0.156933	0.112232	0.102446	1
tet(37)_1_AF540889	1.31757	3.26572	0.403454	2.29164	0.104271	1
aph(2'')-Ib_1_AF337947	0.282658	0.00459454	61.5203	0.143626	0.135973	1
mcr-10_1_MN179494	0.147086	0.00217633	67.5847	0.0746314	0.135973	1
OqxA_1_EU370913	2.57387	0.0160362	160.504	1.29495	0.135973	1
blaOXA-153_1_KP771981	0.0881356	0.0113675	7.75328	0.0497515	0.145427	1
blaACT-7_1_FJ237368	1.79049	0	#NUM!	0.895244	0.153292	1
cfiA1_1_AB087225	0.157224	0	#NUM!	0.078612	0.153292	1
dfrA14_2_Z50805	0.424628	0	#NUM!	0.212314	0.153292	1
mph(A)_1_D16251	0.0527434	0	#NUM!	0.0263717	0.153292	1
VanHMX_1_FJ349556	0.00509088	0	#NUM!	0.00254544	0.153292	1
blaACT-9_1_HQ693810	0.324989	0.0580109	5.6022	0.1915	0.165225	1
aadA2b_1_D43625	0	0.0500143	0	0.0250071	0.169406	1
blaOXA-347_1_ACWG01000053	0	0.0562019	0	0.028101	0.169406	1
vat(C)_1_AF015628	0	0.0365306	0	0.0182653	0.169406	1
Cfr(E)_1_NG_070225	0.0112155	0.074016	0.151527	0.0426158	0.171259	1
dldHA2X_1_AL939117	0.00299682	0.0194436	0.154128	0.0112202	0.171259	1
tlr(C)_1_M57437	0.0408717	0.0661417	0.617941	0.0535067	0.175489	1
VanHDX_7_AB242319	0.178389	0.0128388	13.8946	0.0956138	0.183418	1
tetB(46)_1_HQ652506	1.3615	1.56483	0.870065	1.46317	0.190792	1
msr(A)_2_AB013298	0.245089	0.0651931	3.75943	0.155141	0.201909	1
VanHDX_1_AF130997	0.0256303	0.083766	0.305975	0.0546981	0.209935	1
ant(6)-Ia_2_KF421157	0.208903	0.419935	0.497464	0.314419	0.224	1
vanXmurFvanWI_1_CP001336	0.0229796	0.0520686	0.441332	0.0375241	0.224147	1
mef(A)_1_AJ971089	3.0008	3.26442	0.919243	3.13261	0.243857	1
optrA_1_KP399637	1.1949	0.83434	1.43215	1.01462	0.254737	1
lnu(E)_1_KF287643	0.129608	0.433975	0.298654	0.281791	0.264789	1
dfrA3_1_J03306	0.0989595	0.00845622	11.7026	0.0537078	0.268278	1
mecD_1_KY013611	0.0141528	0.00340647	4.15469	0.00877963	0.268278	1
VanC2_1_L29638	0.0537131	0.0754751	0.711666	0.0645941	0.280026	1
fosA_6_ACZD01000244	1.34874	0.0449014	30.0378	0.696819	0.285433	1
lsa(A)_3_AY737526	0.0250325	0.135327	0.184978	0.0801797	0.301348	1
cat_2_M35190	0.917746	2.79083	0.328844	1.85429	0.301937	1
blaCMY-93_1_KF992025	0.426005	0.154863	2.75086	0.290434	0.305402	1
catB1_1_M58472	0.0628058	0.075325	0.833798	0.0690654	0.311116	1
aph(6)-Id_1_M28829	0.92897	0.0554244	16.761	0.492197	0.315675	1
blaCMY-98_1_KC603538	0.72475	0.149772	4.83901	0.437261	0.318112	1
nimJ_1_NZ_JH815495	0.0245676	0.232149	0.105827	0.128358	0.321926	1
qepA2_1_EU847537	0.0268522	0.0122777	2.18707	0.019565	0.321926	1
aac(3)-IIa_1_X51534	0.0561365	0	#NUM!	0.0280683	0.326441	1
aadA7_1_AF224733	0.0145464	0	#NUM!	0.00727319	0.326441	1
aph(3')-VIIa_1_M29953	0.0163308	0	#NUM!	0.00816542	0.326441	1
aph(6)-Ic_1_X01702	0.0296151	0	#NUM!	0.0148075	0.326441	1
aph(9)-Ib_1_U70376	0.0166437	0	#NUM!	0.00832184	0.326441	1
blaCKO-1_1_AF477396	0.0178418	0	#NUM!	0.00892092	0.326441	1
blaOXA-114f_1_HM368375	0.0176076	0	#NUM!	0.00880379	0.326441	1
blaSGM-4_1_CP002798	0.0124869	0	#NUM!	0.00624343	0.326441	1
blaSMB-1_1_AB636283	0.0191117	0	#NUM!	0.00955586	0.326441	1
blaZ_12_M15195	0.00556327	0	#NUM!	0.00278163	0.326441	1
cat_1_M11587	0.0462864	0	#NUM!	0.0231432	0.326441	1
catA1_1_V00622	0.0606174	0	#NUM!	0.0303087	0.326441	1
catA3_1_X07848	0.0314344	0	#NUM!	0.0157172	0.326441	1
catB_1_M93113	0.0121854	0	#NUM!	0.00609268	0.326441	1
catB7_1_AF036933	0.0168763	0	#NUM!	0.00843815	0.326441	1
cmlA1_2_AB212941	0.0092127	0	#NUM!	0.00460635	0.326441	1
dfrA17_1_FJ460238	0.0339898	0	#NUM!	0.0169949	0.326441	1
dfrA21_1_AY552589	0.0279086	0	#NUM!	0.0139543	0.326441	1
dfrA35_1_CP024557	0.0259765	0	#NUM!	0.0129882	0.326441	1
erm(32)_1_AJ009971	0.0180906	0	#NUM!	0.00904532	0.326441	1
floR_2_AF118107	0.0065856	0	#NUM!	0.0032928	0.326441	1
fmrO_1_Q08325	0.0151603	0	#NUM!	0.00758017	0.326441	1
fosA_7_AEXB01000013	2.86606	0	#NUM!	1.43303	0.326441	1
kmr_1_ENA_ACB88605	0.0150155	0	#NUM!	0.00750776	0.326441	1
mcr-4.1_1_MF543359	0.0075628	0	#NUM!	0.0037814	0.326441	1
mcr-8_1_MG736312	0.0178276	0	#NUM!	0.00891381	0.326441	1
mdt(A)_1_X92946	0.0554081	0	#NUM!	0.0277041	0.326441	1
mef(C)_1_AB571865	0.0201893	0	#NUM!	0.0100947	0.326441	1
mph(E)_2_JF769133	0.0279229	0	#NUM!	0.0139614	0.326441	1
nimD_1_X76949	0.801616	0	#NUM!	0.400808	0.326441	1
nimH_1_KX576455	0.0115517	0	#NUM!	0.00577584	0.326441	1
nimI_1_FJ940889	0.0335758	0	#NUM!	0.0167879	0.326441	1
qnrB2_1_DQ351242	0.0735556	0	#NUM!	0.0367778	0.326441	1
qnrB4_1_DQ303921	0.110333	0	#NUM!	0.0551667	0.326441	1
qnrB8_1_EU043312	0.0367778	0	#NUM!	0.0183889	0.326441	1
tet(39)_1_KT346360	0.00899325	0	#NUM!	0.00449663	0.326441	1
tet(C)_2_AY046276	1.59988	0	#NUM!	0.79994	0.326441	1
tet(L)_1_HM235948	0.0266749	0	#NUM!	0.0133374	0.326441	1
mecC_1_FR821779	0.0715323	0.0332512	2.15127	0.0523918	0.329641	1
VanHDX_6_DQ172830	0.0826495	0.0430892	1.9181	0.0628694	0.329734	1
vanXmurFvanKWI_1_NZAGAF01000127	0.0447507	0.0796552	0.561805	0.0622029	0.332819	1
aac(6')-Iad_1_AB119105	0.399362	0.225756	1.769	0.312559	0.339373	1
vga(E)_1_FR772051	0.0301377	0.0123419	2.4419	0.0212398	0.340086	1
catS_1_X74948	3.38361	1.39261	2.4297	2.38811	0.344733	1
aadK_1_M26879	0	0.00774341	0	0.0038717	0.345392	1
ant(9)-Ia_1_X02588	0	0.0158203	0	0.00791013	0.345392	1
aph(2'')-Ic_1_U51479	0	0.0546032	0	0.0273016	0.345392	1
blaCMY-54_1_HM544039	0	0.00896464	0	0.00448232	0.345392	1
blaDES-1_1_AF426161	0	0.00994316	0	0.00497158	0.345392	1
blaOXA-455_1_KP903885	0	0.0149605	0	0.00748023	0.345392	1
blaSPU-1_1_GQ919044	0	0.0117089	0	0.00585446	0.345392	1
cfr_2_AJ879565	0	0.00335776	0	0.00167888	0.345392	1
cmx_1_U85507	0	0.00878169	0	0.00439084	0.345392	1
dfrA26_1_AM403715	0	0.0114676	0	0.0057338	0.345392	1
ere(D)_1_KP265721	0	0.0119935	0	0.00599675	0.345392	1
erm(39)_1_AY487229	0	0.0334239	0	0.0167119	0.345392	1
fomA_1_AB016934	0	0.00440156	0	0.00220078	0.345392	1
fosX_2_AL591981	0	0.0365273	0	0.0182637	0.345392	1
kamB_1_AJ629123	0	0.105842	0	0.0529211	0.345392	1
mef(B)_1_FJ196385	0	0.00672372	0	0.00336186	0.345392	1
mph(C)_5_AM180067	0	0.0109886	0	0.0054943	0.345392	1
nimE_1_AM042593	0	0.0159517	0	0.00797583	0.345392	1
penA_1_AF515059	0	0.00379187	0	0.00189594	0.345392	1
tva(A)_1_ENA_SOX29786	0	0.00272404	0	0.00136202	0.345392	1
vga(A)V_1_AF186237	0	0.0101594	0	0.00507971	0.345392	1
erm(X)_1_M36726	0.314752	0.203858	1.54398	0.259305	0.369424	1
sal(A)_1_KC693025	0.0433752	0.0199053	2.17908	0.0316403	0.373833	1
VanXY_C2_1_AY033089	0.428927	0.182448	2.35095	0.305687	0.375057	1
mupA_1_X75439	1.22241	1.27939	0.955462	1.2509	0.38154	1
tet(36)_1_AJ514254	0.0210312	0.0315317	0.666988	0.0262815	0.384106	1
srm(B)_1_X63451	0.121952	0.093916	1.29852	0.107934	0.385915	1
ole(B)_1_L36601	0.0390089	0.070701	0.551744	0.054855	0.386516	1
lnu(A)_1_M14039	0.061559	0.196287	0.313617	0.128923	0.391457	1
cepA_1_U05887	0.846622	1.26151	0.671118	1.05407	0.392207	1
tet(A)_1_AJ313332	0.0461986	0.0916921	0.503845	0.0689454	0.409576	1
tet(32)_1_EU722333	10.7496	6.98825	1.53824	8.86893	0.411181	1
tet(T)_1_L42544	0.202803	0.19626	1.03334	0.199531	0.420763	1
blaCMY-18_1_AY743434	1.0338	0.316939	3.26184	0.675371	0.42916	1
aph(3')-IIIa_1_AF330699	13.744	2.93004	4.6907	8.337	0.438182	1
tet(34)_1_AB061440	1.91397	0.425878	4.49417	1.16992	0.43988	1
VanNXY_1_JF802084	0.363009	0.170904	2.12406	0.266956	0.443778	1
tetA(46)_1_HQ652506	1.18381	0.964065	1.22794	1.07394	0.446197	1
car(A)_1_M80346	0.0618574	0.0390588	1.5837	0.0504581	0.45325	1
VanC1XY_2_DQ022190	0.443505	0.426725	1.03932	0.435115	0.453343	1
sitABCD_1_AY598030	3.33937	1.18341	2.82182	2.26139	0.45887	1
blaACT-12_1_JX440355	0.0679289	0.0575424	1.1805	0.0627357	0.466391	1
VanLXY_1_EU250284	0.0151804	0.0286845	0.52922	0.0219325	0.466844	1
msr(C)_2_AF313494	0.0573642	0.39825	0.144041	0.227807	0.474392	1
VanG2XY_1_FJ872410	1.62462	1.30545	1.24449	1.46504	0.476574	1
tet(O/32/O)_2_AJ295238	1.70385	1.25119	1.36179	1.47752	0.481127	1
vga(B)_1_U82085	0.0199825	0.038073	0.524846	0.0290278	0.484052	1
vat(B)_1_U19459	1.17506	0.902144	1.30252	1.0386	0.486297	1
tet(W)_1_DQ060146	59.7067	54.463	1.09628	57.0848	0.496495	1
lnu(P)_1_FJ589781	0.279224	0.182689	1.52841	0.230957	0.507366	1
tetA(60)_1_KX000272	0.28726	0.229325	1.25264	0.258292	0.51603	1
ant(6)-Ia_1_AF330699	0.513915	0.755278	0.680432	0.634596	0.518623	1
cmlV_1_U09991	0.0174022	0.00268928	6.47096	0.0100458	0.519497	1
dfrA18_1_AY034138	0.0390963	0.0125027	3.12704	0.0257995	0.519497	1
erm(T)_3_AF310974	0.336794	0.0140507	23.9699	0.175422	0.519497	1
formA_1_X73835	7.94561	1.91404	4.15121	4.92983	0.520698	1
sul4_1_MG649393	1.00153	0.969906	1.0326	0.985718	0.532774	1
tet(O)_1_M18896	70.0794	72.2496	0.969963	71.1645	0.542388	1
mdf(A)_1_Y08743	6.76295	1.65945	4.0754	4.2112	0.547452	1
aac(6')-Im_1_AF337947	0.544534	0.0298411	18.2477	0.287187	0.55092	1
blaZEG-1_1_AY265891	0.112902	0.0199576	5.6571	0.0664297	0.55092	1
ClpL_1_CP023753	3.71118	3.91195	0.948678	3.81157	0.554177	1
dfrA12_3_KJ568502	0.0454245	0.041801	1.08668	0.0436128	0.578706	1
catQ_1_M55620	0.0385573	0.075023	0.513939	0.0567902	0.593988	1
VanHAX_PA_1_DQ018711	0.0198761	0.00985311	2.01725	0.0148646	0.598736	1
VanHBX_2_U35369	0.020492	0.0108526	1.88821	0.0156723	0.598736	1
msr(D)_3_AF227520	2.26544	2.00548	1.12962	2.13546	0.598792	1
aph(3'')-Ib_3_AF321550	0.864536	0.137075	6.30704	0.500806	0.605314	1
cfr(C)_1_KX686749	1.40855	5.8541	0.240609	3.63133	0.621622	1
vga(A)LC_1_GQ891882	0.00885819	0.00625356	1.4165	0.00755588	0.625094	1
tet(X5)_1_CP040912	0.523713	2.46447	0.212505	1.49409	0.630024	1
lsa(C)_1_HM990671	0.163315	0.217556	0.750679	0.190435	0.633606	1
lnu(D)_1_EF452177	0.16995	0.110185	1.5424	0.140067	0.637479	1
tetA(P)_1_AB054980	1.97828	0.531909	3.7192	1.25509	0.640175	1
otr(A)_1_X53401	0.014686	0.0232758	0.630956	0.0189809	0.650167	1
aph(2'')-Ie_1_AY743255	0.0482863	0.0475121	1.01629	0.0478992	0.661087	1
lsa(B)_1_AJ579365	1.40151	2.10927	0.664454	1.75539	0.675519	1
blaCMH-3_1_KX192165	0.579792	0.21151	2.74121	0.395651	0.680979	1
ant(6)-Ib_1_FN594949	0.222656	0.0948084	2.34848	0.158732	0.688757	1
cfxA6_1_GQ342996	0.598425	2.29279	0.261003	1.44561	0.699159	1
qacD_1_M37888	0.167265	0.135201	1.23716	0.151233	0.705524	1
erm(38)_1_AY154657	0.166649	0.180839	0.921531	0.173744	0.727933	1
erm(F)_3_M17808	1.33848	3.83162	0.349325	2.58505	0.754852	1
VanHAX_PT_2_AY926880	0.0078244	0.00815367	0.959617	0.00798904	0.765557	1
tet(S)_3_X92946	0.58074	0.479424	1.21133	0.530082	0.768929	1
vat(E)_5_AJ488494	0.540427	0.399715	1.35203	0.470071	0.773525	1
tet(35)_1_AF353562	1.83046	1.99592	0.917099	1.91319	0.775891	1
tet_1_M74049	0.272459	0.251784	1.08211	0.262121	0.822718	1
tetB(P)_1_NC_010937	3.06114	1.1437	2.67652	2.10242	0.83923	1
sul2_10_AM183225	0.565569	0.20075	2.81728	0.383159	0.855531	1
VanHOX_1_KF478993	0.0506909	0.0409576	1.23764	0.0458242	0.869521	1
tet(M)_1_X92947	3.75632	6.4687	0.580691	5.11251	0.879658	1
cfxA_1_U38243	4.48012	2.4487	1.82959	3.46441	0.892066	1
lnu(C)_1_AY928180	6.53196	3.88243	1.68244	5.20719	0.893062	1
vga(C)_1_FN806792	0.0387817	0.0276053	1.40486	0.0331935	0.897726	1
tet(44)_2_FN594949	0.818625	1.33154	0.614795	1.07508	0.900555	1
mre(A)_1_U92073	0.626935	0.615063	1.0193	0.620999	0.917017	1
EstDL136_1_JN242251	0.163521	0.18213	0.897824	0.172826	0.917419	1
tetB(60)_1_KX000273	0.129649	0.124304	1.043	0.126977	0.932562	1
cat_3_S48276	0.064012	0.0716156	0.893827	0.0678138	0.935564	1
erm(G)_2_L42817	0.503581	0.268709	1.87407	0.386145	0.936014	1
blaACT-2_1_AM076977	0.500481	0.0646242	7.74447	0.282552	0.939976	1
VanEXY_1_FJ872411	0.0440668	0.034535	1.27601	0.0393009	0.939976	1
tet(X3)_1_MK134375	0.699754	2.38841	0.292979	1.54408	0.957964	1
vga(D)_1_GQ205627	0.0203846	0.019121	1.06609	0.0197528	0.961311	1
OqxB_1_EU370913	2.63468	0.256823	10.2587	1.44575	0.964026	1
lsa(E)_1_JX560992	1.81939	1.5897	1.14448	1.70455	0.964825	1
ant(4')-IIa_1_M98270	0.0161195	0.0082822	1.94628	0.0122008	0.978505	1
blaSHV-183_1_HG934764	0.188093	0.00727569	25.8522	0.0976842	0.978505	1
catB2_1_AF047479	0.0219566	0.0115987	1.89302	0.0167776	0.978505	1
catB3_1_AJ009818	0.0170363	0.0104591	1.62885	0.0137477	0.978505	1
erm(A)_2_AF002716	0.00722769	0.00564903	1.27946	0.00643836	0.978505	1
erm(Q)_1_L22689	0.0476633	0.0160042	2.97817	0.0318337	0.978505	1
mcr-9_1_NZ_NAAN01000063.1	0.037372	0.00810049	4.61354	0.0227362	0.978505	1
nimA_1_X71444	0.0311246	0.0249364	1.24816	0.0280305	0.978505	1
nimB_1_X71443	0.0213764	0.0172987	1.23573	0.0193376	0.978505	1
ole(C)_1_L06249	0.0158953	0.0064276	2.47298	0.0111615	0.978505	1
qacH_1_FJ172381	0.0170489	0.0104653	1.62908	0.0137571	0.978505	1
tet(L)_2_M29725	0.893037	0.0381592	23.4029	0.465598	0.978505	1
VanA_bc_1_Y15704	0.0237106	0.00711433	3.3328	0.0154125	0.978505	1
VanHFX_1_AF155139	0.0120484	0.00370402	3.2528	0.00787624	0.978505	1
vat(D)_1_L12033	0.0231414	0.00656364	3.5257	0.0148525	0.978505	1
vat(H)_1_GQ205627	0.0123538	0.00635191	1.9449	0.00935286	0.978505	1
mupB_1_JQ231224	0.462009	0.51207	0.902239	0.487039	0.9787	1
blaTEM-1A_1_HM749966	0.654575	1.029	0.636129	0.841786	0.984505	1
erm(35)_1_AF319779	0.079578	0.0910857	0.873661	0.0853319	0.984505	1
sul1_11_DQ914960	0.0359119	0.0359326	0.999424	0.0359223	0.984505	1
tet(40)_2_AM419751	12.9035	15.9162	0.810712	14.4098	0.985804	1
tet(Q)_4_Z21523	9.24637	18.3964	0.502617	13.8214	0.992902	1
aac(6')-Ii_1_L12710	0.0432089	0.240721	0.179498	0.141965	1	1
blaSGM-6_1_NG049988	0.00539314	0.00988234	0.545735	0.00763774	1	1
catB10_1_AJ878850	0.0126406	0.0396082	0.319141	0.0261244	1	1
cfr(B)_2_KM359438	0.0117675	1.68187	0.00699668	0.846818	1	1
dfrA5_1_X12868	0.0489789	0.125187	0.391247	0.0870828	1	1
qacC_1_M37889	0.00422194	0.00518296	0.814581	0.00470245	1	1
tet(O/W/32/O)_1_EF065523	3.46847	3.48513	0.995219	3.4768	1	1
vat(A)_1_L07778	0.0121854	0.0199035	0.612222	0.0160444	1	1
aac(2')-Ib_1_U41471	0	0	#NUM!	0	#NUM!	#NUM!
aac(2')-Ic_1_U72714	0	0	#NUM!	0	#NUM!	#NUM!
aac(2')-Id_1_U72743	0	0	#NUM!	0	#NUM!	#NUM!
aac(2')-Ie_1_NC011896	0	0	#NUM!	0	#NUM!	#NUM!
aac(2')-IIa_1_AB669090	0	0	#NUM!	0	#NUM!	#NUM!
aac(3)-I_1_AJ877225	0	0	#NUM!	0	#NUM!	#NUM!
aac(3)-Ib_1_L06157	0	0	#NUM!	0	#NUM!	#NUM!
aac(3)-Ib-aac(6')-Ib_1_AF355189	0	0	#NUM!	0	#NUM!	#NUM!
aac(3)-Ic_1_AJ511268	0	0	#NUM!	0	#NUM!	#NUM!
aac(3)-Id_1_AB114632	0	0	#NUM!	0	#NUM!	#NUM!
aac(3)-If_1_AY884051	0	0	#NUM!	0	#NUM!	#NUM!
aac(3)-Ih_1_CP000490	0	0	#NUM!	0	#NUM!	#NUM!
aac(3)-Ii_1_CP000356	0	0	#NUM!	0	#NUM!	#NUM!
aac(3)-IIb_1_M97172	0	0	#NUM!	0	#NUM!	#NUM!
aac(3)-IIIa_1_X55652	0	0	#NUM!	0	#NUM!	#NUM!
aac(3)-IIIb_1_L06160	0	0	#NUM!	0	#NUM!	#NUM!
aac(3)-IIIc_1_L06161	0	0	#NUM!	0	#NUM!	#NUM!
aac(3)-IV_1_DQ241380	0	0	#NUM!	0	#NUM!	#NUM!
aac(3)-IXa_1_M55427	0	0	#NUM!	0	#NUM!	#NUM!
aac(3)-VIa_1_M88012	0	0	#NUM!	0	#NUM!	#NUM!
aac(3)-VIIa_1_M22999	0	0	#NUM!	0	#NUM!	#NUM!
aac(3)-VIII_3_AJ748131	0	0	#NUM!	0	#NUM!	#NUM!
aac(3)-VIIIa_1_M55426	0	0	#NUM!	0	#NUM!	#NUM!
aac(3)-Xa_1_AB028210	0	0	#NUM!	0	#NUM!	#NUM!
aac(3)-XI_1_CTEG01000046	0	0	#NUM!	0	#NUM!	#NUM!
aac(6')-29a_1_AF263519	0	0	#NUM!	0	#NUM!	#NUM!
aac(6')-30-aac(6')-Ib'_1_AJ584652	0	0	#NUM!	0	#NUM!	#NUM!
aac(6')-31_1_AM283489	0	0	#NUM!	0	#NUM!	#NUM!
aac(6')-32_1_EF614235	0	0	#NUM!	0	#NUM!	#NUM!
aac(6')-33_1_GQ337064	0	0	#NUM!	0	#NUM!	#NUM!
aac(6')-Ia_1_M18967	0	0	#NUM!	0	#NUM!	#NUM!
aac(6')-Iaa_1_NC_003197	0	0	#NUM!	0	#NUM!	#NUM!
aac(6')-Iae_1_AB104852	0	0	#NUM!	0	#NUM!	#NUM!
aac(6')-Iag_1_AB472901	0	0	#NUM!	0	#NUM!	#NUM!
aac(6')-Iai_1_EU886977	0	0	#NUM!	0	#NUM!	#NUM!
aac(6')-Iaj_1_AB709942	0	0	#NUM!	0	#NUM!	#NUM!
aac(6')-Iak_1_AB894482	0	0	#NUM!	0	#NUM!	#NUM!
aac(6')-Ian_1_AP014611	0	0	#NUM!	0	#NUM!	#NUM!
aac(6')-Ib_2_M23634	0	0	#NUM!	0	#NUM!	#NUM!
aac(6')-Ic_1_M94066	0	0	#NUM!	0	#NUM!	#NUM!
aac(6')-If_1_X55353	0	0	#NUM!	0	#NUM!	#NUM!
aac(6')-Ig_1_L09246	0	0	#NUM!	0	#NUM!	#NUM!
aac(6')-IIa_1_M29695	0	0	#NUM!	0	#NUM!	#NUM!
aac(6')-IIb_1_L06163	0	0	#NUM!	0	#NUM!	#NUM!
aac(6')-IIc_1_NC_012555	0	0	#NUM!	0	#NUM!	#NUM!
aac(6')-Iid_1_AJ584700	0	0	#NUM!	0	#NUM!	#NUM!
aac(6')-Iih_1_AJ584701	0	0	#NUM!	0	#NUM!	#NUM!
aac(6')-Ij_1_L29045	0	0	#NUM!	0	#NUM!	#NUM!
aac(6')-Il_1_U13880	0	0	#NUM!	0	#NUM!	#NUM!
aac(6')-Ip_1_Z54241	0	0	#NUM!	0	#NUM!	#NUM!
aac(6')-Ir_1_AF031326	0	0	#NUM!	0	#NUM!	#NUM!
aac(6')-Isa_1_AB116646	0	0	#NUM!	0	#NUM!	#NUM!
aac(6')-It_1_AF031328	0	0	#NUM!	0	#NUM!	#NUM!
aac(6')-Iu_1_AF031329	0	0	#NUM!	0	#NUM!	#NUM!
aac(6')-Iw_1_AF031331	0	0	#NUM!	0	#NUM!	#NUM!
aac(6')-Iz_1_AF140221	0	0	#NUM!	0	#NUM!	#NUM!
aadA10_1_U37105	0	0	#NUM!	0	#NUM!	#NUM!
aadA13_1_AY713504	0	0	#NUM!	0	#NUM!	#NUM!
aadA14_1_AJ884726	0	0	#NUM!	0	#NUM!	#NUM!
aadA16_1_EU675686	0	0	#NUM!	0	#NUM!	#NUM!
aadA5_1_AF137361	0	0	#NUM!	0	#NUM!	#NUM!
aadA6_1_AF140629	0	0	#NUM!	0	#NUM!	#NUM!
aadA9_1_AJ420072	0	0	#NUM!	0	#NUM!	#NUM!
aadD_2_M19465	0	0	#NUM!	0	#NUM!	#NUM!
aadE-Cc_1_CP013733	0	0	#NUM!	0	#NUM!	#NUM!
ampS_1_X80276	0	0	#NUM!	0	#NUM!	#NUM!
ant(2'')-Ia_3_X74412	0	0	#NUM!	0	#NUM!	#NUM!
ant(3'')-Ii-aac(6')-IId_1_AF453998	0	0	#NUM!	0	#NUM!	#NUM!
ant(4')-Ib_1_AJ506108	0	0	#NUM!	0	#NUM!	#NUM!
ant(4')-IIb_1_AY114142	0	0	#NUM!	0	#NUM!	#NUM!
aph(2'')-If_1_KF652097	0	0	#NUM!	0	#NUM!	#NUM!
aph(2'')-Ih_1_KF652096	0	0	#NUM!	0	#NUM!	#NUM!
aph(3'')-Ia_2_AP009493	0	0	#NUM!	0	#NUM!	#NUM!
aph(3'')-Ic_1_DQ336355	0	0	#NUM!	0	#NUM!	#NUM!
aph(3')-Ia_4_AF498082	0	0	#NUM!	0	#NUM!	#NUM!
aph(3')-Ib_2_AJ744860	0	0	#NUM!	0	#NUM!	#NUM!
aph(3')-Id_1_Z48231	0	0	#NUM!	0	#NUM!	#NUM!
aph(3')-IIa_1_X57709	0	0	#NUM!	0	#NUM!	#NUM!
aph(3')-IIb_1_X90856	0	0	#NUM!	0	#NUM!	#NUM!
aph(3')-IIc_1_AM743169	0	0	#NUM!	0	#NUM!	#NUM!
aph(3')-IV_1_X03364	0	0	#NUM!	0	#NUM!	#NUM!
aph(3')-Va_1_K00432	0	0	#NUM!	0	#NUM!	#NUM!
aph(3')-Vb_1_M22126	0	0	#NUM!	0	#NUM!	#NUM!
aph(3')-Vc_1_S81599	0	0	#NUM!	0	#NUM!	#NUM!
aph(3')-VIb_1_AJ627643	0	0	#NUM!	0	#NUM!	#NUM!
aph(3')-XV_1_Y18050	0	0	#NUM!	0	#NUM!	#NUM!
aph(4)-Ia_1_V01499	0	0	#NUM!	0	#NUM!	#NUM!
aph(6)-Ia_1_AY971801	0	0	#NUM!	0	#NUM!	#NUM!
aph(6)-Ib_1_X05648	0	0	#NUM!	0	#NUM!	#NUM!
aph(7'')-Ia_1_X03615	0	0	#NUM!	0	#NUM!	#NUM!
aph(9)-Ia_1_U94857	0	0	#NUM!	0	#NUM!	#NUM!
armA_1_AY220558	0	0	#NUM!	0	#NUM!	#NUM!
ARR-4_1_EF660562	0	0	#NUM!	0	#NUM!	#NUM!
ARR-5_1_EF660563	0	0	#NUM!	0	#NUM!	#NUM!
ARR-6_2_FM897214	0	0	#NUM!	0	#NUM!	#NUM!
ARR-6_3_JF922883	0	0	#NUM!	0	#NUM!	#NUM!
ARR-7_1_FN397623	0	0	#NUM!	0	#NUM!	#NUM!
ARR-8_1_KC199968	0	0	#NUM!	0	#NUM!	#NUM!
blaA_1_DQ424965	0	0	#NUM!	0	#NUM!	#NUM!
blaACC-3_1_AF180958	0	0	#NUM!	0	#NUM!	#NUM!
blaACC-7_1_MG028657	0	0	#NUM!	0	#NUM!	#NUM!
blaACI-1_1_AJ007350	0	0	#NUM!	0	#NUM!	#NUM!
blaADC-25_1_EF016355	0	0	#NUM!	0	#NUM!	#NUM!
blaAER-1_1_U14748	0	0	#NUM!	0	#NUM!	#NUM!
blaAST-1_1_AF279904	0	0	#NUM!	0	#NUM!	#NUM!
blaB-13_1_EF595959	0	0	#NUM!	0	#NUM!	#NUM!
blaB-3_1_AF189301	0	0	#NUM!	0	#NUM!	#NUM!
blaBEL-1_1_DQ089809	0	0	#NUM!	0	#NUM!	#NUM!
blaBES-1_1_AF234999	0	0	#NUM!	0	#NUM!	#NUM!
blaBIC-1_1_GQ260093	0	0	#NUM!	0	#NUM!	#NUM!
blaBKC_1_KP689347	0	0	#NUM!	0	#NUM!	#NUM!
blaCARB-17_1_KJ934265	0	0	#NUM!	0	#NUM!	#NUM!
blaCARB-2_1_M69058	0	0	#NUM!	0	#NUM!	#NUM!
blaCARB-4_1_FJ785525	0	0	#NUM!	0	#NUM!	#NUM!
blaCARB-42_1_NG_048745	0	0	#NUM!	0	#NUM!	#NUM!
blaCARB-5_1_AF135373	0	0	#NUM!	0	#NUM!	#NUM!
blaCME-1_1_AJ006275	0	0	#NUM!	0	#NUM!	#NUM!
blaCMY-1_1_X92508	0	0	#NUM!	0	#NUM!	#NUM!
blaCTX-M-151_1_AB916359	0	0	#NUM!	0	#NUM!	#NUM!
blaCTX-M-199_1_KY786032	0	0	#NUM!	0	#NUM!	#NUM!
blaCTX-M-39_1_AY954516	0	0	#NUM!	0	#NUM!	#NUM!
blaCTX-M-4_1_Y14156	0	0	#NUM!	0	#NUM!	#NUM!
blaCTX-M-63_1_EU660216	0	0	#NUM!	0	#NUM!	#NUM!
blaCTX-M-75_1_GQ149244	0	0	#NUM!	0	#NUM!	#NUM!
blaCTX-M-9_1_AF174129	0	0	#NUM!	0	#NUM!	#NUM!
blaDHA-1_1_Y16410	0	0	#NUM!	0	#NUM!	#NUM!
blaDIM-1_1_GU323019	0	0	#NUM!	0	#NUM!	#NUM!
blaEBR-1_1_AF416700	0	0	#NUM!	0	#NUM!	#NUM!
blaERP-1_1_AY077733	0	0	#NUM!	0	#NUM!	#NUM!
blaFAR-1_1_AF024601	0	0	#NUM!	0	#NUM!	#NUM!
blaFOX-2_1_Y10282	0	0	#NUM!	0	#NUM!	#NUM!
blaFRI-2_1_KX620467	0	0	#NUM!	0	#NUM!	#NUM!
blaFRI-5_1_MH208723	0	0	#NUM!	0	#NUM!	#NUM!
blaGES-1_1_HQ170511	0	0	#NUM!	0	#NUM!	#NUM!
blaGES-23_1_KF179354	0	0	#NUM!	0	#NUM!	#NUM!
blaGOB-1_1_EF394442	0	0	#NUM!	0	#NUM!	#NUM!
blaGOB-17_1_AY899332	0	0	#NUM!	0	#NUM!	#NUM!
blaHERA-1_1_AF311385	0	0	#NUM!	0	#NUM!	#NUM!
blaIMI-1_1_U50278	0	0	#NUM!	0	#NUM!	#NUM!
blaIMP-27_1_JF894248	0	0	#NUM!	0	#NUM!	#NUM!
blaIMP-58_1_KU647281	0	0	#NUM!	0	#NUM!	#NUM!
blaIMP-9_1_FJ655384	0	0	#NUM!	0	#NUM!	#NUM!
blaIND-14_1_HM367709	0	0	#NUM!	0	#NUM!	#NUM!
blaIND-2a_4_AF219130	0	0	#NUM!	0	#NUM!	#NUM!
blaIND-5_1_AY504627	0	0	#NUM!	0	#NUM!	#NUM!
blaIND-7_1_AB529520	0	0	#NUM!	0	#NUM!	#NUM!
blaKHM-1_1_AB364006	0	0	#NUM!	0	#NUM!	#NUM!
blaKLUC-3_1_JX185316	0	0	#NUM!	0	#NUM!	#NUM!
blaKPC-34_1_KU985429	0	0	#NUM!	0	#NUM!	#NUM!
blaL_2_NG050596	0	0	#NUM!	0	#NUM!	#NUM!
blaL1_3_EF126059	0	0	#NUM!	0	#NUM!	#NUM!
blaLAP-2_1_EU159120	0	0	#NUM!	0	#NUM!	#NUM!
blaLCR-1_1_X56809	0	0	#NUM!	0	#NUM!	#NUM!
blaLMB-1_1_MH475146	0	0	#NUM!	0	#NUM!	#NUM!
blaLUT-1_1_AY695112	0	0	#NUM!	0	#NUM!	#NUM!
blaMOX-7_1_GQ152602	0	0	#NUM!	0	#NUM!	#NUM!
blaNDM-19_1_MF370080	0	0	#NUM!	0	#NUM!	#NUM!
blaOCH-8_1_DQ489307	0	0	#NUM!	0	#NUM!	#NUM!
blaOKP-A-15_1_FJ755841	0	0	#NUM!	0	#NUM!	#NUM!
blaOXA-104_1_EF581285	0	0	#NUM!	0	#NUM!	#NUM!
blaOXA-129_1_FJWZ01000025	0	0	#NUM!	0	#NUM!	#NUM!
blaOXA-145_1_FJ790516	0	0	#NUM!	0	#NUM!	#NUM!
blaOXA-146_1_FJ194494	0	0	#NUM!	0	#NUM!	#NUM!
blaOXA-152_1_KP771980	0	0	#NUM!	0	#NUM!	#NUM!
blaOXA-154_1_KP771982	0	0	#NUM!	0	#NUM!	#NUM!
blaOXA-156_1_KP771984	0	0	#NUM!	0	#NUM!	#NUM!
blaOXA-157_1_KP771985	0	0	#NUM!	0	#NUM!	#NUM!
blaOXA-158_1_KP771986	0	0	#NUM!	0	#NUM!	#NUM!
blaOXA-18_1_U85514	0	0	#NUM!	0	#NUM!	#NUM!
blaOXA-198_1_HQ634775	0	0	#NUM!	0	#NUM!	#NUM!
blaOXA-20_2_AF024602	0	0	#NUM!	0	#NUM!	#NUM!
blaOXA-205_1_JF800667	0	0	#NUM!	0	#NUM!	#NUM!
blaOXA-209_1_JF268688	0	0	#NUM!	0	#NUM!	#NUM!
blaOXA-215_1_JN861783	0	0	#NUM!	0	#NUM!	#NUM!
blaOXA-22_1_AF064820	0	0	#NUM!	0	#NUM!	#NUM!
blaOXA-228_1_JQ422053	0	0	#NUM!	0	#NUM!	#NUM!
blaOXA-24_1_AJ239129	0	0	#NUM!	0	#NUM!	#NUM!
blaOXA-258_1_HE614014	0	0	#NUM!	0	#NUM!	#NUM!
blaOXA-266_1_APPO01000008	0	0	#NUM!	0	#NUM!	#NUM!
blaOXA-274_1_APOS01000038	0	0	#NUM!	0	#NUM!	#NUM!
blaOXA-287_1_NG_050609	0	0	#NUM!	0	#NUM!	#NUM!
blaOXA-29_1_AJ400619	0	0	#NUM!	0	#NUM!	#NUM!
blaOXA-299_1_APQD01000016	0	0	#NUM!	0	#NUM!	#NUM!
blaOXA-305_1_APPF01000021	0	0	#NUM!	0	#NUM!	#NUM!
blaOXA-308_1_APPN01000080	0	0	#NUM!	0	#NUM!	#NUM!
blaOXA-333_1_KF203107	0	0	#NUM!	0	#NUM!	#NUM!
blaOXA-335_1_KF203109	0	0	#NUM!	0	#NUM!	#NUM!
blaOXA-336_1_KF048907	0	0	#NUM!	0	#NUM!	#NUM!
blaOXA-372_1_KJ746496	0	0	#NUM!	0	#NUM!	#NUM!
blaOXA-392_1_AB901044	0	0	#NUM!	0	#NUM!	#NUM!
blaOXA-415_1_KJ865754	0	0	#NUM!	0	#NUM!	#NUM!
blaOXA-420_1_AB983359	0	0	#NUM!	0	#NUM!	#NUM!
blaOXA-427_1_KX827604	0	0	#NUM!	0	#NUM!	#NUM!
blaOXA-43_1_AJ488303	0	0	#NUM!	0	#NUM!	#NUM!
blaOXA-438_1_KP410734	0	0	#NUM!	0	#NUM!	#NUM!
blaOXA-443_1_LC030178	0	0	#NUM!	0	#NUM!	#NUM!
blaOXA-444_1_CP010800	0	0	#NUM!	0	#NUM!	#NUM!
blaOXA-448_1_KR061497	0	0	#NUM!	0	#NUM!	#NUM!
blaOXA-45_1_AJ519683	0	0	#NUM!	0	#NUM!	#NUM!
blaOXA-451_1_KR061504	0	0	#NUM!	0	#NUM!	#NUM!
blaOXA-485_1_LLNM01000004	0	0	#NUM!	0	#NUM!	#NUM!
blaOXA-491_1_KU721148	0	0	#NUM!	0	#NUM!	#NUM!
blaOXA-493_1_KU739135	0	0	#NUM!	0	#NUM!	#NUM!
blaOXA-501_1_KU167110	0	0	#NUM!	0	#NUM!	#NUM!
blaOXA-527_1_KX599404	0	0	#NUM!	0	#NUM!	#NUM!
blaOXA-53_1_AY289608	0	0	#NUM!	0	#NUM!	#NUM!
blaOXA-535_1_KX828709	0	0	#NUM!	0	#NUM!	#NUM!
blaOXA-537_1_KX360747	0	0	#NUM!	0	#NUM!	#NUM!
blaOXA-54_1_AY500137	0	0	#NUM!	0	#NUM!	#NUM!
blaOXA-549_1_KY682751	0	0	#NUM!	0	#NUM!	#NUM!
blaOXA-55_1_AY343493	0	0	#NUM!	0	#NUM!	#NUM!
blaOXA-60d_1_AY664506	0	0	#NUM!	0	#NUM!	#NUM!
blaOXA-63_1_AY619003	0	0	#NUM!	0	#NUM!	#NUM!
blaOXA-85_1_JANA01000064	0	0	#NUM!	0	#NUM!	#NUM!
blaOXA-9_1_KQ089875	0	0	#NUM!	0	#NUM!	#NUM!
blaOXY-1-1_1_Z30177	0	0	#NUM!	0	#NUM!	#NUM!
blaOXY-2-6_6_AY077485	0	0	#NUM!	0	#NUM!	#NUM!
blaOXY-3-1_1_AF491278	0	0	#NUM!	0	#NUM!	#NUM!
blaPAM-1_1_AB858498	0	0	#NUM!	0	#NUM!	#NUM!
blaPAO_4_AY083592	0	0	#NUM!	0	#NUM!	#NUM!
blaPAU-1_1_MH053445	0	0	#NUM!	0	#NUM!	#NUM!
blaPEDO-1_1_KP109677	0	0	#NUM!	0	#NUM!	#NUM!
blaPEDO-2_1_KP109678	0	0	#NUM!	0	#NUM!	#NUM!
blaPEDO-3_1_KP109679	0	0	#NUM!	0	#NUM!	#NUM!
blaPER-1_1_GU944725	0	0	#NUM!	0	#NUM!	#NUM!
blaPER-6_1_GQ396303	0	0	#NUM!	0	#NUM!	#NUM!
blaPLA-3A_1_AY507663	0	0	#NUM!	0	#NUM!	#NUM!
blaPME-1_1_HQ541434	0	0	#NUM!	0	#NUM!	#NUM!
blaRAHN-1_2_AF338038	0	0	#NUM!	0	#NUM!	#NUM!
blaRAHN-2_2_HM114350	0	0	#NUM!	0	#NUM!	#NUM!
blaROB-1_2_AF022114	0	0	#NUM!	0	#NUM!	#NUM!
blaSCO-1_1_EF063111	0	0	#NUM!	0	#NUM!	#NUM!
blaSED1_1_AF321608	0	0	#NUM!	0	#NUM!	#NUM!
blaSFC-1_1_AY354402	0	0	#NUM!	0	#NUM!	#NUM!
blaSFO-1_1_AB003148	0	0	#NUM!	0	#NUM!	#NUM!
blaSGM-1_1_AAQG01000013	0	0	#NUM!	0	#NUM!	#NUM!
blaSGM-2_1_AP010803	0	0	#NUM!	0	#NUM!	#NUM!
blaSGM-5_1_NG049987	0	0	#NUM!	0	#NUM!	#NUM!
blaSPG-1_1_KP109680	0	0	#NUM!	0	#NUM!	#NUM!
blaSPM-1_1_AY341249	0	0	#NUM!	0	#NUM!	#NUM!
blaSRT-2_1_AY524276	0	0	#NUM!	0	#NUM!	#NUM!
blaTER-1_1_FJ263091	0	0	#NUM!	0	#NUM!	#NUM!
blaTLA-1_1_AF148067	0	0	#NUM!	0	#NUM!	#NUM!
blaTMB-2_1_AB758277	0	0	#NUM!	0	#NUM!	#NUM!
blaTRU_1_EU046614	0	0	#NUM!	0	#NUM!	#NUM!
blaTUS-1_1_AF441287	0	0	#NUM!	0	#NUM!	#NUM!
blaVCC-1_1_KT818596	0	0	#NUM!	0	#NUM!	#NUM!
blaVEB-1_1_HM370393	0	0	#NUM!	0	#NUM!	#NUM!
blaVHH-1_1_NG050334	0	0	#NUM!	0	#NUM!	#NUM!
blaVIM-48_1_KY362199	0	0	#NUM!	0	#NUM!	#NUM!
blaVIM-7_1_AJ536835	0	0	#NUM!	0	#NUM!	#NUM!
blaVMB-1_1_MN719868	0	0	#NUM!	0	#NUM!	#NUM!
blaZ_29_JDXN01000019	0	0	#NUM!	0	#NUM!	#NUM!
cat_4_AY238971	0	0	#NUM!	0	#NUM!	#NUM!
cat(pC194)_1_NC_002013	0	0	#NUM!	0	#NUM!	#NUM!
cat(pC221)_1_X02529	0	0	#NUM!	0	#NUM!	#NUM!
cat(pC233)_1_AY355285	0	0	#NUM!	0	#NUM!	#NUM!
cat86_1_K00544	0	0	#NUM!	0	#NUM!	#NUM!
catA2_1_X53796	0	0	#NUM!	0	#NUM!	#NUM!
catB8_1_AF227506	0	0	#NUM!	0	#NUM!	#NUM!
catB9_1_AF462019	0	0	#NUM!	0	#NUM!	#NUM!
catT_1_MW030510	0	0	#NUM!	0	#NUM!	#NUM!
Cfr(D)_1_NG_067192	0	0	#NUM!	0	#NUM!	#NUM!
cml_1_M22614	0	0	#NUM!	0	#NUM!	#NUM!
cmlB1_1_AM296481	0	0	#NUM!	0	#NUM!	#NUM!
cmr_1_U43535	0	0	#NUM!	0	#NUM!	#NUM!
cmrA_1_Z12001	0	0	#NUM!	0	#NUM!	#NUM!
cphA1_1_AY261379	0	0	#NUM!	0	#NUM!	#NUM!
crpP_1_HM560971	0	0	#NUM!	0	#NUM!	#NUM!
dfrA1_7_AJ400733	0	0	#NUM!	0	#NUM!	#NUM!
dfrA1_9_AJ238350	0	0	#NUM!	0	#NUM!	#NUM!
dfrA10_1_L06418	0	0	#NUM!	0	#NUM!	#NUM!
dfrA15_3_DQ647028	0	0	#NUM!	0	#NUM!	#NUM!
dfrA16_2_AF174129	0	0	#NUM!	0	#NUM!	#NUM!
dfrA19_1_AJ310778	0	0	#NUM!	0	#NUM!	#NUM!
dfrA20_1_AJ605332	0	0	#NUM!	0	#NUM!	#NUM!
dfrA23_1_AJ746361	0	0	#NUM!	0	#NUM!	#NUM!
dfrA24_1_AJ972619	0	0	#NUM!	0	#NUM!	#NUM!
dfrA25_1_DQ267940	0	0	#NUM!	0	#NUM!	#NUM!
dfrA28_2_FM877476	0	0	#NUM!	0	#NUM!	#NUM!
dfrA29_1_AM237806	0	0	#NUM!	0	#NUM!	#NUM!
dfrA34_1_JYRF01000065	0	0	#NUM!	0	#NUM!	#NUM!
dfrA36_1_CP038791	0	0	#NUM!	0	#NUM!	#NUM!
dfrA6_2_FJ905898	0	0	#NUM!	0	#NUM!	#NUM!
dfrA8_1_U10186	0	0	#NUM!	0	#NUM!	#NUM!
dfrA9_1_X57730	0	0	#NUM!	0	#NUM!	#NUM!
dfrB2_2_AY553333	0	0	#NUM!	0	#NUM!	#NUM!
dfrB4_3_HQ317921	0	0	#NUM!	0	#NUM!	#NUM!
dfrB7_1_DQ993182	0	0	#NUM!	0	#NUM!	#NUM!
dfrB8_1_GU295656	0	0	#NUM!	0	#NUM!	#NUM!
dfrD_1_Z50141	0	0	#NUM!	0	#NUM!	#NUM!
dfrG_1_AB205645	0	0	#NUM!	0	#NUM!	#NUM!
dfrK_3_FN812951	0	0	#NUM!	0	#NUM!	#NUM!
ere(A)_1_AY183453	0	0	#NUM!	0	#NUM!	#NUM!
ere(B)_1_A15097	0	0	#NUM!	0	#NUM!	#NUM!
erm(30)_1_AF079138	0	0	#NUM!	0	#NUM!	#NUM!
erm(31)_1_AF079138	0	0	#NUM!	0	#NUM!	#NUM!
erm(33)_1_AJ579365	0	0	#NUM!	0	#NUM!	#NUM!
erm(34)_1_AY234334	0	0	#NUM!	0	#NUM!	#NUM!
erm(36)_1_AF462611	0	0	#NUM!	0	#NUM!	#NUM!
erm(37)_1_AL123456	0	0	#NUM!	0	#NUM!	#NUM!
erm(40)_1_AY570506	0	0	#NUM!	0	#NUM!	#NUM!
erm(41)_1_EU177504	0	0	#NUM!	0	#NUM!	#NUM!
erm(42)_1_FR734406	0	0	#NUM!	0	#NUM!	#NUM!
erm(43)_1_HE650138	0	0	#NUM!	0	#NUM!	#NUM!
erm(44)_1_HG796218	0	0	#NUM!	0	#NUM!	#NUM!
erm(45)_1_LN680996	0	0	#NUM!	0	#NUM!	#NUM!
erm(46)_1_KM679362	0	0	#NUM!	0	#NUM!	#NUM!
erm(47)_1_KU612222	0	0	#NUM!	0	#NUM!	#NUM!
erm(48)_1_LT223129	0	0	#NUM!	0	#NUM!	#NUM!
erm(50)_1_LC473083	0	0	#NUM!	0	#NUM!	#NUM!
erm(A)_1_X03216	0	0	#NUM!	0	#NUM!	#NUM!
erm(A)_3_EU348758	0	0	#NUM!	0	#NUM!	#NUM!
erm(C)_2_M19652	0	0	#NUM!	0	#NUM!	#NUM!
erm(D)_3_M77505	0	0	#NUM!	0	#NUM!	#NUM!
erm(E)_2_M11200	0	0	#NUM!	0	#NUM!	#NUM!
erm(H)_1_M16503	0	0	#NUM!	0	#NUM!	#NUM!
erm(N)_1_X97721	0	0	#NUM!	0	#NUM!	#NUM!
erm(O)_1_M74717	0	0	#NUM!	0	#NUM!	#NUM!
erm(O)_2_AJ223970	0	0	#NUM!	0	#NUM!	#NUM!
erm(R)_1_M11276	0	0	#NUM!	0	#NUM!	#NUM!
erm(S)_1_M19269	0	0	#NUM!	0	#NUM!	#NUM!
erm(U)_1_NG_047843	0	0	#NUM!	0	#NUM!	#NUM!
erm(V)_1_U59450	0	0	#NUM!	0	#NUM!	#NUM!
erm(W)_1_D14532	0	0	#NUM!	0	#NUM!	#NUM!
erm(Y)_1_AB014481	0	0	#NUM!	0	#NUM!	#NUM!
erm(Z)_1_AM709783	0	0	#NUM!	0	#NUM!	#NUM!
fexA_2_AM408573	0	0	#NUM!	0	#NUM!	#NUM!
fexB_1_JN201336	0	0	#NUM!	0	#NUM!	#NUM!
fomB_1_AB016934	0	0	#NUM!	0	#NUM!	#NUM!
fos_1_ACCV01000052	0	0	#NUM!	0	#NUM!	#NUM!
fos_2_FN543093	0	0	#NUM!	0	#NUM!	#NUM!
fosA_2_AGDM01000012	0	0	#NUM!	0	#NUM!	#NUM!
fosA_4_ACWU01000146	0	0	#NUM!	0	#NUM!	#NUM!
fosA4_1_AB908992	0	0	#NUM!	0	#NUM!	#NUM!
fosA7_1_LAPJ01000014	0	0	#NUM!	0	#NUM!	#NUM!
fosB_2_X89875	0	0	#NUM!	0	#NUM!	#NUM!
fosB_4_CP000029	0	0	#NUM!	0	#NUM!	#NUM!
fosB_5_AJ605334	0	0	#NUM!	0	#NUM!	#NUM!
fosB1_1_CP001903	0	0	#NUM!	0	#NUM!	#NUM!
fosB2_1_AE016879	0	0	#NUM!	0	#NUM!	#NUM!
fosC_1_Z33413	0	0	#NUM!	0	#NUM!	#NUM!
fosD_1_KC989517	0	0	#NUM!	0	#NUM!	#NUM!
fosE_2_AY029772	0	0	#NUM!	0	#NUM!	#NUM!
fosL1_1_MN464149	0	0	#NUM!	0	#NUM!	#NUM!
fosX_1_AP010904	0	0	#NUM!	0	#NUM!	#NUM!
fosX_3_CP003505	0	0	#NUM!	0	#NUM!	#NUM!
fosX_4_DQ342344	0	0	#NUM!	0	#NUM!	#NUM!
fusB_2_JF777505	0	0	#NUM!	0	#NUM!	#NUM!
fusC_1_KF527883	0	0	#NUM!	0	#NUM!	#NUM!
Gar_1_NG_070891	0	0	#NUM!	0	#NUM!	#NUM!
grdA_1_QJX10702	0	0	#NUM!	0	#NUM!	#NUM!
grmA_1_M55520	0	0	#NUM!	0	#NUM!	#NUM!
grmO_1_AY524043	0	0	#NUM!	0	#NUM!	#NUM!
hugA_1_AF324468	0	0	#NUM!	0	#NUM!	#NUM!
kgmB_1_S60108	0	0	#NUM!	0	#NUM!	#NUM!
lmr(A)_1_X59926	0	0	#NUM!	0	#NUM!	#NUM!
lnu(B)_2_JQ861959	0	0	#NUM!	0	#NUM!	#NUM!
lnu(F)_1_EU118119	0	0	#NUM!	0	#NUM!	#NUM!
lnu(G)_1_KX470419	0	0	#NUM!	0	#NUM!	#NUM!
mcr-1.1_1_KP347127	0	0	#NUM!	0	#NUM!	#NUM!
mcr-2.1_1_LT598652	0	0	#NUM!	0	#NUM!	#NUM!
mcr-3.1_1_KY924928	0	0	#NUM!	0	#NUM!	#NUM!
mcr-3.17_1_MH332767	0	0	#NUM!	0	#NUM!	#NUM!
mcr-5.2_1_MG384740	0	0	#NUM!	0	#NUM!	#NUM!
mcr-6.1_1_MF176240	0	0	#NUM!	0	#NUM!	#NUM!
mcr-7.1_1_MG267386	0	0	#NUM!	0	#NUM!	#NUM!
mecA1_2_AY820253	0	0	#NUM!	0	#NUM!	#NUM!
mecA2_1_AM048811	0	0	#NUM!	0	#NUM!	#NUM!
mecB_1_NC_011996	0	0	#NUM!	0	#NUM!	#NUM!
mph(B)_1_D85892	0	0	#NUM!	0	#NUM!	#NUM!
mph(D)_1_AB048591	0	0	#NUM!	0	#NUM!	#NUM!
mph(F)_1_AM260957	0	0	#NUM!	0	#NUM!	#NUM!
mph(G)_1_AB571865	0	0	#NUM!	0	#NUM!	#NUM!
mph(I)_1_KX531056	0	0	#NUM!	0	#NUM!	#NUM!
mph(J)_1_KY753883	0	0	#NUM!	0	#NUM!	#NUM!
mph(K)_1_NC_000964	0	0	#NUM!	0	#NUM!	#NUM!
mph(N)_1_KF648874	0	0	#NUM!	0	#NUM!	#NUM!
nimC_1_X76948	0	0	#NUM!	0	#NUM!	#NUM!
npmA_1_AB261016	0	0	#NUM!	0	#NUM!	#NUM!
otr(B)_1_AF079900	0	0	#NUM!	0	#NUM!	#NUM!
otr(C)_1_AY509111	0	0	#NUM!	0	#NUM!	#NUM!
pexA_1_HM537013	0	0	#NUM!	0	#NUM!	#NUM!
POM-1_1_GU002295	0	0	#NUM!	0	#NUM!	#NUM!
qacA_1_AB566410	0	0	#NUM!	0	#NUM!	#NUM!
qacE_1_X68232	0	0	#NUM!	0	#NUM!	#NUM!
qacF_1_Z17326	0	0	#NUM!	0	#NUM!	#NUM!
qacG_1_EU622633	0	0	#NUM!	0	#NUM!	#NUM!
qacJ_1_NG_048046	0	0	#NUM!	0	#NUM!	#NUM!
qacZ_1_NG_061384	0	0	#NUM!	0	#NUM!	#NUM!
qnrA3_1_DQ058661	0	0	#NUM!	0	#NUM!	#NUM!
qnrB53_1_HQ704413	0	0	#NUM!	0	#NUM!	#NUM!
qnrB89_1_MT544491	0	0	#NUM!	0	#NUM!	#NUM!
qnrC_1_EU917444	0	0	#NUM!	0	#NUM!	#NUM!
qnrD3_1_KX130945	0	0	#NUM!	0	#NUM!	#NUM!
qnrE1_1_KY073238	0	0	#NUM!	0	#NUM!	#NUM!
qnrS2_1_DQ485530	0	0	#NUM!	0	#NUM!	#NUM!
qnrVC1_1_EU436855	0	0	#NUM!	0	#NUM!	#NUM!
qnrVC4_1_GQ891757	0	0	#NUM!	0	#NUM!	#NUM!
rmtA_1_AB120321	0	0	#NUM!	0	#NUM!	#NUM!
rmtB_1_AB103506	0	0	#NUM!	0	#NUM!	#NUM!
rmtD2_1_HQ401565	0	0	#NUM!	0	#NUM!	#NUM!
rmtE_1_GU201947	0	0	#NUM!	0	#NUM!	#NUM!
rmtF_1_JQ808129	0	0	#NUM!	0	#NUM!	#NUM!
rmtG_1_JX486113	0	0	#NUM!	0	#NUM!	#NUM!
rmtH_1_KC544262	0	0	#NUM!	0	#NUM!	#NUM!
sgm_1_M87057	0	0	#NUM!	0	#NUM!	#NUM!
str_2_FN435330	0	0	#NUM!	0	#NUM!	#NUM!
str_3_AM932524	0	0	#NUM!	0	#NUM!	#NUM!
sul3_2_AJ459418	0	0	#NUM!	0	#NUM!	#NUM!
tcr3_1_D38215	0	0	#NUM!	0	#NUM!	#NUM!
tet(30)_1_AF090987	0	0	#NUM!	0	#NUM!	#NUM!
tet(31)_2_AJ250203	0	0	#NUM!	0	#NUM!	#NUM!
tet(33)_2_DQ390458	0	0	#NUM!	0	#NUM!	#NUM!
tet(41)_1_AY264780	0	0	#NUM!	0	#NUM!	#NUM!
tet(42)_1_EU523697	0	0	#NUM!	0	#NUM!	#NUM!
tet(43)_1_GQ244501	0	0	#NUM!	0	#NUM!	#NUM!
tet(45)_1_JF837331	0	0	#NUM!	0	#NUM!	#NUM!
tet(47)_1_KR857681	0	0	#NUM!	0	#NUM!	#NUM!
tet(48)_1_KR857682	0	0	#NUM!	0	#NUM!	#NUM!
tet(52)_1_KR857686	0	0	#NUM!	0	#NUM!	#NUM!
tet(53)_1_KR857687	0	0	#NUM!	0	#NUM!	#NUM!
tet(54)_1_KR857688	0	0	#NUM!	0	#NUM!	#NUM!
tet(55)_1_KR857689	0	0	#NUM!	0	#NUM!	#NUM!
tet(57)_1_KP137702	0	0	#NUM!	0	#NUM!	#NUM!
tet(59)_1_KU736878	0	0	#NUM!	0	#NUM!	#NUM!
tet(D)_2_X65876	0	0	#NUM!	0	#NUM!	#NUM!
tet(E)_2_L06940	0	0	#NUM!	0	#NUM!	#NUM!
tet(G)_2_AF133140	0	0	#NUM!	0	#NUM!	#NUM!
tet(H)_3_Y15510	0	0	#NUM!	0	#NUM!	#NUM!
tet(J)_2_AF038993	0	0	#NUM!	0	#NUM!	#NUM!
tet(K)_1_U38656	0	0	#NUM!	0	#NUM!	#NUM!
tet(K)_2_J01764	0	0	#NUM!	0	#NUM!	#NUM!
tet(L)_6_D12567	0	0	#NUM!	0	#NUM!	#NUM!
tet(V)_1_AF030344	0	0	#NUM!	0	#NUM!	#NUM!
tet(Y)_2_AB089606	0	0	#NUM!	0	#NUM!	#NUM!
tet(Z)_1_AF121000	0	0	#NUM!	0	#NUM!	#NUM!
VanC2XY_1_EU151754	0	0	#NUM!	0	#NUM!	#NUM!
VanE_1_AF136925	0	0	#NUM!	0	#NUM!	#NUM!
VanH_bc_1_Y15705	0	0	#NUM!	0	#NUM!	#NUM!
VanX_bc_1_Y15708	0	0	#NUM!	0	#NUM!	#NUM!
vat(F)_1_AF170730	0	0	#NUM!	0	#NUM!	#NUM!
vgb(A)_1_M20129	0	0	#NUM!	0	#NUM!	#NUM!
vgb(B)_1_AF015628	0	0	#NUM!	0	#NUM!	#NUM!

## Sheet: HMP_2019_ibdmdb_IBD
Species	case	control	Ratio	Mean	wilcox_unpaired	wilcox_unpaired_fdr
cmx_1_U85507	0.00914833	0.122994	0.0743805	0.0660711	6.40836e-06	0.00431923
mecC_1_FR821779	0	0.00682613	0	0.00341307	0.000542062	0.182675
tet(H)_3_Y15510	0	0.0160065	0	0.00800323	0.00290572	0.652819
VanHBX_2_U35369	0.0331748	0.0355195	0.933987	0.0343471	0.00591006	0.830515
vga(C)_1_FN806792	0.046952	0.0795549	0.590183	0.0632534	0.00800481	0.830515
dfrA3_1_J03306	0.444612	0.787321	0.564716	0.615967	0.00811744	0.830515
catB8_1_AF227506	0.00993974	0.0842161	0.118027	0.0470779	0.00862552	0.830515
ant(6)-Ia_2_KF421157	0.482084	0.371757	1.29677	0.42692	0.0122676	1
blaAST-1_1_AF279904	0	0.0046641	0	0.00233205	0.0157855	1
blaL1_3_EF126059	0	0.00614331	0	0.00307165	0.0157855	1
sul3_2_AJ459418	0.00131357	0.0208559	0.0629831	0.0110847	0.0211084	1
dfrA17_1_FJ460238	0.0193206	1.0634	0.0181688	0.541358	0.0224181	1
mcr-4.1_1_MF543359	0.00261863	0.00981345	0.266841	0.00621604	0.0318738	1
lsa(E)_1_JX560992	0.911614	0.543568	1.67709	0.727591	0.0321513	1
mcr-5.2_1_MG384740	0.0201359	0.0323316	0.622796	0.0262337	0.0343584	1
tet(M)_1_X92947	1.86321	0.349524	5.3307	1.10637	0.0419318	1
blaCMY-98_1_KC603538	0.227409	0.213897	1.06317	0.220653	0.0442693	1
vat(D)_1_L12033	0.106287	0.213071	0.498835	0.159679	0.0531896	1
fosA_6_ACZD01000244	0.466225	0	#NUM!	0.233112	0.0539636	1
VanEXY_1_FJ872411	0.01171	0	#NUM!	0.005855	0.0539636	1
erm(T)_4_AJ488494	2.22475	3.13739	0.709106	2.68107	0.0547101	1
blaCMH-3_1_KX192165	0.341436	0.304417	1.1216	0.322926	0.0598823	1
blaCMY-18_1_AY743434	0.541233	0.469208	1.1535	0.50522	0.0677341	1
qacD_1_M37888	4.01781	0.0608261	66.054	2.03932	0.0709921	1
dldHA2X_1_AL939117	0.0168221	0.0398025	0.42264	0.0283123	0.0850654	1
ole(C)_1_L06249	0.023308	0.0279385	0.834264	0.0256233	0.0904627	1
aac(3)-Ib_1_L06157	0	0.0234199	0	0.0117099	0.091564	1
aac(3)-IIIc_1_L06161	0	0.0296094	0	0.0148047	0.091564	1
aac(6')-Ia_1_M18967	0	0.00685305	0	0.00342652	0.091564	1
aac(6')-Ir_1_AF031326	0	0.0156378	0	0.00781892	0.091564	1
aadD_2_M19465	0	0.00330251	0	0.00165126	0.091564	1
aadK_1_M26879	0	0.00352707	0	0.00176354	0.091564	1
aph(4)-Ia_1_V01499	0	0.00293923	0	0.00146961	0.091564	1
aph(6)-Ib_1_X05648	0	0.00321308	0	0.00160654	0.091564	1
aph(9)-Ia_1_U94857	0	0.00233838	0	0.00116919	0.091564	1
blaBES-1_1_AF234999	0	0.0141478	0	0.00707392	0.091564	1
blaCME-1_1_AJ006275	0	0.00427272	0	0.00213636	0.091564	1
blaNDM-19_1_MF370080	0	0.00470357	0	0.00235178	0.091564	1
blaOXA-205_1_JF800667	0	0.00267017	0	0.00133509	0.091564	1
blaOXA-53_1_AY289608	0	0.0051662	0	0.0025831	0.091564	1
erm(33)_1_AJ579365	0	0.0138582	0	0.00692912	0.091564	1
erm(42)_1_FR734406	0	0.0114345	0	0.00571724	0.091564	1
erm(46)_1_KM679362	0	0.0023009	0	0.00115045	0.091564	1
erm(C)_2_M19652	0	0.00345042	0	0.00172521	0.091564	1
nimD_1_X76949	0	0.00697619	0	0.00348809	0.091564	1
tet(41)_1_AY264780	0	0.00255131	0	0.00127565	0.091564	1
blaCMY-93_1_KF992025	0.236052	0.238553	0.989516	0.237302	0.0922759	1
blaDES-1_1_AF426161	0.00152522	0.064469	0.0236582	0.0329971	0.0957437	1
msr(C)_2_AF313494	0.0772253	0.121204	0.637151	0.0992146	0.0960098	1
sitABCD_1_AY598030	1.81928	1.70109	1.06948	1.76019	0.0983114	1
tetB(60)_1_KX000273	0.332607	0.218914	1.51935	0.275761	0.0989157	1
aac(3)-IIa_1_X51534	0.00141341	0.0110303	0.128138	0.00622187	0.101085	1
erm(B)_18_X66468	7.8646	11.5177	0.682824	9.69117	0.101802	1
blaSPU-1_1_GQ919044	0.00485323	0.0138248	0.351054	0.00933899	0.104725	1
aadA5_1_AF137361	0.0101562	0.0143891	0.705826	0.0122726	0.106662	1
tet(34)_1_AB061440	0.773814	0.515137	1.50215	0.644475	0.112504	1
blaSHV-183_1_HG934764	0.118112	0	#NUM!	0.059056	0.112844	1
blaZEG-1_1_AY265891	0.112894	0.0686367	1.6448	0.0907652	0.114739	1
tlr(C)_1_M57437	0.0615172	0.104298	0.589822	0.0829075	0.124173	1
VanHMX_1_FJ349556	0.00300391	0.00352187	0.852931	0.00326289	0.131792	1
tet(T)_1_L42544	0.173324	0.152111	1.13946	0.162718	0.14224	1
fosA7_1_LAPJ01000014	0.473395	0	#NUM!	0.236698	0.144497	1
ant(6)-Ia_1_AF330699	0.752981	0.496828	1.51558	0.624904	0.150891	1
catB10_1_AJ878850	0.27163	0.100776	2.69537	0.186203	0.157393	1
cfxA_1_U38243	84.1315	48.038	1.75135	66.0848	0.164543	1
mdf(A)_1_Y08743	2.08737	1.65032	1.26483	1.86884	0.170913	1
vanXmurFvanKWI_1_NZAGAF01000127	0.0270581	0.0341535	0.792251	0.0306058	0.173467	1
VanG2XY_1_FJ872410	0.501102	0.685024	0.73151	0.593063	0.185172	1
ARR-4_1_EF660562	0.0166313	0	#NUM!	0.00831565	0.185581	1
blaOKP-A-15_1_FJ755841	0.040974	0	#NUM!	0.020487	0.185581	1
erm(A)_2_AF002716	0.0144397	0	#NUM!	0.00721985	0.185581	1
erm(Q)_1_L22689	0.0190769	0	#NUM!	0.00953844	0.185581	1
fosA_7_AEXB01000013	0.100007	0	#NUM!	0.0500033	0.185581	1
tetB(46)_1_HQ652506	0.22184	0.0919861	2.41167	0.156913	0.202756	1
mupA_1_X75439	0.710486	0.766448	0.926985	0.738467	0.203801	1
blaACT-2_1_AM076977	0.0720429	0.156093	0.461539	0.114068	0.213384	1
blaDHA-1_1_Y16410	0.016439	0.0218175	0.753479	0.0191282	0.217365	1
blaTEM-1A_1_HM749966	3.14319	13.0512	0.240835	8.09719	0.220333	1
vga(D)_1_GQ205627	0.0117649	0.0273233	0.43058	0.0195441	0.222784	1
vanXmurFvanKWI_2_AP008230	0.0107471	0.00506458	2.12201	0.00790584	0.224155	1
catB9_1_AF462019	0.0208464	0.0145898	1.42884	0.0177181	0.232497	1
nimE_1_AM042593	0.0399315	0.0297353	1.3429	0.0348334	0.232497	1
lsa(C)_1_HM990671	0.190538	0.0898918	2.11963	0.140215	0.232956	1
mupB_1_JQ231224	2.72949	2.9725	0.918246	2.85099	0.23549	1
blaPLA-3A_1_AY507663	0.00902808	0	#NUM!	0.00451404	0.239654	1
erm(32)_1_AJ009971	0.0109092	0	#NUM!	0.00545462	0.239654	1
mef(B)_1_FJ196385	0.00935826	0	#NUM!	0.00467913	0.239654	1
msr(E)_1_FR751518	0.0100697	0.00233614	4.31041	0.00620293	0.239746	1
nimB_1_X71443	0.100645	0.0231758	4.34267	0.0619102	0.239746	1
blaACT-9_1_HQ693810	0.203594	0.260888	0.780389	0.232241	0.249157	1
erm(S)_1_M19269	0.00206124	0.00465606	0.4427	0.00335865	0.26814	1
catB1_1_M58472	0.217218	0.329359	0.659516	0.273289	0.271352	1
cmlV_1_U09991	0.00218984	0.0030583	0.716031	0.00262407	0.278132	1
mecD_1_KY013611	0.00357432	0.00957282	0.373382	0.00657357	0.281272	1
vga(A)LC_1_GQ891882	0.0325557	0.0352482	0.923615	0.033902	0.282151	1
qacH_1_FJ172381	0.0837872	0.127255	0.658418	0.105521	0.289169	1
aac(6')-Iad_1_AB119105	0.567026	0.485218	1.1686	0.526122	0.302536	1
Cfr(E)_1_NG_070225	0.272431	0.0281988	9.66108	0.150315	0.305408	1
lsa(B)_1_AJ579365	0.518573	0.489255	1.05992	0.503914	0.306845	1
blaOXA-85_1_JANA01000064	0.00946873	0	#NUM!	0.00473437	0.312494	1
catB_1_M93113	0.00991781	0	#NUM!	0.0049589	0.312494	1
catQ_1_M55620	0.0205851	0	#NUM!	0.0102926	0.312494	1
cfr(B)_2_KM359438	0.0102681	0	#NUM!	0.00513405	0.312494	1
qnrB2_1_DQ351242	0.706438	0	#NUM!	0.353219	0.312494	1
qnrB89_1_MT544491	0.278796	0	#NUM!	0.139398	0.312494	1
cfr(C)_1_KX686749	0.179787	0.251893	0.713744	0.21584	0.338596	1
vat(A)_1_L07778	0.0173864	0.0157527	1.10371	0.0165695	0.344678	1
formA_1_X73835	2.48195	1.96297	1.26439	2.22246	0.346344	1
tetB(P)_1_NC_010937	0.49479	0.254172	1.94668	0.374481	0.346872	1
sal(A)_1_KC693025	0.00515545	0.0102894	0.501043	0.00772245	0.357663	1
lnu(E)_1_KF287643	0.218958	0.17028	1.28587	0.194619	0.364848	1
aph(3')-Ia_4_AF498082	0.0579573	0.00423188	13.6954	0.0310946	0.364994	1
blaACT-7_1_FJ237368	0.067525	0.00219591	30.7504	0.0348605	0.364994	1
vat(F)_1_AF170730	0.0234268	0.00462682	5.06327	0.0140268	0.364994	1
mef(C)_1_AB571865	0.0663092	0.200023	0.331508	0.133166	0.382751	1
msr(D)_3_AF227520	9.80483	19.6599	0.498721	14.7324	0.399975	1
erm(35)_1_AF319779	2.42962	1.61601	1.50347	2.02282	0.401036	1
tet(W)_1_DQ060146	20.1151	15.9156	1.26386	18.0154	0.413492	1
aac(6')-Isa_1_AB116646	0.00881308	0	#NUM!	0.00440654	0.414918	1
aadA7_1_AF224733	0.0187222	0	#NUM!	0.00936111	0.414918	1
ant(9)-Ia_1_X02588	0.0236519	0	#NUM!	0.0118259	0.414918	1
aph(2'')-Ic_1_U51479	0.00346477	0	#NUM!	0.00173239	0.414918	1
aph(6)-Ia_1_AY971801	0.00375661	0	#NUM!	0.00187831	0.414918	1
blaCMY-54_1_HM544039	0.00445799	0	#NUM!	0.002229	0.414918	1
blaCTX-M-199_1_KY786032	0.0302618	0	#NUM!	0.0151309	0.414918	1
blaCTX-M-63_1_EU660216	0.0381047	0	#NUM!	0.0190523	0.414918	1
blaCTX-M-75_1_GQ149244	0.00669356	0	#NUM!	0.00334678	0.414918	1
blaOXA-22_1_AF064820	0.00487044	0	#NUM!	0.00243522	0.414918	1
blaOXA-258_1_HE614014	0.0026319	0	#NUM!	0.00131595	0.414918	1
blaOXA-485_1_LLNM01000004	0.0256199	0	#NUM!	0.0128099	0.414918	1
blaOXY-3-1_1_AF491278	0.0278282	0	#NUM!	0.0139141	0.414918	1
blaPAO_4_AY083592	0.0242789	0	#NUM!	0.0121395	0.414918	1
blaROB-1_2_AF022114	0.0178812	0	#NUM!	0.00894058	0.414918	1
blaZ_29_JDXN01000019	0.406074	0	#NUM!	0.203037	0.414918	1
dfrA1_7_AJ400733	0.138231	0	#NUM!	0.0691155	0.414918	1
dfrA15_3_DQ647028	0.0315557	0	#NUM!	0.0157778	0.414918	1
dfrA18_1_AY034138	0.00348454	0	#NUM!	0.00174227	0.414918	1
dfrA8_1_U10186	0.159184	0	#NUM!	0.0795921	0.414918	1
ere(D)_1_KP265721	0.681487	0	#NUM!	0.340744	0.414918	1
erm(31)_1_AF079138	0.00233008	0	#NUM!	0.00116504	0.414918	1
erm(O)_1_M74717	0.0030713	0	#NUM!	0.00153565	0.414918	1
fomA_1_AB016934	0.00834888	0	#NUM!	0.00417444	0.414918	1
hugA_1_AF324468	0.0460799	0	#NUM!	0.02304	0.414918	1
mecA1_2_AY820253	0.000851568	0	#NUM!	0.000425784	0.414918	1
mph(C)_5_AM180067	3.94165	0	#NUM!	1.97082	0.414918	1
nimC_1_X76948	0.012847	0	#NUM!	0.00642348	0.414918	1
qnrB4_1_DQ303921	0.677112	0	#NUM!	0.338556	0.414918	1
qnrB8_1_EU043312	0.16025	0	#NUM!	0.0801251	0.414918	1
srm(B)_1_X63451	0.0490598	0.0554528	0.884712	0.0522563	0.423049	1
blaTLA-1_1_AF148067	0.000626683	0.00246458	0.254276	0.00154563	0.424126	1
erm(O)_2_AJ223970	0.00156018	0.00486433	0.32074	0.00321226	0.424126	1
tet(J)_2_AF038993	0.00405302	0.0623356	0.0650194	0.0331943	0.424126	1
tet(L)_2_M29725	0.00107524	0.0175545	0.0612518	0.00931485	0.424126	1
lnu(C)_1_AY928180	7.6489	8.33747	0.917413	7.99318	0.434699	1
cepA_1_U05887	12.7685	8.74578	1.45996	10.7571	0.440224	1
ClpL_1_CP023753	2.66749	1.84583	1.44514	2.25666	0.440296	1
aac(6')-Ib_2_M23634	0.02802	0.00516722	5.42265	0.0165936	0.442896	1
blaKLUC-3_1_JX185316	0.00830731	0.00811845	1.02326	0.00821288	0.442896	1
dfrA9_1_X57730	0.00201573	0.00474917	0.424439	0.00338245	0.442896	1
fosA_4_ACWU01000146	0.00987618	0.00458488	2.15408	0.00723053	0.442896	1
mph(N)_1_KF648874	0.0118157	0.0102487	1.15289	0.0110322	0.442896	1
qepA2_1_EU847537	0.00261155	0.00449637	0.580812	0.00355396	0.442896	1
VanHDX_7_AB242319	0.0659372	0.0178059	3.70312	0.0418715	0.448592	1
tet(A)_1_AJ313332	0.393363	0.0252598	15.5727	0.209312	0.448658	1
poxtA_1_MF095097	0.252602	0.216103	1.1689	0.234353	0.448981	1
nimF_1_AJ515145	0.00946637	0.0202977	0.466376	0.014882	0.453793	1
tet(39)_1_KT346360	0.00306181	0.00562094	0.544714	0.00434138	0.453793	1
mecB_1_NC_011996	0.00501953	0.00115014	4.36429	0.00308483	0.45652	1
aac(6')-Im_1_AF337947	0.579854	0.0725787	7.98931	0.326216	0.461111	1
ole(B)_1_L36601	0.0470183	0.0357488	1.31524	0.0413835	0.464754	1
vga(A)V_1_AF186237	0.00309965	0.00548144	0.565481	0.00429054	0.466257	1
tet(O/W/32/O)_1_EF065523	1.55112	1.01756	1.52436	1.28434	0.468058	1
ant(6)-Ia_3_KF864551	8.6044	7.32346	1.17491	7.96393	0.470069	1
tetA(60)_1_KX000272	0.248363	0.220165	1.12807	0.234264	0.476115	1
dfrA12_3_KJ568502	0.0355465	0.00820425	4.33269	0.0218754	0.477983	1
catA1_1_V00622	0.115248	0.089501	1.28767	0.102374	0.478908	1
aac(6')-aph(2'')_1_M13771	0.0892377	0.0400648	2.22733	0.0646513	0.479374	1
vat(H)_1_GQ205627	0.0672643	0.0928744	0.724251	0.0800693	0.481012	1
tet(C)_2_AY046276	0.0151412	0.00431302	3.51057	0.0097271	0.488918	1
dfrA1_9_AJ238350	0.38717	0.0183612	21.0863	0.202766	0.491745	1
tetA(46)_1_HQ652506	0.136028	0.0985902	1.37973	0.117309	0.505004	1
ant(6)-Ib_1_FN594949	0.0560626	0.234305	0.239271	0.145184	0.505677	1
blaACT-12_1_JX440355	0.0417957	0.0140581	2.97308	0.0279269	0.507247	1
nimJ_1_NZ_JH815495	0.201966	0.011435	17.6621	0.1067	0.507247	1
vga(B)_1_U82085	0.0503104	0.0358069	1.40505	0.0430586	0.512074	1
tetA(P)_1_AB054980	0.299384	0.0493285	6.0692	0.174356	0.51833	1
aph(2'')-Ig_1_CP004067	0.0569093	0.0523238	1.08764	0.0546166	0.528166	1
mre(A)_1_U92073	0.0240871	0.0571033	0.421816	0.0405952	0.546519	1
msr(A)_2_AB013298	3.37714	0.186889	18.0703	1.78201	0.547443	1
tet(44)_2_FN594949	0.311837	0.487248	0.639995	0.399542	0.556041	1
vanXmurFvanWI_1_CP001336	0.0160478	0.0179853	0.892274	0.0170166	0.556968	1
erm(F)_3_M17808	47.6268	33.2954	1.43043	40.4611	0.559194	1
otr(A)_1_X53401	0.0336618	0.0163344	2.06079	0.0249981	0.560754	1
tet(Q)_4_Z21523	114.322	114.174	1.0013	114.248	0.562086	1
optrA_1_KP399637	1.76561	1.68281	1.0492	1.72421	0.567287	1
aph(3')-IIIa_1_AF330699	3.54355	1.3989	2.53309	2.47123	0.571156	1
aac(3)-Ib-aac(6')-Ib_1_AF355189	0.00241367	0	#NUM!	0.00120683	0.573842	1
aac(3)-VIa_1_M88012	0.00215569	0	#NUM!	0.00107785	0.573842	1
aac(3)-VIIa_1_M22999	0.00140362	0	#NUM!	0.000701812	0.573842	1
aac(3)-Xa_1_AB028210	0.00692077	0	#NUM!	0.00346038	0.573842	1
aac(3)-XI_1_CTEG01000046	0.00187279	0	#NUM!	0.000936396	0.573842	1
aac(6')-If_1_X55353	0.00254635	0	#NUM!	0.00127318	0.573842	1
aac(6')-Iz_1_AF140221	0.00320478	0	#NUM!	0.00160239	0.573842	1
aadA9_1_AJ420072	0.00128321	0	#NUM!	0.000641607	0.573842	1
aph(3')-Id_1_Z48231	0.00983171	0	#NUM!	0.00491586	0.573842	1
aph(3')-IV_1_X03364	0.00375295	0	#NUM!	0.00187647	0.573842	1
aph(3')-Va_1_K00432	0.000992369	0	#NUM!	0.000496185	0.573842	1
blaACC-7_1_MG028657	0.000845705	0	#NUM!	0.000422852	0.573842	1
blaCTX-M-4_1_Y14156	0.00226487	0	#NUM!	0.00113243	0.573842	1
blaFOX-2_1_Y10282	0.00262864	0	#NUM!	0.00131432	0.573842	1
blaIMP-58_1_KU647281	0.00115476	0	#NUM!	0.00057738	0.573842	1
blaL_2_NG050596	0.000666665	0	#NUM!	0.000333333	0.573842	1
blaMOX-7_1_GQ152602	0.00126393	0	#NUM!	0.000631965	0.573842	1
blaOXA-154_1_KP771982	0.00456352	0	#NUM!	0.00228176	0.573842	1
blaOXA-158_1_KP771986	0.00138257	0	#NUM!	0.000691283	0.573842	1
blaOXA-209_1_JF268688	0.00146307	0	#NUM!	0.000731535	0.573842	1
blaOXA-392_1_AB901044	0.0496239	0	#NUM!	0.024812	0.573842	1
blaOXA-455_1_KP903885	0.00218915	0	#NUM!	0.00109457	0.573842	1
blaOXA-63_1_AY619003	0.009221	0	#NUM!	0.0046105	0.573842	1
blaPER-1_1_GU944725	0.00231726	0	#NUM!	0.00115863	0.573842	1
blaSED1_1_AF321608	0.00273168	0	#NUM!	0.00136584	0.573842	1
blaSGM-5_1_NG049987	0.00151148	0	#NUM!	0.00075574	0.573842	1
blaSRT-2_1_AY524276	0.000978978	0	#NUM!	0.000489489	0.573842	1
blaVMB-1_1_MN719868	0.00235006	0	#NUM!	0.00117503	0.573842	1
catA3_1_X07848	0.00327528	0	#NUM!	0.00163764	0.573842	1
catB3_1_AJ009818	0.0383212	0	#NUM!	0.0191606	0.573842	1
dfrA14_2_Z50805	1.23334	0	#NUM!	0.616669	0.573842	1
dfrA25_1_DQ267940	0.158545	0	#NUM!	0.0792723	0.573842	1
dfrA29_1_AM237806	0.0102785	0	#NUM!	0.00513927	0.573842	1
erm(36)_1_AF462611	0.00126956	0	#NUM!	0.000634781	0.573842	1
erm(E)_2_M11200	0.00181019	0	#NUM!	0.000905095	0.573842	1
erm(H)_1_M16503	0.00134717	0	#NUM!	0.000673586	0.573842	1
erm(U)_1_NG_047843	0.00148262	0	#NUM!	0.000741311	0.573842	1
erm(W)_1_D14532	0.0027386	0	#NUM!	0.0013693	0.573842	1
erm(Z)_1_AM709783	0.00105416	0	#NUM!	0.000527078	0.573842	1
floR_2_AF118107	0.0219614	0	#NUM!	0.0109807	0.573842	1
fosA4_1_AB908992	0.0204711	0	#NUM!	0.0102356	0.573842	1
fosB_4_CP000029	0.816773	0	#NUM!	0.408386	0.573842	1
fosD_1_KC989517	0.00255726	0	#NUM!	0.00127863	0.573842	1
grmO_1_AY524043	0.00170367	0	#NUM!	0.000851837	0.573842	1
mph(B)_1_D85892	0.00354472	0	#NUM!	0.00177236	0.573842	1
mph(D)_1_AB048591	0.00381115	0	#NUM!	0.00190558	0.573842	1
npmA_1_AB261016	0.0131097	0	#NUM!	0.00655485	0.573842	1
POM-1_1_GU002295	0.00289953	0	#NUM!	0.00144977	0.573842	1
qacC_1_M37889	0.00586436	0	#NUM!	0.00293218	0.573842	1
qnrD3_1_KX130945	0.0258351	0	#NUM!	0.0129175	0.573842	1
qnrE1_1_KY073238	0.0451299	0	#NUM!	0.022565	0.573842	1
qnrS2_1_DQ485530	0.055382	0	#NUM!	0.027691	0.573842	1
tcr3_1_D38215	0.00107449	0	#NUM!	0.000537243	0.573842	1
tet(42)_1_EU523697	0.0014084	0	#NUM!	0.000704201	0.573842	1
tet(43)_1_GQ244501	0.000466649	0	#NUM!	0.000233324	0.573842	1
tet(D)_2_X65876	0.000934916	0	#NUM!	0.000467458	0.573842	1
tet(E)_2_L06940	0.000765378	0	#NUM!	0.000382689	0.573842	1
tet(G)_2_AF133140	0.00251584	0	#NUM!	0.00125792	0.573842	1
tet(K)_1_U38656	0.00241978	0	#NUM!	0.00120989	0.573842	1
VanA_bc_1_Y15704	0.00100809	0	#NUM!	0.000504043	0.573842	1
VanX_bc_1_Y15708	0.022519	0	#NUM!	0.0112595	0.573842	1
vat(E)_5_AJ488494	0.373799	0.353534	1.05732	0.363666	0.574169	1
erm(G)_2_L42817	9.79574	13.3852	0.731831	11.5905	0.575593	1
OqxA_1_EU370913	0.417862	0.0304111	13.7404	0.224137	0.578887	1
mef(A)_1_AJ971089	15.1271	13.6751	1.10618	14.4011	0.582867	1
blaOXA-347_1_ACWG01000053	1.62057	0.0365533	44.3344	0.828561	0.585038	1
cfiA1_1_AB087225	0.932486	0.00249417	373.866	0.46749	0.585038	1
cmlA1_2_AB212941	0.00907484	0.00184844	4.90947	0.00546164	0.585038	1
VanHAX_PT_2_AY926880	0.00365016	0.00132459	2.75568	0.00248738	0.585038	1
aph(2'')-Ib_1_AF337947	0.402704	0.179516	2.24328	0.29111	0.591634	1
mcr-9_1_NZ_NAAN01000063.1	0.00770862	0.0127757	0.603381	0.0102422	0.600647	1
tet(X5)_1_CP040912	7.86732	7.3185	1.07499	7.59291	0.606283	1
VanC1XY_2_DQ022190	0.181914	0.164987	1.1026	0.173451	0.643871	1
EstDL136_1_JN242251	0.0340339	0.0457085	0.744585	0.0398712	0.64418	1
VanHDX_6_DQ172830	0.0110025	0.0339419	0.324157	0.0224722	0.644816	1
cat_2_M35190	1.46884	0.580982	2.5282	1.02491	0.651787	1
catB2_1_AF047479	0.0646118	0.111598	0.578971	0.0881047	0.656998	1
tet(O)_1_M18896	16.642	11.9917	1.3878	14.3169	0.65884	1
vat(B)_1_U19459	0.589987	0.246372	2.39469	0.418179	0.66866	1
mph(A)_1_D16251	1.44069	0.013099	109.985	0.726897	0.671819	1
catS_1_X74948	0.88934	0.415288	2.1415	0.652314	0.684644	1
VanHDX_1_AF130997	0.0187397	0.0164371	1.14009	0.0175884	0.690126	1
tet(40)_2_AM419751	3.45132	1.8742	1.84149	2.66276	0.695115	1
cat_3_S48276	0.0936053	0.0229583	4.07719	0.0582818	0.700635	1
blaACI-1_1_AJ007350	0.215495	0.0117336	18.3656	0.113614	0.713495	1
VanHFX_1_AF155139	0.0248081	0.0185742	1.33562	0.0216911	0.732693	1
aph(2'')-If_1_KF652097	0.00480712	0.0193499	0.248432	0.0120785	0.74297	1
aph(3')-Vb_1_M22126	0.00310675	0.00588138	0.528235	0.00449407	0.74297	1
blaSMB-1_1_AB636283	0.00372371	0.00715456	0.520467	0.00543914	0.74297	1
VanHAX_PA_1_DQ018711	0.00199284	0.00481454	0.413922	0.00340369	0.74297	1
lnu(P)_1_FJ589781	0.142309	0.164657	0.864278	0.153483	0.746264	1
blaOXA-153_1_KP771981	0.0623685	0.0661216	0.94324	0.064245	0.747828	1
aph(2'')-Ie_1_AY743255	0.0404808	0.0058992	6.86209	0.02319	0.749008	1
aadA2b_1_D43625	0.213153	0.00486433	43.8197	0.109009	0.750399	1
dfrA26_1_AM403715	0.0159961	0.00555355	2.88034	0.0107748	0.750399	1
fosA_2_AGDM01000012	0.0722446	0.00903375	7.99719	0.0406392	0.750399	1
tet(32)_1_EU722333	2.79638	2.4503	1.14124	2.62334	0.752892	1
VanLXY_1_EU250284	0.022763	0.0217672	1.04574	0.0222651	0.756374	1
lnu(A)_1_M14039	0.676065	0.607941	1.11206	0.642003	0.758961	1
tet(S)_3_X92946	0.223037	0.127567	1.74839	0.175302	0.760911	1
blaGES-23_1_KF179354	0.0029421	0.00350249	0.840001	0.0032223	0.762889	1
mcr-6.1_1_MF176240	0.00183845	0.00236487	0.777401	0.00210166	0.762889	1
mcr-8_1_MG736312	0.00252876	0.00203369	1.24343	0.00228123	0.762889	1
otr(B)_1_AF079900	0.00124818	0.00203791	0.61248	0.00164305	0.762889	1
penA_1_AF515059	0.00250397	0.00240462	1.04132	0.00245429	0.762889	1
VanH_bc_1_Y15705	0.00418016	0.00394634	1.05925	0.00406325	0.762889	1
otr(C)_1_AY509111	0.0272513	0.0484063	0.56297	0.0378288	0.769095	1
lnu(D)_1_EF452177	0.128368	0.0570984	2.24819	0.0927333	0.777574	1
aadA13_1_AY713504	0.233527	0.0375229	6.22359	0.135525	0.781729	1
catB7_1_AF036933	0.0323336	0.0185846	1.73981	0.0254591	0.781729	1
aph(3')-IIb_1_X90856	0.00668508	0.00295583	2.26166	0.00482046	0.782967	1
dfrA5_1_X12868	0.127072	0.00775229	16.3916	0.0674124	0.782967	1
erm(T)_3_AF310974	0.0336602	0.00469825	7.16441	0.0191792	0.782967	1
tet(30)_1_AF090987	0.00175153	0.0020005	0.875546	0.00187601	0.782967	1
vga(E)_1_FR772051	0.00793875	0.0041389	1.91808	0.00603883	0.784756	1
mcr-10_1_MN179494	0.0242925	0.0382337	0.63537	0.0312631	0.79011	1
tet(X3)_1_MK134375	7.76022	7.44118	1.04288	7.6007	0.805626	1
nimI_1_FJ940889	0.0300462	0.0217717	1.38006	0.0259089	0.811803	1
mph(E)_2_JF769133	0.0467379	0.160642	0.290945	0.10369	0.813417	1
aph(3'')-Ib_3_AF321550	1.49948	1.7901	0.837654	1.64479	0.823706	1
tet(35)_1_AF353562	1.33563	1.1943	1.11833	1.26497	0.832761	1
catP_1_U15027	0.279527	0.173742	1.60886	0.226634	0.845507	1
cat_1_M11587	0.0529144	0.0442777	1.19506	0.0485961	0.857559	1
VanNXY_1_JF802084	0.0242854	0.0204328	1.18855	0.0223591	0.88543	1
blaFAR-1_1_AF024601	0.00922704	0.0040753	2.26414	0.00665117	0.901687	1
aph(6)-Id_1_M28829	1.55919	2.35785	0.661278	1.95852	0.902311	1
tva(A)_1_ENA_SOX29786	0.0222226	0.00937451	2.37053	0.0157985	0.903519	1
sul4_1_MG649393	1.18161	1.05974	1.115	1.12067	0.920479	1
blaZ_12_M15195	0.069236	0.0266524	2.59774	0.0479442	0.932422	1
VanHOX_1_KF478993	0.132698	0.101464	1.30783	0.117081	0.935319	1
erm(38)_1_AY154657	0.00710369	0.00556744	1.27594	0.00633556	0.940916	1
OqxB_1_EU370913	3.26195	3.19883	1.01973	3.23039	0.941849	1
VanC2_1_L29638	0.025354	0.01785	1.4204	0.021602	0.945295	1
tet(37)_1_AF540889	17.1717	15.8294	1.0848	16.5005	0.947961	1
qacE_1_X68232	0.267121	0.0435302	6.13645	0.155326	0.948832	1
sul2_10_AM183225	1.49394	1.65275	0.903913	1.57334	0.950415	1
tet(O/32/O)_2_AJ295238	0.5076	0.260066	1.95181	0.383833	0.953811	1
lsa(A)_3_AY737526	0.024954	0.0218838	1.14029	0.0234189	0.953975	1
vat(C)_1_AF015628	0.0269674	0.0228087	1.18233	0.0248881	0.954029	1
VanXY_C2_1_AY033089	0.154815	0.0985019	1.5717	0.126659	0.956203	1
aac(6')-Iih_1_AJ584701	0.0254668	0.00546313	4.66158	0.015465	0.963578	1
aph(2'')-Ih_1_KF652096	0.0154627	0.00385699	4.00902	0.00965986	0.963578	1
blaOXY-1-1_1_Z30177	0.2169	0.00566826	38.2658	0.111284	0.963578	1
mcr-7.1_1_MG267386	0.00766582	0.00147244	5.2062	0.00456913	0.963578	1
qacA_1_AB566410	3.99351	0.00164146	2432.9	1.99758	0.963578	1
sul1_11_DQ914960	0.131954	0.00806322	16.3649	0.0700084	0.963578	1
car(A)_1_M80346	0.0374515	0.0360085	1.04007	0.03673	0.972176	1
cfxA6_1_GQ342996	26.7045	25.1044	1.06374	25.9045	0.97543	1
erm(X)_1_M36726	0.0623751	0.0678623	0.919142	0.0651187	0.978103	1
tet(36)_1_AJ514254	0.0753556	0.0650504	1.15842	0.070203	0.981128	1
aph(6)-Ic_1_X01702	0.016177	0.0155255	1.04196	0.0158513	0.981784	1
fomB_1_AB016934	0.0042198	0.00352369	1.19755	0.00387174	0.981784	1
tet_1_M74049	0.130754	0.118761	1.10098	0.124757	0.987701	1
tet(B)_1_AP000342	0.801331	1.72768	0.463819	1.26451	0.995489	1
lnu(B)_2_JQ861959	0.0308338	0.00766532	4.0225	0.0192496	1	1
mph(G)_1_AB571865	0.0577822	0.147959	0.390527	0.102871	1	1
nimA_1_X71444	0.0116487	2.60535	0.00447106	1.3085	1	1
nimH_1_KX576455	0.102864	0.0813634	1.26426	0.0921138	1	1
aac(2')-Ib_1_U41471	0	0	#NUM!	0	#NUM!	#NUM!
aac(2')-Ic_1_U72714	0	0	#NUM!	0	#NUM!	#NUM!
aac(2')-Id_1_U72743	0	0	#NUM!	0	#NUM!	#NUM!
aac(2')-Ie_1_NC011896	0	0	#NUM!	0	#NUM!	#NUM!
aac(2')-IIa_1_AB669090	0	0	#NUM!	0	#NUM!	#NUM!
aac(3)-I_1_AJ877225	0	0	#NUM!	0	#NUM!	#NUM!
aac(3)-Ic_1_AJ511268	0	0	#NUM!	0	#NUM!	#NUM!
aac(3)-Id_1_AB114632	0	0	#NUM!	0	#NUM!	#NUM!
aac(3)-If_1_AY884051	0	0	#NUM!	0	#NUM!	#NUM!
aac(3)-Ih_1_CP000490	0	0	#NUM!	0	#NUM!	#NUM!
aac(3)-Ii_1_CP000356	0	0	#NUM!	0	#NUM!	#NUM!
aac(3)-IIb_1_M97172	0	0	#NUM!	0	#NUM!	#NUM!
aac(3)-IIIa_1_X55652	0	0	#NUM!	0	#NUM!	#NUM!
aac(3)-IIIb_1_L06160	0	0	#NUM!	0	#NUM!	#NUM!
aac(3)-IV_1_DQ241380	0	0	#NUM!	0	#NUM!	#NUM!
aac(3)-IXa_1_M55427	0	0	#NUM!	0	#NUM!	#NUM!
aac(3)-VIII_3_AJ748131	0	0	#NUM!	0	#NUM!	#NUM!
aac(3)-VIIIa_1_M55426	0	0	#NUM!	0	#NUM!	#NUM!
aac(6')-29a_1_AF263519	0	0	#NUM!	0	#NUM!	#NUM!
aac(6')-30-aac(6')-Ib'_1_AJ584652	0	0	#NUM!	0	#NUM!	#NUM!
aac(6')-31_1_AM283489	0	0	#NUM!	0	#NUM!	#NUM!
aac(6')-32_1_EF614235	0	0	#NUM!	0	#NUM!	#NUM!
aac(6')-33_1_GQ337064	0	0	#NUM!	0	#NUM!	#NUM!
aac(6')-Iaa_1_NC_003197	0	0	#NUM!	0	#NUM!	#NUM!
aac(6')-Iae_1_AB104852	0	0	#NUM!	0	#NUM!	#NUM!
aac(6')-Iag_1_AB472901	0	0	#NUM!	0	#NUM!	#NUM!
aac(6')-Iai_1_EU886977	0	0	#NUM!	0	#NUM!	#NUM!
aac(6')-Iaj_1_AB709942	0	0	#NUM!	0	#NUM!	#NUM!
aac(6')-Iak_1_AB894482	0	0	#NUM!	0	#NUM!	#NUM!
aac(6')-Ian_1_AP014611	0	0	#NUM!	0	#NUM!	#NUM!
aac(6')-Ic_1_M94066	0	0	#NUM!	0	#NUM!	#NUM!
aac(6')-Ig_1_L09246	0	0	#NUM!	0	#NUM!	#NUM!
aac(6')-Ii_1_L12710	0	0	#NUM!	0	#NUM!	#NUM!
aac(6')-IIa_1_M29695	0	0	#NUM!	0	#NUM!	#NUM!
aac(6')-IIb_1_L06163	0	0	#NUM!	0	#NUM!	#NUM!
aac(6')-IIc_1_NC_012555	0	0	#NUM!	0	#NUM!	#NUM!
aac(6')-Iid_1_AJ584700	0	0	#NUM!	0	#NUM!	#NUM!
aac(6')-Ij_1_L29045	0	0	#NUM!	0	#NUM!	#NUM!
aac(6')-Il_1_U13880	0	0	#NUM!	0	#NUM!	#NUM!
aac(6')-Ip_1_Z54241	0	0	#NUM!	0	#NUM!	#NUM!
aac(6')-It_1_AF031328	0	0	#NUM!	0	#NUM!	#NUM!
aac(6')-Iu_1_AF031329	0	0	#NUM!	0	#NUM!	#NUM!
aac(6')-Iw_1_AF031331	0	0	#NUM!	0	#NUM!	#NUM!
aadA10_1_U37105	0	0	#NUM!	0	#NUM!	#NUM!
aadA14_1_AJ884726	0	0	#NUM!	0	#NUM!	#NUM!
aadA16_1_EU675686	0	0	#NUM!	0	#NUM!	#NUM!
aadA6_1_AF140629	0	0	#NUM!	0	#NUM!	#NUM!
aadE-Cc_1_CP013733	0	0	#NUM!	0	#NUM!	#NUM!
ampS_1_X80276	0	0	#NUM!	0	#NUM!	#NUM!
ant(2'')-Ia_3_X74412	0	0	#NUM!	0	#NUM!	#NUM!
ant(3'')-Ii-aac(6')-IId_1_AF453998	0	0	#NUM!	0	#NUM!	#NUM!
ant(4')-Ib_1_AJ506108	0	0	#NUM!	0	#NUM!	#NUM!
ant(4')-IIa_1_M98270	0	0	#NUM!	0	#NUM!	#NUM!
ant(4')-IIb_1_AY114142	0	0	#NUM!	0	#NUM!	#NUM!
aph(3'')-Ia_2_AP009493	0	0	#NUM!	0	#NUM!	#NUM!
aph(3'')-Ic_1_DQ336355	0	0	#NUM!	0	#NUM!	#NUM!
aph(3')-Ib_2_AJ744860	0	0	#NUM!	0	#NUM!	#NUM!
aph(3')-IIa_1_X57709	0	0	#NUM!	0	#NUM!	#NUM!
aph(3')-IIc_1_AM743169	0	0	#NUM!	0	#NUM!	#NUM!
aph(3')-Vc_1_S81599	0	0	#NUM!	0	#NUM!	#NUM!
aph(3')-VIb_1_AJ627643	0	0	#NUM!	0	#NUM!	#NUM!
aph(3')-VIIa_1_M29953	0	0	#NUM!	0	#NUM!	#NUM!
aph(3')-XV_1_Y18050	0	0	#NUM!	0	#NUM!	#NUM!
aph(7'')-Ia_1_X03615	0	0	#NUM!	0	#NUM!	#NUM!
aph(9)-Ib_1_U70376	0	0	#NUM!	0	#NUM!	#NUM!
armA_1_AY220558	0	0	#NUM!	0	#NUM!	#NUM!
ARR-5_1_EF660563	0	0	#NUM!	0	#NUM!	#NUM!
ARR-6_2_FM897214	0	0	#NUM!	0	#NUM!	#NUM!
ARR-6_3_JF922883	0	0	#NUM!	0	#NUM!	#NUM!
ARR-7_1_FN397623	0	0	#NUM!	0	#NUM!	#NUM!
ARR-8_1_KC199968	0	0	#NUM!	0	#NUM!	#NUM!
blaA_1_DQ424965	0	0	#NUM!	0	#NUM!	#NUM!
blaACC-3_1_AF180958	0	0	#NUM!	0	#NUM!	#NUM!
blaADC-25_1_EF016355	0	0	#NUM!	0	#NUM!	#NUM!
blaAER-1_1_U14748	0	0	#NUM!	0	#NUM!	#NUM!
blaB-13_1_EF595959	0	0	#NUM!	0	#NUM!	#NUM!
blaB-3_1_AF189301	0	0	#NUM!	0	#NUM!	#NUM!
blaBEL-1_1_DQ089809	0	0	#NUM!	0	#NUM!	#NUM!
blaBIC-1_1_GQ260093	0	0	#NUM!	0	#NUM!	#NUM!
blaBKC_1_KP689347	0	0	#NUM!	0	#NUM!	#NUM!
blaCARB-17_1_KJ934265	0	0	#NUM!	0	#NUM!	#NUM!
blaCARB-2_1_M69058	0	0	#NUM!	0	#NUM!	#NUM!
blaCARB-4_1_FJ785525	0	0	#NUM!	0	#NUM!	#NUM!
blaCARB-42_1_NG_048745	0	0	#NUM!	0	#NUM!	#NUM!
blaCARB-5_1_AF135373	0	0	#NUM!	0	#NUM!	#NUM!
blaCKO-1_1_AF477396	0	0	#NUM!	0	#NUM!	#NUM!
blaCMY-1_1_X92508	0	0	#NUM!	0	#NUM!	#NUM!
blaCTX-M-151_1_AB916359	0	0	#NUM!	0	#NUM!	#NUM!
blaCTX-M-39_1_AY954516	0	0	#NUM!	0	#NUM!	#NUM!
blaCTX-M-9_1_AF174129	0	0	#NUM!	0	#NUM!	#NUM!
blaDIM-1_1_GU323019	0	0	#NUM!	0	#NUM!	#NUM!
blaEBR-1_1_AF416700	0	0	#NUM!	0	#NUM!	#NUM!
blaERP-1_1_AY077733	0	0	#NUM!	0	#NUM!	#NUM!
blaFRI-2_1_KX620467	0	0	#NUM!	0	#NUM!	#NUM!
blaFRI-5_1_MH208723	0	0	#NUM!	0	#NUM!	#NUM!
blaGES-1_1_HQ170511	0	0	#NUM!	0	#NUM!	#NUM!
blaGOB-1_1_EF394442	0	0	#NUM!	0	#NUM!	#NUM!
blaGOB-17_1_AY899332	0	0	#NUM!	0	#NUM!	#NUM!
blaHERA-1_1_AF311385	0	0	#NUM!	0	#NUM!	#NUM!
blaIMI-1_1_U50278	0	0	#NUM!	0	#NUM!	#NUM!
blaIMP-27_1_JF894248	0	0	#NUM!	0	#NUM!	#NUM!
blaIMP-9_1_FJ655384	0	0	#NUM!	0	#NUM!	#NUM!
blaIND-14_1_HM367709	0	0	#NUM!	0	#NUM!	#NUM!
blaIND-2a_4_AF219130	0	0	#NUM!	0	#NUM!	#NUM!
blaIND-5_1_AY504627	0	0	#NUM!	0	#NUM!	#NUM!
blaIND-7_1_AB529520	0	0	#NUM!	0	#NUM!	#NUM!
blaKHM-1_1_AB364006	0	0	#NUM!	0	#NUM!	#NUM!
blaKPC-34_1_KU985429	0	0	#NUM!	0	#NUM!	#NUM!
blaLAP-2_1_EU159120	0	0	#NUM!	0	#NUM!	#NUM!
blaLCR-1_1_X56809	0	0	#NUM!	0	#NUM!	#NUM!
blaLMB-1_1_MH475146	0	0	#NUM!	0	#NUM!	#NUM!
blaLUT-1_1_AY695112	0	0	#NUM!	0	#NUM!	#NUM!
blaOCH-8_1_DQ489307	0	0	#NUM!	0	#NUM!	#NUM!
blaOXA-104_1_EF581285	0	0	#NUM!	0	#NUM!	#NUM!
blaOXA-114f_1_HM368375	0	0	#NUM!	0	#NUM!	#NUM!
blaOXA-129_1_FJWZ01000025	0	0	#NUM!	0	#NUM!	#NUM!
blaOXA-145_1_FJ790516	0	0	#NUM!	0	#NUM!	#NUM!
blaOXA-146_1_FJ194494	0	0	#NUM!	0	#NUM!	#NUM!
blaOXA-152_1_KP771980	0	0	#NUM!	0	#NUM!	#NUM!
blaOXA-156_1_KP771984	0	0	#NUM!	0	#NUM!	#NUM!
blaOXA-157_1_KP771985	0	0	#NUM!	0	#NUM!	#NUM!
blaOXA-18_1_U85514	0	0	#NUM!	0	#NUM!	#NUM!
blaOXA-198_1_HQ634775	0	0	#NUM!	0	#NUM!	#NUM!
blaOXA-20_2_AF024602	0	0	#NUM!	0	#NUM!	#NUM!
blaOXA-215_1_JN861783	0	0	#NUM!	0	#NUM!	#NUM!
blaOXA-228_1_JQ422053	0	0	#NUM!	0	#NUM!	#NUM!
blaOXA-24_1_AJ239129	0	0	#NUM!	0	#NUM!	#NUM!
blaOXA-266_1_APPO01000008	0	0	#NUM!	0	#NUM!	#NUM!
blaOXA-274_1_APOS01000038	0	0	#NUM!	0	#NUM!	#NUM!
blaOXA-287_1_NG_050609	0	0	#NUM!	0	#NUM!	#NUM!
blaOXA-29_1_AJ400619	0	0	#NUM!	0	#NUM!	#NUM!
blaOXA-299_1_APQD01000016	0	0	#NUM!	0	#NUM!	#NUM!
blaOXA-305_1_APPF01000021	0	0	#NUM!	0	#NUM!	#NUM!
blaOXA-308_1_APPN01000080	0	0	#NUM!	0	#NUM!	#NUM!
blaOXA-333_1_KF203107	0	0	#NUM!	0	#NUM!	#NUM!
blaOXA-335_1_KF203109	0	0	#NUM!	0	#NUM!	#NUM!
blaOXA-336_1_KF048907	0	0	#NUM!	0	#NUM!	#NUM!
blaOXA-372_1_KJ746496	0	0	#NUM!	0	#NUM!	#NUM!
blaOXA-415_1_KJ865754	0	0	#NUM!	0	#NUM!	#NUM!
blaOXA-420_1_AB983359	0	0	#NUM!	0	#NUM!	#NUM!
blaOXA-427_1_KX827604	0	0	#NUM!	0	#NUM!	#NUM!
blaOXA-43_1_AJ488303	0	0	#NUM!	0	#NUM!	#NUM!
blaOXA-438_1_KP410734	0	0	#NUM!	0	#NUM!	#NUM!
blaOXA-443_1_LC030178	0	0	#NUM!	0	#NUM!	#NUM!
blaOXA-444_1_CP010800	0	0	#NUM!	0	#NUM!	#NUM!
blaOXA-448_1_KR061497	0	0	#NUM!	0	#NUM!	#NUM!
blaOXA-45_1_AJ519683	0	0	#NUM!	0	#NUM!	#NUM!
blaOXA-451_1_KR061504	0	0	#NUM!	0	#NUM!	#NUM!
blaOXA-491_1_KU721148	0	0	#NUM!	0	#NUM!	#NUM!
blaOXA-493_1_KU739135	0	0	#NUM!	0	#NUM!	#NUM!
blaOXA-501_1_KU167110	0	0	#NUM!	0	#NUM!	#NUM!
blaOXA-527_1_KX599404	0	0	#NUM!	0	#NUM!	#NUM!
blaOXA-535_1_KX828709	0	0	#NUM!	0	#NUM!	#NUM!
blaOXA-537_1_KX360747	0	0	#NUM!	0	#NUM!	#NUM!
blaOXA-54_1_AY500137	0	0	#NUM!	0	#NUM!	#NUM!
blaOXA-549_1_KY682751	0	0	#NUM!	0	#NUM!	#NUM!
blaOXA-55_1_AY343493	0	0	#NUM!	0	#NUM!	#NUM!
blaOXA-60d_1_AY664506	0	0	#NUM!	0	#NUM!	#NUM!
blaOXA-9_1_KQ089875	0	0	#NUM!	0	#NUM!	#NUM!
blaOXY-2-6_6_AY077485	0	0	#NUM!	0	#NUM!	#NUM!
blaPAM-1_1_AB858498	0	0	#NUM!	0	#NUM!	#NUM!
blaPAU-1_1_MH053445	0	0	#NUM!	0	#NUM!	#NUM!
blaPEDO-1_1_KP109677	0	0	#NUM!	0	#NUM!	#NUM!
blaPEDO-2_1_KP109678	0	0	#NUM!	0	#NUM!	#NUM!
blaPEDO-3_1_KP109679	0	0	#NUM!	0	#NUM!	#NUM!
blaPER-6_1_GQ396303	0	0	#NUM!	0	#NUM!	#NUM!
blaPME-1_1_HQ541434	0	0	#NUM!	0	#NUM!	#NUM!
blaRAHN-1_2_AF338038	0	0	#NUM!	0	#NUM!	#NUM!
blaRAHN-2_2_HM114350	0	0	#NUM!	0	#NUM!	#NUM!
blaSCO-1_1_EF063111	0	0	#NUM!	0	#NUM!	#NUM!
blaSFC-1_1_AY354402	0	0	#NUM!	0	#NUM!	#NUM!
blaSFO-1_1_AB003148	0	0	#NUM!	0	#NUM!	#NUM!
blaSGM-1_1_AAQG01000013	0	0	#NUM!	0	#NUM!	#NUM!
blaSGM-2_1_AP010803	0	0	#NUM!	0	#NUM!	#NUM!
blaSGM-4_1_CP002798	0	0	#NUM!	0	#NUM!	#NUM!
blaSGM-6_1_NG049988	0	0	#NUM!	0	#NUM!	#NUM!
blaSPG-1_1_KP109680	0	0	#NUM!	0	#NUM!	#NUM!
blaSPM-1_1_AY341249	0	0	#NUM!	0	#NUM!	#NUM!
blaTER-1_1_FJ263091	0	0	#NUM!	0	#NUM!	#NUM!
blaTMB-2_1_AB758277	0	0	#NUM!	0	#NUM!	#NUM!
blaTRU_1_EU046614	0	0	#NUM!	0	#NUM!	#NUM!
blaTUS-1_1_AF441287	0	0	#NUM!	0	#NUM!	#NUM!
blaVCC-1_1_KT818596	0	0	#NUM!	0	#NUM!	#NUM!
blaVEB-1_1_HM370393	0	0	#NUM!	0	#NUM!	#NUM!
blaVHH-1_1_NG050334	0	0	#NUM!	0	#NUM!	#NUM!
blaVIM-48_1_KY362199	0	0	#NUM!	0	#NUM!	#NUM!
blaVIM-7_1_AJ536835	0	0	#NUM!	0	#NUM!	#NUM!
cat_4_AY238971	0	0	#NUM!	0	#NUM!	#NUM!
cat(pC194)_1_NC_002013	0	0	#NUM!	0	#NUM!	#NUM!
cat(pC221)_1_X02529	0	0	#NUM!	0	#NUM!	#NUM!
cat(pC233)_1_AY355285	0	0	#NUM!	0	#NUM!	#NUM!
cat86_1_K00544	0	0	#NUM!	0	#NUM!	#NUM!
catA2_1_X53796	0	0	#NUM!	0	#NUM!	#NUM!
catT_1_MW030510	0	0	#NUM!	0	#NUM!	#NUM!
cfr_2_AJ879565	0	0	#NUM!	0	#NUM!	#NUM!
Cfr(D)_1_NG_067192	0	0	#NUM!	0	#NUM!	#NUM!
cml_1_M22614	0	0	#NUM!	0	#NUM!	#NUM!
cmlB1_1_AM296481	0	0	#NUM!	0	#NUM!	#NUM!
cmr_1_U43535	0	0	#NUM!	0	#NUM!	#NUM!
cmrA_1_Z12001	0	0	#NUM!	0	#NUM!	#NUM!
cphA1_1_AY261379	0	0	#NUM!	0	#NUM!	#NUM!
crpP_1_HM560971	0	0	#NUM!	0	#NUM!	#NUM!
dfrA10_1_L06418	0	0	#NUM!	0	#NUM!	#NUM!
dfrA16_2_AF174129	0	0	#NUM!	0	#NUM!	#NUM!
dfrA19_1_AJ310778	0	0	#NUM!	0	#NUM!	#NUM!
dfrA20_1_AJ605332	0	0	#NUM!	0	#NUM!	#NUM!
dfrA21_1_AY552589	0	0	#NUM!	0	#NUM!	#NUM!
dfrA23_1_AJ746361	0	0	#NUM!	0	#NUM!	#NUM!
dfrA24_1_AJ972619	0	0	#NUM!	0	#NUM!	#NUM!
dfrA28_2_FM877476	0	0	#NUM!	0	#NUM!	#NUM!
dfrA34_1_JYRF01000065	0	0	#NUM!	0	#NUM!	#NUM!
dfrA35_1_CP024557	0	0	#NUM!	0	#NUM!	#NUM!
dfrA36_1_CP038791	0	0	#NUM!	0	#NUM!	#NUM!
dfrA6_2_FJ905898	0	0	#NUM!	0	#NUM!	#NUM!
dfrB2_2_AY553333	0	0	#NUM!	0	#NUM!	#NUM!
dfrB4_3_HQ317921	0	0	#NUM!	0	#NUM!	#NUM!
dfrB7_1_DQ993182	0	0	#NUM!	0	#NUM!	#NUM!
dfrB8_1_GU295656	0	0	#NUM!	0	#NUM!	#NUM!
dfrD_1_Z50141	0	0	#NUM!	0	#NUM!	#NUM!
dfrG_1_AB205645	0	0	#NUM!	0	#NUM!	#NUM!
dfrK_3_FN812951	0	0	#NUM!	0	#NUM!	#NUM!
ere(A)_1_AY183453	0	0	#NUM!	0	#NUM!	#NUM!
ere(B)_1_A15097	0	0	#NUM!	0	#NUM!	#NUM!
erm(30)_1_AF079138	0	0	#NUM!	0	#NUM!	#NUM!
erm(34)_1_AY234334	0	0	#NUM!	0	#NUM!	#NUM!
erm(37)_1_AL123456	0	0	#NUM!	0	#NUM!	#NUM!
erm(39)_1_AY487229	0	0	#NUM!	0	#NUM!	#NUM!
erm(40)_1_AY570506	0	0	#NUM!	0	#NUM!	#NUM!
erm(41)_1_EU177504	0	0	#NUM!	0	#NUM!	#NUM!
erm(43)_1_HE650138	0	0	#NUM!	0	#NUM!	#NUM!
erm(44)_1_HG796218	0	0	#NUM!	0	#NUM!	#NUM!
erm(45)_1_LN680996	0	0	#NUM!	0	#NUM!	#NUM!
erm(47)_1_KU612222	0	0	#NUM!	0	#NUM!	#NUM!
erm(48)_1_LT223129	0	0	#NUM!	0	#NUM!	#NUM!
erm(50)_1_LC473083	0	0	#NUM!	0	#NUM!	#NUM!
erm(A)_1_X03216	0	0	#NUM!	0	#NUM!	#NUM!
erm(A)_3_EU348758	0	0	#NUM!	0	#NUM!	#NUM!
erm(D)_3_M77505	0	0	#NUM!	0	#NUM!	#NUM!
erm(N)_1_X97721	0	0	#NUM!	0	#NUM!	#NUM!
erm(R)_1_M11276	0	0	#NUM!	0	#NUM!	#NUM!
erm(V)_1_U59450	0	0	#NUM!	0	#NUM!	#NUM!
erm(Y)_1_AB014481	0	0	#NUM!	0	#NUM!	#NUM!
fexA_2_AM408573	0	0	#NUM!	0	#NUM!	#NUM!
fexB_1_JN201336	0	0	#NUM!	0	#NUM!	#NUM!
fmrO_1_Q08325	0	0	#NUM!	0	#NUM!	#NUM!
fos_1_ACCV01000052	0	0	#NUM!	0	#NUM!	#NUM!
fos_2_FN543093	0	0	#NUM!	0	#NUM!	#NUM!
fosB_2_X89875	0	0	#NUM!	0	#NUM!	#NUM!
fosB_5_AJ605334	0	0	#NUM!	0	#NUM!	#NUM!
fosB1_1_CP001903	0	0	#NUM!	0	#NUM!	#NUM!
fosB2_1_AE016879	0	0	#NUM!	0	#NUM!	#NUM!
fosC_1_Z33413	0	0	#NUM!	0	#NUM!	#NUM!
fosE_2_AY029772	0	0	#NUM!	0	#NUM!	#NUM!
fosL1_1_MN464149	0	0	#NUM!	0	#NUM!	#NUM!
fosX_1_AP010904	0	0	#NUM!	0	#NUM!	#NUM!
fosX_2_AL591981	0	0	#NUM!	0	#NUM!	#NUM!
fosX_3_CP003505	0	0	#NUM!	0	#NUM!	#NUM!
fosX_4_DQ342344	0	0	#NUM!	0	#NUM!	#NUM!
fusB_2_JF777505	0	0	#NUM!	0	#NUM!	#NUM!
fusC_1_KF527883	0	0	#NUM!	0	#NUM!	#NUM!
Gar_1_NG_070891	0	0	#NUM!	0	#NUM!	#NUM!
grdA_1_QJX10702	0	0	#NUM!	0	#NUM!	#NUM!
grmA_1_M55520	0	0	#NUM!	0	#NUM!	#NUM!
kamB_1_AJ629123	0	0	#NUM!	0	#NUM!	#NUM!
kgmB_1_S60108	0	0	#NUM!	0	#NUM!	#NUM!
kmr_1_ENA_ACB88605	0	0	#NUM!	0	#NUM!	#NUM!
lmr(A)_1_X59926	0	0	#NUM!	0	#NUM!	#NUM!
lnu(F)_1_EU118119	0	0	#NUM!	0	#NUM!	#NUM!
lnu(G)_1_KX470419	0	0	#NUM!	0	#NUM!	#NUM!
mcr-1.1_1_KP347127	0	0	#NUM!	0	#NUM!	#NUM!
mcr-2.1_1_LT598652	0	0	#NUM!	0	#NUM!	#NUM!
mcr-3.1_1_KY924928	0	0	#NUM!	0	#NUM!	#NUM!
mcr-3.17_1_MH332767	0	0	#NUM!	0	#NUM!	#NUM!
mdt(A)_1_X92946	0	0	#NUM!	0	#NUM!	#NUM!
mecA2_1_AM048811	0	0	#NUM!	0	#NUM!	#NUM!
mph(F)_1_AM260957	0	0	#NUM!	0	#NUM!	#NUM!
mph(I)_1_KX531056	0	0	#NUM!	0	#NUM!	#NUM!
mph(J)_1_KY753883	0	0	#NUM!	0	#NUM!	#NUM!
mph(K)_1_NC_000964	0	0	#NUM!	0	#NUM!	#NUM!
pexA_1_HM537013	0	0	#NUM!	0	#NUM!	#NUM!
qacF_1_Z17326	0	0	#NUM!	0	#NUM!	#NUM!
qacG_1_EU622633	0	0	#NUM!	0	#NUM!	#NUM!
qacJ_1_NG_048046	0	0	#NUM!	0	#NUM!	#NUM!
qacZ_1_NG_061384	0	0	#NUM!	0	#NUM!	#NUM!
qnrA3_1_DQ058661	0	0	#NUM!	0	#NUM!	#NUM!
qnrB53_1_HQ704413	0	0	#NUM!	0	#NUM!	#NUM!
qnrC_1_EU917444	0	0	#NUM!	0	#NUM!	#NUM!
qnrVC1_1_EU436855	0	0	#NUM!	0	#NUM!	#NUM!
qnrVC4_1_GQ891757	0	0	#NUM!	0	#NUM!	#NUM!
rmtA_1_AB120321	0	0	#NUM!	0	#NUM!	#NUM!
rmtB_1_AB103506	0	0	#NUM!	0	#NUM!	#NUM!
rmtD2_1_HQ401565	0	0	#NUM!	0	#NUM!	#NUM!
rmtE_1_GU201947	0	0	#NUM!	0	#NUM!	#NUM!
rmtF_1_JQ808129	0	0	#NUM!	0	#NUM!	#NUM!
rmtG_1_JX486113	0	0	#NUM!	0	#NUM!	#NUM!
rmtH_1_KC544262	0	0	#NUM!	0	#NUM!	#NUM!
sgm_1_M87057	0	0	#NUM!	0	#NUM!	#NUM!
str_2_FN435330	0	0	#NUM!	0	#NUM!	#NUM!
str_3_AM932524	0	0	#NUM!	0	#NUM!	#NUM!
tet(31)_2_AJ250203	0	0	#NUM!	0	#NUM!	#NUM!
tet(33)_2_DQ390458	0	0	#NUM!	0	#NUM!	#NUM!
tet(45)_1_JF837331	0	0	#NUM!	0	#NUM!	#NUM!
tet(47)_1_KR857681	0	0	#NUM!	0	#NUM!	#NUM!
tet(48)_1_KR857682	0	0	#NUM!	0	#NUM!	#NUM!
tet(52)_1_KR857686	0	0	#NUM!	0	#NUM!	#NUM!
tet(53)_1_KR857687	0	0	#NUM!	0	#NUM!	#NUM!
tet(54)_1_KR857688	0	0	#NUM!	0	#NUM!	#NUM!
tet(55)_1_KR857689	0	0	#NUM!	0	#NUM!	#NUM!
tet(57)_1_KP137702	0	0	#NUM!	0	#NUM!	#NUM!
tet(59)_1_KU736878	0	0	#NUM!	0	#NUM!	#NUM!
tet(K)_2_J01764	0	0	#NUM!	0	#NUM!	#NUM!
tet(L)_1_HM235948	0	0	#NUM!	0	#NUM!	#NUM!
tet(L)_6_D12567	0	0	#NUM!	0	#NUM!	#NUM!
tet(V)_1_AF030344	0	0	#NUM!	0	#NUM!	#NUM!
tet(Y)_2_AB089606	0	0	#NUM!	0	#NUM!	#NUM!
tet(Z)_1_AF121000	0	0	#NUM!	0	#NUM!	#NUM!
VanC2XY_1_EU151754	0	0	#NUM!	0	#NUM!	#NUM!
VanE_1_AF136925	0	0	#NUM!	0	#NUM!	#NUM!
vgb(A)_1_M20129	0	0	#NUM!	0	#NUM!	#NUM!
vgb(B)_1_AF015628	0	0	#NUM!	0	#NUM!	#NUM!

## Sheet: JieZ_2017_Atherosclerosis
Species	case	control	Ratio	Mean	wilcox_unpaired	wilcox_unpaired_fdr
mupB_1_JQ231224	1.39801	2.65728	0.526104	2.02764	6.44074e-23	4.34106e-20
tet(37)_1_AF540889	11.6004	26.5803	0.436428	19.0904	6.10956e-17	2.05892e-14
optrA_1_KP399637	2.04939	3.51022	0.583835	2.77981	4.49691e-16	1.01031e-13
mupA_1_X75439	0.577851	0.925968	0.62405	0.751909	2.97509e-11	5.01303e-09
qacD_1_M37888	0.691868	0.215296	3.21356	0.453582	4.06694e-11	5.48224e-09
formA_1_X73835	8.45465	3.74843	2.25552	6.10154	1.01095e-10	1.13563e-08
sitABCD_1_AY598030	5.84693	1.95384	2.99253	3.90039	1.74362e-10	1.67885e-08
tet(M)_1_X92947	13.8003	6.08088	2.26946	9.9406	2.29841e-10	1.93641e-08
blaCTX-M-199_1_KY786032	0.794599	0.123081	6.45591	0.45884	6.03371e-10	4.51858e-08
mdf(A)_1_Y08743	9.2439	3.91323	2.36222	6.57857	1.34682e-09	9.07755e-08
erm(B)_18_X66468	131.087	69.5783	1.88401	100.332	3.52852e-09	2.16202e-07
aac(6')-aph(2'')_1_M13771	33.9481	18.5781	1.82731	26.2631	5.38375e-09	3.02387e-07
tet(34)_1_AB061440	2.8922	1.20224	2.40567	2.04722	1.5039e-08	7.79712e-07
erm(T)_4_AJ488494	32.6989	16.9592	1.92809	24.829	1.84835e-08	8.89847e-07
blaCMH-3_1_KX192165	0.922729	0.415646	2.21999	0.669188	1.08333e-07	4.86775e-06
tetA(46)_1_HQ652506	1.56649	0.287516	5.44834	0.927002	1.19195e-07	5.0211e-06
sul1_11_DQ914960	4.46794	1.08653	4.11211	2.77724	1.63822e-07	6.49505e-06
blaACT-9_1_HQ693810	0.668482	0.322338	2.07385	0.49541	1.99359e-07	7.10317e-06
blaKLUC-3_1_JX185316	0.24934	0.0171329	14.5533	0.133236	2.07499e-07	7.10317e-06
blaCTX-M-75_1_GQ149244	0.202067	0.0160817	12.565	0.109074	2.10777e-07	7.10317e-06
mre(A)_1_U92073	1.02907	0.258821	3.97599	0.643945	3.52442e-07	1.13117e-05
qacH_1_FJ172381	0.962177	0.298989	3.21811	0.630583	4.39604e-07	1.34679e-05
blaACT-2_1_AM076977	0.257213	0.11451	2.24621	0.185861	4.85874e-07	1.42382e-05
aac(3)-IIa_1_X51534	3.08342	0.546084	5.64641	1.81475	6.81421e-07	1.87229e-05
OqxA_1_EU370913	4.49242	1.07706	4.17101	2.78474	6.94471e-07	1.87229e-05
blaCMY-18_1_AY743434	1.1862	0.546521	2.17045	0.866358	7.97789e-07	2.06811e-05
blaACT-12_1_JX440355	0.157141	0.0606083	2.59273	0.108875	1.16044e-06	2.89668e-05
tet(Q)_4_Z21523	118.049	170.299	0.693189	144.174	1.20337e-06	2.89668e-05
aadA5_1_AF137361	2.37732	0.48117	4.9407	1.42924	1.62426e-06	3.775e-05
blaCMY-93_1_KF992025	0.67838	0.33669	2.01485	0.507535	2.02145e-06	4.54152e-05
mph(A)_1_D16251	3.94676	0.850072	4.64286	2.39842	2.20037e-06	4.78402e-05
tet(S)_3_X92946	0.833991	0.525419	1.58729	0.679705	2.47262e-06	5.20796e-05
qacE_1_X68232	5.54354	1.47485	3.75872	3.5092	3.96642e-06	8.10111e-05
mcr-5.2_1_MG384740	0.0106301	0.0242301	0.438716	0.0174301	4.14569e-06	8.21821e-05
srm(B)_1_X63451	0.0782257	0.133385	0.586465	0.105805	4.33241e-06	8.34297e-05
erm(T)_3_AF310974	0.58092	0.11575	5.01874	0.348335	1.0647e-05	0.000199336
blaSHV-183_1_HG934764	2.60671	0.560282	4.6525	1.5835	1.44154e-05	0.000257744
vanXmurFvanKWI_1_NZAGAF01000127	0.019293	0.0296747	0.650152	0.0244838	1.47242e-05	0.000257744
dfrA17_1_FJ460238	3.12886	0.591979	5.28542	1.86042	1.4914e-05	0.000257744
tet(L)_2_M29725	4.72305	2.45676	1.92247	3.5899	1.62278e-05	0.000273438
msr(A)_2_AB013298	0.448974	0.242388	1.8523	0.345681	1.80498e-05	0.000291733
erm(X)_1_M36726	5.89804	2.02122	2.91806	3.95963	1.81792e-05	0.000291733
lsa(C)_1_HM990671	0.403637	0.114136	3.53646	0.258887	2.84102e-05	0.000445313
blaTEM-1A_1_HM749966	5.92639	2.59248	2.28599	4.25943	3.4009e-05	0.00050955
catP_1_U15027	3.88016	2.16623	1.7912	3.02319	3.40204e-05	0.00050955
tet(A)_1_AJ313332	5.66113	2.07413	2.7294	3.86763	4.29266e-05	0.000611189
lsa(B)_1_AJ579365	2.97145	2.01326	1.47594	2.49236	4.30393e-05	0.000611189
aph(2'')-If_1_KF652097	2.89983	1.29384	2.24125	2.09684	4.35268e-05	0.000611189
vga(B)_1_U82085	0.0228909	0.0493183	0.464147	0.0361046	6.7717e-05	0.000931455
tetB(46)_1_HQ652506	1.74602	0.401393	4.34989	1.0737	7.46223e-05	0.00100591
blaCTX-M-9_1_AF174129	1.13042	0.365601	3.09195	0.74801	8.44556e-05	0.00111614
blaOKP-A-15_1_FJ755841	0.312701	0.108529	2.88127	0.210615	9.84468e-05	0.00127602
aph(2'')-Ih_1_KF652096	2.82436	1.25132	2.2571	2.03784	0.000103474	0.00131588
aac(6')-Ib_2_M23634	1.09936	0.0837489	13.1269	0.591554	0.000134475	0.00165195
fosA_6_ACZD01000244	5.44397	1.23092	4.42268	3.33744	0.000134803	0.00165195
tet(W)_1_DQ060146	51.9478	36.8974	1.4079	44.4226	0.000141129	0.00169859
vat(E)_5_AJ488494	0.698806	0.525319	1.33025	0.612063	0.000149777	0.00177104
tet(O/32/O)_2_AJ295238	4.50755	3.12214	1.44374	3.81485	0.000213106	0.00247644
catB10_1_AJ878850	0.209105	0.319474	0.654532	0.26429	0.000228843	0.00261424
lsa(E)_1_JX560992	3.3783	2.00067	1.68859	2.68948	0.000241896	0.0027173
blaCMY-98_1_KC603538	0.709655	0.39985	1.77481	0.554752	0.000272227	0.00300788
floR_2_AF118107	1.41472	0.353104	4.00652	0.883911	0.000321522	0.00349526
tet(O/W/32/O)_1_EF065523	4.29317	3.00445	1.42894	3.64881	0.000442945	0.00473881
ARR-6_2_FM897214	0.0154366	0.00270946	5.69729	0.00907302	0.00049316	0.00519359
catA1_1_V00622	1.09254	0.11309	9.6608	0.602813	0.000506877	0.00525592
cfiA1_1_AB087225	1.04587	0.644381	1.62306	0.845125	0.000582556	0.00594913
erm(A)_2_AF002716	0.0287277	0.00550026	5.22297	0.017114	0.000630547	0.00634312
tet(B)_1_AP000342	1.94525	0.769008	2.52956	1.35713	0.000664992	0.00659124
dfrA14_2_Z50805	1.05608	0.488836	2.16041	0.77246	0.000724323	0.00707527
dfrG_1_AB205645	0.0250752	0.00278598	9.0005	0.0139306	0.000737638	0.0071024
tet(32)_1_EU722333	20.1697	15.1511	1.33124	17.6604	0.000763756	0.0072503
vga(E)_1_FR772051	0.00660348	0.0141992	0.465061	0.0104013	0.000860933	0.00805929
sul2_10_AM183225	12.6463	7.10976	1.77872	9.87801	0.00102303	0.00944556
VanHDX_7_AB242319	0.120591	0.0581931	2.07225	0.0893919	0.00113399	0.0103285
qacC_1_M37889	0.0106317	0.00158414	6.71134	0.00610792	0.00138982	0.0124899
ant(6)-Ia_2_KF421157	0.941505	0.478695	1.96682	0.7101	0.00175513	0.0155652
lnu(D)_1_EF452177	0.286912	0.285581	1.00466	0.286246	0.00191414	0.0166885
sul3_2_AJ459418	0.78041	0.187583	4.16034	0.483997	0.00193131	0.0166885
tet(D)_2_X65876	0.138585	0.0562032	2.46578	0.097394	0.00214942	0.0183381
dfrA8_1_U10186	0.000903522	0.0124267	0.0727079	0.00666513	0.00218359	0.0183967
cat(pC194)_1_NC_002013	0.0639108	0.00564369	11.3243	0.0347772	0.0022195	0.0184684
tet(O)_1_M18896	62.2426	51.4763	1.20915	56.8594	0.00232082	0.019076
qnrS2_1_DQ485530	1.39175	0.596187	2.33443	0.993971	0.0023969	0.019464
blaZEG-1_1_AY265891	0.141509	0.0938187	1.50832	0.117664	0.00248146	0.0199108
VanHOX_1_KF478993	0.140892	0.105271	1.33837	0.123081	0.0026214	0.0207605
ARR-6_3_JF922883	1.17444	0.299288	3.9241	0.736863	0.00264896	0.0207605
aadA16_1_EU675686	0.837204	0.0470231	17.8041	0.442113	0.00275445	0.0213391
blaOXA-448_1_KR061497	0	0.0020468	0	0.0010234	0.00287298	0.021973
blaPLA-3A_1_AY507663	0.00975574	0.0012393	7.87199	0.00549752	0.00290148	0.021973
blaCTX-M-63_1_EU660216	0.0250325	0.0190977	1.31076	0.0220651	0.00303339	0.0226888
aph(3')-Ia_4_AF498082	1.94777	0.468317	4.15908	1.20804	0.00306332	0.0226888
catA2_1_X53796	0.545201	0.0490148	11.1232	0.297108	0.00320617	0.0234886
nimF_1_AJ515145	0.0276669	0.0280654	0.9858	0.0278661	0.00333605	0.0241774
tet(41)_1_AY264780	0.00864761	0.00319036	2.71054	0.00591898	0.00357207	0.0253885
aac(6')-Iih_1_AJ584701	0.0260958	0.0104342	2.50098	0.018265	0.0035785	0.0253885
catB1_1_M58472	0.20327	0.278903	0.72882	0.241086	0.0039543	0.0277625
blaOXA-392_1_AB901044	0.134595	0.0326855	4.11789	0.0836403	0.00401484	0.0278969
erm(38)_1_AY154657	0.151284	0.0574876	2.6316	0.104386	0.00412661	0.028381
msr(D)_3_AF227520	4.96597	4.18825	1.18569	4.57711	0.00418672	0.0285035
tet_1_M74049	0.222647	0.275042	0.809503	0.248844	0.00444329	0.0299478
lnu(B)_2_JQ861959	1.14422	0.392115	2.91806	0.768165	0.00454247	0.0303131
aadA2b_1_D43625	2.32895	0.976143	2.38587	1.65255	0.00492087	0.0325163
dfrA25_1_DQ267940	0.110466	0.050955	2.16791	0.0807104	0.00508401	0.0329557
tet(H)_3_Y15510	0.00156868	0.00255664	0.613573	0.00206266	0.00508515	0.0329557
lsa(A)_3_AY737526	0.0981613	0.0335331	2.9273	0.0658472	0.00514082	0.0329992
blaSED1_1_AF321608	0.0186068	0.00970522	1.9172	0.014156	0.00561646	0.0357122
ant(6)-Ia_3_KF864551	24.2347	16.4493	1.47329	20.342	0.00635829	0.0400513
aac(6')-Ii_1_L12710	0.0279235	0.00378478	7.37783	0.0158541	0.00658196	0.0410763
erm(34)_1_AY234334	0.00204003	0	#NUM!	0.00102002	0.00676733	0.0418457
dfrA12_3_KJ568502	1.30214	0.786357	1.65591	1.04425	0.00792625	0.0482182
fosA7_1_LAPJ01000014	0.0746281	0.0874534	0.853347	0.0810407	0.00794993	0.0482182
cmlA1_2_AB212941	1.0656	0.315102	3.38176	0.690351	0.00801253	0.0482182
vga(A)LC_1_GQ891882	0.0157107	0.0292766	0.53663	0.0224936	0.00850649	0.0507378
VanHDX_6_DQ172830	0.0467406	0.0554067	0.843591	0.0510737	0.00897399	0.0530567
tet(35)_1_AF353562	1.98732	2.15523	0.922091	2.07127	0.0092316	0.0537353
dldHA2X_1_AL939117	0.0192978	0.0234197	0.824	0.0213588	0.0092482	0.0537353
cmlV_1_U09991	0.00401011	0.00752984	0.532563	0.00576997	0.0100118	0.0576749
str_2_FN435330	0.0316894	0.00160916	19.6932	0.0166493	0.0108021	0.0617002
ClpL_1_CP023753	7.86443	3.13644	2.50744	5.50043	0.0115695	0.0655278
cml_1_M22614	0.154392	0.0520754	2.96478	0.103234	0.0118295	0.0664424
dfrA26_1_AM403715	0.00683709	0.0171741	0.398106	0.0120056	0.0119952	0.0668163
vat(A)_1_L07778	0.0338198	0.037929	0.891663	0.0358744	0.0124052	0.0685338
dfrA28_2_FM877476	1.10591	0.0548042	20.1793	0.580357	0.0152995	0.0838363
vat(D)_1_L12033	0.138786	0.156327	0.887788	0.147556	0.0162812	0.0884961
vat(H)_1_GQ205627	0.0429214	0.0648966	0.661381	0.053909	0.0168455	0.090831
cfr(C)_1_KX686749	7.88874	3.82458	2.06264	5.85666	0.0172745	0.092405
vanXmurFvanWI_1_CP001336	0.0273978	0.0322444	0.849692	0.0298211	0.0175157	0.0929575
dfrA3_1_J03306	0.465249	0.690399	0.673884	0.577824	0.0176792	0.0930919
aac(3)-Ib-aac(6')-Ib_1_AF355189	0.04914	0.00450013	10.9197	0.0268201	0.0189566	0.0990447
aph(3')-IIIa_1_AF330699	10.0112	4.65921	2.14869	7.33522	0.0195936	0.101585
aac(6')-Iai_1_EU886977	0.0115056	0.00528019	2.17902	0.0083929	0.020615	0.106065
aph(6)-Id_1_M28829	5.40635	2.85245	1.89533	4.1294	0.0209437	0.10694
lnu(P)_1_FJ589781	0.859292	0.852778	1.00764	0.856035	0.0232139	0.11764
fosA4_1_AB908992	0.0956989	0.0737905	1.2969	0.0847447	0.02339	0.117648
ARR-4_1_EF660562	0.0546921	0.0239908	2.27971	0.0393415	0.0247982	0.123225
qnrVC4_1_GQ891757	0	0.00178939	0	0.000894695	0.0248643	0.123225
aac(3)-VIII_3_AJ748131	0.00180412	0.000211281	8.53895	0.0010077	0.0259976	0.127901
blaDHA-1_1_Y16410	0.0596612	0.0223089	2.67432	0.0409851	0.0262641	0.128275
mef(B)_1_FJ196385	0.478166	0.0715172	6.68604	0.274842	0.0279477	0.135516
aadA13_1_AY713504	0.735202	0.295669	2.48657	0.515436	0.0286134	0.137753
ant(4')-IIa_1_M98270	0.00399234	0.000740849	5.38887	0.00236659	0.0324269	0.155005
OqxB_1_EU370913	6.56099	4.32538	1.51686	5.44319	0.0332047	0.157605
VanLXY_1_EU250284	0.0458701	0.0307532	1.49155	0.0383117	0.0338076	0.159345
aadA6_1_AF140629	0.0385678	0.00520364	7.41169	0.0218857	0.0350026	0.163406
catB7_1_AF036933	0.011885	0.0209072	0.568464	0.0163961	0.0352721	0.163406
tet(40)_2_AM419751	35.3934	29.0559	1.21811	32.2246	0.0353966	0.163406
vga(D)_1_GQ205627	0.024412	0.035109	0.695319	0.0297605	0.037422	0.170699
blaCTX-M-4_1_Y14156	0.00386743	0.00251636	1.53691	0.0031919	0.0374829	0.170699
Cfr(D)_1_NG_067192	0.0104657	0.00301017	3.47679	0.00673795	0.0392638	0.177609
cepA_1_U05887	7.22404	8.44943	0.854973	7.83674	0.0420705	0.189037
lnu(G)_1_KX470419	0.00931063	0.00178718	5.20967	0.0055489	0.0430589	0.191996
mcr-4.1_1_MF543359	0.00432096	0.0112225	0.385028	0.00777171	0.0432988	0.191996
str_3_AM932524	0.018762	0	#NUM!	0.009381	0.0447583	0.19589
VanX_bc_1_Y15708	0.00454156	0	#NUM!	0.00227078	0.0447583	0.19589
fosA_2_AGDM01000012	0.312033	0.0638855	4.88425	0.187959	0.0460588	0.200281
lnu(A)_1_M14039	1.97718	2.08951	0.946242	2.03334	0.0519104	0.224279
blaCMY-1_1_X92508	0	0.000773813	0	0.000386906	0.0524227	0.22505
aph(3')-Va_1_K00432	0.000175784	0.00114564	0.153437	0.000660713	0.053469	0.228089
fosE_2_AY029772	0.0410618	0.049375	0.83163	0.0452184	0.0552512	0.234209
qnrB2_1_DQ351242	0.976214	0.076915	12.6921	0.526564	0.0566411	0.238601
aac(3)-Ib_1_L06157	0.0335638	0.00943939	3.55571	0.0215016	0.0593187	0.248328
erm(Q)_1_L22689	0.709886	0.591928	1.19928	0.650907	0.0633562	0.263593
nimD_1_X76949	0.0654098	0.0651285	1.00432	0.0652692	0.0658802	0.272412
lmr(A)_1_X59926	0.00120042	0.000146327	8.20368	0.000673374	0.0667369	0.274272
sgm_1_M87057	0.00123626	0.000242121	5.10597	0.00073919	0.0672931	0.274882
tetA(P)_1_AB054980	0.584127	0.430291	1.35752	0.507209	0.0705045	0.285695
fosX_2_AL591981	0.0077566	0.0322068	0.240838	0.0199817	0.070788	0.285695
qacF_1_Z17326	0.00362634	0.000280279	12.9383	0.00195331	0.0722349	0.289715
dfrA5_1_X12868	0.135414	0.0675938	2.00335	0.101504	0.0726436	0.289715
otr(B)_1_AF079900	0.00485677	0.00275969	1.75989	0.00380823	0.07407	0.293056
erm(42)_1_FR734406	0.00703443	0.00487985	1.44153	0.00595714	0.074351	0.293056
blaPAO_4_AY083592	0.0017545	0.00045762	3.83397	0.00110606	0.0752549	0.294894
vanXmurFvanKWI_2_AP008230	0.00475317	0.00626693	0.758453	0.00551005	0.0760751	0.296263
tet(L)_1_HM235948	0.0237409	0.00317341	7.48118	0.0134571	0.0764834	0.296263
aac(3)-VIIa_1_M22999	0.000275997	0.00217172	0.127087	0.00122386	0.0779737	0.29982
mph(B)_1_D85892	0.19912	0.00455374	43.7267	0.101837	0.0782914	0.29982
blaSRT-2_1_AY524276	0.0175953	0.00292345	6.01869	0.0102594	0.0798813	0.304181
blaOXA-258_1_HE614014	0.000470456	0.0016747	0.280919	0.00107258	0.0805255	0.304911
mcr-10_1_MN179494	0.140532	0.0933437	1.50553	0.116938	0.0813181	0.306184
blaOXA-85_1_JANA01000064	1.45014	0.848311	1.70944	1.14922	0.0817702	0.306184
aph(3'')-Ib_3_AF321550	5.25427	2.94857	1.78197	4.10142	0.0872141	0.324764
tet(C)_2_AY046276	1.96759	0.354882	5.54437	1.16124	0.0879684	0.325773
VanHDX_1_AF130997	0.0548984	0.086061	0.637901	0.0704797	0.0885594	0.326169
mef(C)_1_AB571865	0.0108488	0.0126827	0.8554	0.0117657	0.0892516	0.326932
tcr3_1_D38215	0.00528299	0.00295483	1.78792	0.00411891	0.103138	0.374493
erm(C)_2_M19652	0.0035075	0.000240458	14.5868	0.00187398	0.103756	0.374493
blaSGM-4_1_CP002798	0.000161984	0.000948617	0.170758	0.000555301	0.105918	0.374493
catB_1_M93113	0.00025798	0.0153695	0.0167852	0.00781374	0.106937	0.374493
aac(6')-Iak_1_AB894482	0.000394034	0.00176533	0.223207	0.00107968	0.108998	0.374493
catB2_1_AF047479	0.0385909	0.0451079	0.855524	0.0418494	0.109887	0.374493
POM-1_1_GU002295	0.00915997	0.00434676	2.10731	0.00675337	0.11033	0.374493
blaOXA-63_1_AY619003	0.00103595	0.00467941	0.221385	0.00285768	0.111013	0.374493
erm(R)_1_M11276	0.00221604	0.00306619	0.722734	0.00264112	0.112644	0.374493
nimB_1_X71443	0.145627	0.196485	0.741162	0.171056	0.112881	0.374493
blaBKC_1_KP689347	0	0.000333963	0	0.000166982	0.114011	0.374493
blaOXA-146_1_FJ194494	0	0.000486954	0	0.000243477	0.114011	0.374493
blaOXA-158_1_KP771986	0	0.000549069	0	0.000274534	0.114011	0.374493
blaOXA-18_1_U85514	0	0.000774493	0	0.000387246	0.114011	0.374493
blaOXA-205_1_JF800667	0	0.000478278	0	0.000239139	0.114011	0.374493
blaOXA-43_1_AJ488303	0	0.000480711	0	0.000240356	0.114011	0.374493
blaOXA-493_1_KU739135	0	0.000457116	0	0.000228558	0.114011	0.374493
cfr_2_AJ879565	0	0.000501702	0	0.000250851	0.114011	0.374493
crpP_1_HM560971	0	0.00187105	0	0.000935527	0.114011	0.374493
aac(3)-IV_1_DQ241380	0.0919851	0.0166827	5.51382	0.0543339	0.114185	0.374493
ARR-8_1_KC199968	0.00349347	0.000926681	3.76988	0.00221008	0.114733	0.374493
EstDL136_1_JN242251	0.109368	0.0630151	1.73559	0.0861917	0.115884	0.374493
ant(3'')-Ii-aac(6')-IId_1_AF453998	0.0299877	0.00240742	12.4563	0.0161976	0.116851	0.374493
aph(3')-IIc_1_AM743169	0.0020446	0.00140143	1.45894	0.00172302	0.119422	0.374493
blaACT-7_1_FJ237368	0.0981613	0.0643383	1.52571	0.0812498	0.119704	0.374493
nimC_1_X76948	0.027093	0.033273	0.814265	0.030183	0.119736	0.374493
mcr-8_1_MG736312	0.00377757	0.00515021	0.733479	0.00446389	0.120176	0.374493
VanHMX_1_FJ349556	0.00263377	0.00131143	2.00831	0.0019726	0.121141	0.374493
aac(3)-Ii_1_CP000356	0.00117631	0	#NUM!	0.000588153	0.121311	0.374493
aac(6')-IIb_1_L06163	0.000845262	0	#NUM!	0.000422631	0.121311	0.374493
erm(N)_1_X97721	0.000620932	0	#NUM!	0.000310466	0.121311	0.374493
tet(33)_2_DQ390458	0.000475605	0	#NUM!	0.000237803	0.121311	0.374493
tet(57)_1_KP137702	0.00100086	0	#NUM!	0.000500429	0.121311	0.374493
tet(59)_1_KU736878	0.0019328	0	#NUM!	0.000966402	0.121311	0.374493
fosA_7_AEXB01000013	0.241405	0.120595	2.00179	0.181	0.121682	0.374493
aph(4)-Ia_1_V01499	0.101474	0.0161174	6.29593	0.0587958	0.127171	0.389604
mecC_1_FR821779	0.0063167	0.00471048	1.34099	0.00551359	0.130556	0.397143
cfr(B)_2_KM359438	0.147775	0.105797	1.39678	0.126786	0.13081	0.397143
catT_1_MW030510	0.0101319	0.00311454	3.25311	0.00662324	0.135451	0.408109
poxtA_1_MF095097	0.434904	0.358279	1.21387	0.396592	0.135633	0.408109
erm(31)_1_AF079138	0.00438479	0.00193822	2.26228	0.0031615	0.136618	0.409247
catB8_1_AF227506	0.0544329	0.0799899	0.680497	0.0672114	0.139673	0.416548
aadA10_1_U37105	0.0298293	0.00491395	6.07033	0.0173716	0.143913	0.427302
aac(6')-30-aac(6')-Ib'_1_AJ584652	0.0111505	0.00168358	6.6231	0.00641705	0.145628	0.430495
cat_1_M11587	0.0170054	0.0334938	0.507719	0.0252496	0.146469	0.431093
aac(3)-VIa_1_M88012	0.000556744	0.00128486	0.433311	0.000920802	0.149945	0.438782
mcr-1.1_1_KP347127	0.0332937	0.0759848	0.438162	0.0546392	0.150384	0.438782
mecB_1_NC_011996	0.00211726	0.00310139	0.682681	0.00260932	0.154825	0.449792
cfxA_1_U38243	35.0253	20.8224	1.68209	27.9238	0.156015	0.451304
tet(36)_1_AJ514254	0.133431	0.180791	0.738038	0.157111	0.162777	0.467855
erm(W)_1_D14532	0.00225784	0.000660652	3.41759	0.00145924	0.163125	0.467855
VanC2XY_1_EU151754	0.000774901	5.43413e-05	14.2599	0.000414621	0.165898	0.473795
npmA_1_AB261016	0.757685	0.129334	5.85837	0.44351	0.16838	0.478854
aph(3'')-Ic_1_DQ336355	0.00124873	0.00172784	0.72271	0.00148828	0.17256	0.488679
aac(6')-Iid_1_AJ584700	0.00339057	0.0229797	0.147546	0.0131851	0.176286	0.49714
tetA(60)_1_KX000272	0.249738	0.216129	1.1555	0.232934	0.181544	0.509837
tet(L)_6_D12567	0.00208939	0.00081918	2.55059	0.00145428	0.192318	0.536367
blaOXA-347_1_ACWG01000053	16.7571	11.0597	1.51514	13.9084	0.194314	0.536367
aac(3)-IIIc_1_L06161	0.000329794	0	#NUM!	0.000164897	0.206907	0.536367
aac(3)-XI_1_CTEG01000046	0.00103494	0	#NUM!	0.000517468	0.206907	0.536367
aac(6')-Ic_1_M94066	0.0250551	0	#NUM!	0.0125275	0.206907	0.536367
aac(6')-Ig_1_L09246	0.000775517	0	#NUM!	0.000387758	0.206907	0.536367
aac(6')-IIc_1_NC_012555	0.00650991	0	#NUM!	0.00325496	0.206907	0.536367
aadD_2_M19465	0.00186931	0	#NUM!	0.000934657	0.206907	0.536367
aph(3')-VIb_1_AJ627643	0.00301639	0	#NUM!	0.0015082	0.206907	0.536367
aph(9)-Ia_1_U94857	0.000416634	0	#NUM!	0.000208317	0.206907	0.536367
blaKPC-34_1_KU985429	0.000350013	0	#NUM!	0.000175006	0.206907	0.536367
blaNDM-19_1_MF370080	0.00142565	0	#NUM!	0.000712823	0.206907	0.536367
blaOXA-427_1_KX827604	0.000444713	0	#NUM!	0.000222357	0.206907	0.536367
dfrA19_1_AJ310778	0.000576208	0	#NUM!	0.000288104	0.206907	0.536367
erm(47)_1_KU612222	0.00052088	0	#NUM!	0.00026044	0.206907	0.536367
qacZ_1_NG_061384	0.00102749	0	#NUM!	0.000513745	0.206907	0.536367
rmtE_1_GU201947	0.00048598	0	#NUM!	0.00024299	0.206907	0.536367
rmtG_1_JX486113	0.000457262	0	#NUM!	0.000228631	0.206907	0.536367
rmtH_1_KC544262	0.000431143	0	#NUM!	0.000215572	0.206907	0.536367
tet(31)_2_AJ250203	0.000360911	0	#NUM!	0.000180455	0.206907	0.536367
blaOXA-485_1_LLNM01000004	0.000172915	0.000831824	0.207874	0.000502369	0.216497	0.558003
tva(A)_1_ENA_SOX29786	0.0270293	0.0274314	0.985342	0.0272303	0.216909	0.558003
blaCTX-M-39_1_AY954516	0.00324433	0.0222752	0.145647	0.0127598	0.21823	0.559266
fosA_4_ACWU01000146	0.0057691	0.00237611	2.42796	0.00407261	0.220059	0.560618
tetB(60)_1_KX000273	0.26679	0.210655	1.26648	0.238722	0.220421	0.560618
VanC1XY_2_DQ022190	0.274617	0.305374	0.899281	0.289995	0.222597	0.564025
dfrA29_1_AM237806	0.0138679	0.00535164	2.59135	0.00960979	0.237105	0.598535
blaSGM-6_1_NG049988	0.0014404	0.000589231	2.44454	0.00101481	0.23924	0.60167
cat_2_M35190	5.81198	1.63793	3.54837	3.72496	0.24236	0.607251
vat(F)_1_AF170730	0.015671	0.0422108	0.371256	0.0289409	0.249095	0.621815
erm(33)_1_AJ579365	0.00339042	0.00203746	1.66404	0.00271394	0.25756	0.625714
aac(3)-IXa_1_M55427	0	0.000224236	0	0.000112118	0.265511	0.625714
aac(6')-Iaj_1_AB709942	0	0.000275734	0	0.000137867	0.265511	0.625714
aac(6')-Il_1_U13880	0	0.00113154	0	0.000565769	0.265511	0.625714
aph(2'')-Ic_1_U51479	0	0.00411406	0	0.00205703	0.265511	0.625714
aph(3')-Id_1_Z48231	0	0.000184432	0	9.22162e-05	0.265511	0.625714
blaCARB-42_1_NG_048745	0	0.000208849	0	0.000104424	0.265511	0.625714
blaGES-1_1_HQ170511	0	0.000655677	0	0.000327839	0.265511	0.625714
blaOXA-491_1_KU721148	0	0.000247815	0	0.000123907	0.265511	0.625714
blaRAHN-2_2_HM114350	0	0.000210479	0	0.00010524	0.265511	0.625714
dfrB4_3_HQ317921	0	0.00280108	0	0.00140054	0.265511	0.625714
ere(B)_1_A15097	0	0.000449607	0	0.000224804	0.265511	0.625714
erm(Y)_1_AB014481	0	0.000342568	0	0.000171284	0.265511	0.625714
tet(47)_1_KR857681	0	0.000203386	0	0.000101693	0.265511	0.625714
tet(55)_1_KR857689	0	0.0001618	0	8.08999e-05	0.265511	0.625714
vgb(A)_1_M20129	0	0.000243512	0	0.000121756	0.265511	0.625714
catB3_1_AJ009818	0.243818	0.167675	1.45411	0.205746	0.269727	0.632997
blaTLA-1_1_AF148067	0.000351936	0.0023245	0.151403	0.00133822	0.270479	0.632997
blaHERA-1_1_AF311385	0.000959244	0.000203421	4.71555	0.000581333	0.27244	0.635379
ere(D)_1_KP265721	1.2443	1.10875	1.12225	1.17653	0.279971	0.650692
mecD_1_KY013611	0.00950987	0.013098	0.726053	0.011304	0.282598	0.6545
fosX_3_CP003505	0.125491	0.119626	1.04903	0.122558	0.283552	0.6545
cfxA6_1_GQ342996	17.0754	37.6052	0.454071	27.3403	0.284838	0.655224
vga(C)_1_FN806792	0.166385	0.169417	0.982104	0.167901	0.293522	0.670705
aph(3')-Ib_2_AJ744860	0.409124	0.67363	0.607342	0.541377	0.293558	0.670705
msr(C)_2_AF313494	0.111346	0.0977241	1.13939	0.104535	0.296785	0.675787
aph(7'')-Ia_1_X03615	0.00207286	0.000768782	2.69629	0.00142082	0.298447	0.677283
msr(E)_1_FR751518	0.325661	0.198857	1.63766	0.262259	0.30247	0.679784
tet(42)_1_EU523697	0.00116045	0.000550058	2.10969	0.000855255	0.302572	0.679784
tet(44)_2_FN594949	1.72033	1.946	0.884033	1.83316	0.302575	0.679784
tet(39)_1_KT346360	0.000595417	0.00163544	0.36407	0.00111543	0.304092	0.680924
VanA_bc_1_Y15704	0.00109259	0.00220364	0.495811	0.00164811	0.309289	0.689622
Cfr(E)_1_NG_070225	2.16856	0.915354	2.36909	1.54196	0.310023	0.689622
erm(35)_1_AF319779	3.11523	3.90638	0.797473	3.5108	0.311739	0.691158
VanH_bc_1_Y15705	0.00460422	0.00265998	1.73093	0.0036321	0.31333	0.692409
VanHAX_PT_2_AY926880	0.00585142	0.00741146	0.78951	0.00663144	0.316316	0.694625
blaSPU-1_1_GQ919044	0.000765659	0.00165972	0.46132	0.00121269	0.316394	0.694625
qnrB4_1_DQ303921	0.0379696	0.0150927	2.51575	0.0265312	0.31774	0.695315
nimJ_1_NZ_JH815495	3.46962	2.73304	1.26951	3.10133	0.321294	0.700816
dfrA18_1_AY034138	0.00194936	0.00573745	0.339761	0.00384341	0.323435	0.703211
penA_1_AF515059	0.00480357	0.0049359	0.97319	0.00486974	0.32917	0.713378
erm(S)_1_M19269	0.00136938	0.000944468	1.4499	0.00115693	0.331039	0.715129
cat_3_S48276	0.336059	0.412435	0.814816	0.374247	0.349189	0.742411
blaL_2_NG050596	0.0111967	0.0120229	0.931277	0.0116098	0.35101	0.742411
VanC2_1_L29638	0.025825	0.0222214	1.16217	0.0240232	0.37097	0.742411
aac(2')-Id_1_U72743	0.000182572	0	#NUM!	9.12862e-05	0.374177	0.742411
aac(6')-Ir_1_AF031326	0.000367386	0	#NUM!	0.000183693	0.374177	0.742411
blaCARB-5_1_AF135373	0.000212404	0	#NUM!	0.000106202	0.374177	0.742411
blaFRI-2_1_KX620467	0.000255217	0	#NUM!	0.000127608	0.374177	0.742411
blaGOB-1_1_EF394442	0.000179565	0	#NUM!	8.97824e-05	0.374177	0.742411
blaIMI-1_1_U50278	0.000186356	0	#NUM!	9.31782e-05	0.374177	0.742411
blaIMP-9_1_FJ655384	0.000219937	0	#NUM!	0.000109968	0.374177	0.742411
blaIND-5_1_AY504627	0.000170443	0	#NUM!	8.52215e-05	0.374177	0.742411
blaOXA-154_1_KP771982	0.000191108	0	#NUM!	9.55539e-05	0.374177	0.742411
blaOXA-333_1_KF203107	0.000280464	0	#NUM!	0.000140232	0.374177	0.742411
blaOXA-451_1_KR061504	0.00139925	0	#NUM!	0.000699625	0.374177	0.742411
blaOXA-60d_1_AY664506	0.000146804	0	#NUM!	7.34022e-05	0.374177	0.742411
blaPME-1_1_HQ541434	0.000181295	0	#NUM!	9.06474e-05	0.374177	0.742411
blaSPM-1_1_AY341249	0.000175021	0	#NUM!	8.75106e-05	0.374177	0.742411
blaVHH-1_1_NG050334	0.000108878	0	#NUM!	5.4439e-05	0.374177	0.742411
blaVMB-1_1_MN719868	0.000158456	0	#NUM!	7.92278e-05	0.374177	0.742411
cmr_1_U43535	0.000109724	0	#NUM!	5.48621e-05	0.374177	0.742411
erm(D)_3_M77505	0.000208655	0	#NUM!	0.000104328	0.374177	0.742411
fos_1_ACCV01000052	0.000525351	0	#NUM!	0.000262676	0.374177	0.742411
fosC_1_Z33413	0.000330175	0	#NUM!	0.000165088	0.374177	0.742411
fusC_1_KF527883	0.000230422	0	#NUM!	0.000115211	0.374177	0.742411
mph(C)_5_AM180067	0.000188832	0	#NUM!	9.4416e-05	0.374177	0.742411
mph(D)_1_AB048591	0.000261834	0	#NUM!	0.000130917	0.374177	0.742411
qnrVC1_1_EU436855	0.00031706	0	#NUM!	0.00015853	0.374177	0.742411
erm(G)_2_L42817	7.41343	12.5385	0.591254	9.97596	0.37451	0.742411
tet(K)_1_U38656	0.000668645	0.000243709	2.74362	0.000456177	0.385275	0.761512
ant(6)-Ia_1_AF330699	0.899136	0.756115	1.18915	0.827625	0.387427	0.763525
ere(A)_1_AY183453	0.0116164	0.000606038	19.1678	0.00611121	0.394055	0.774324
tet(45)_1_JF837331	0.000789857	0.000509969	1.54883	0.000649913	0.396269	0.77641
mcr-9_1_NZ_NAAN01000063.1	0.0234794	0.0097395	2.41074	0.0166094	0.400449	0.778341
blaPAU-1_1_MH053445	0.00103247	0.000718722	1.43653	0.000875594	0.400719	0.778341
tet(J)_2_AF038993	0.00175731	0.00719401	0.244274	0.00447566	0.400719	0.778341
blaCMY-54_1_HM544039	0.0198842	0.010032	1.98208	0.0149581	0.401994	0.778575
blaOXA-209_1_JF268688	0.0537207	0.030671	1.75151	0.0421959	0.412056	0.794661
fexA_2_AM408573	0.0296071	0.0010345	28.6198	0.0153208	0.414698	0.794661
qnrB53_1_HQ704413	0.0204767	0.00503528	4.06664	0.012756	0.416645	0.794661
ant(6)-Ib_1_FN594949	0.588114	1.24764	0.471379	0.917879	0.418361	0.794661
aadA7_1_AF224733	0.0509031	0.0218473	2.32995	0.0363752	0.419521	0.794661
aac(3)-IIIb_1_L06160	0.000765174	0.000263864	2.89989	0.000514519	0.429634	0.794661
mcr-3.17_1_MH332767	0.000326007	0.000109419	2.97944	0.000217713	0.429634	0.794661
blaSGM-1_1_AAQG01000013	0.000560884	0.000190061	2.95107	0.000375472	0.432705	0.794661
tet(Z)_1_AF121000	0.000630934	0.000185174	3.40725	0.000408054	0.432705	0.794661
lnu(F)_1_EU118119	0.398142	0.0132753	29.9911	0.205709	0.433721	0.794661
aac(2')-IIa_1_AB669090	0.000138374	0.00054083	0.255855	0.000339602	0.434979	0.794661
cat_4_AY238971	0.000149097	0.000519652	0.286918	0.000334375	0.434979	0.794661
erm(Z)_1_AM709783	0.000168773	0.000636302	0.265241	0.000402538	0.434979	0.794661
tet(30)_1_AF090987	0.000136972	0.000571574	0.239639	0.000354273	0.434979	0.794661
tet(43)_1_GQ244501	9.18517e-05	0.000378855	0.242445	0.000235353	0.434979	0.794661
qnrA3_1_DQ058661	0.00440628	0.000511543	8.61371	0.00245891	0.43579	0.794661
tet(K)_2_J01764	0.000689962	0.000308579	2.23593	0.000499271	0.43579	0.794661
vat(C)_1_AF015628	0.0537162	0.0508188	1.05701	0.0522675	0.436866	0.794661
aac(6')-Ia_1_M18967	0.000406623	0.000988016	0.411555	0.00069732	0.438548	0.794661
blaACC-3_1_AF180958	0.000184181	0.000931062	0.197818	0.000557621	0.438548	0.794661
blaMOX-7_1_GQ152602	0.000129911	0.000482913	0.269016	0.000306412	0.438548	0.794661
aac(3)-IIb_1_M97172	0.000499263	0.000641205	0.778632	0.000570234	0.438887	0.794661
tet(G)_2_AF133140	0.00649633	0.0121277	0.535661	0.00931201	0.441867	0.794661
blaVEB-1_1_HM370393	0.0064138	0.00428339	1.49737	0.00534859	0.442048	0.794661
aph(3')-Vc_1_S81599	0.000196976	0.000463597	0.424886	0.000330287	0.442133	0.794661
blaLUT-1_1_AY695112	0.00018186	0.000414488	0.438757	0.000298174	0.442133	0.794661
erm(36)_1_AF462611	0.000240172	0.000448423	0.535594	0.000344298	0.442133	0.794661
blaOXA-455_1_KP903885	0.00391256	0.00283798	1.37864	0.00337527	0.448222	0.803461
VanNXY_1_JF802084	0.0638874	0.0675125	0.946305	0.0656999	0.452923	0.809735
blaOXA-22_1_AF064820	0.00306166	0.0027862	1.09886	0.00292393	0.474837	0.846484
dfrA35_1_CP024557	0.0033423	0.00391523	0.853666	0.00362877	0.477879	0.846484
cphA1_1_AY261379	0.000383852	0.00165181	0.232383	0.00101783	0.479345	0.846484
blaFOX-2_1_Y10282	0.000273268	0.000556801	0.490782	0.000415035	0.48227	0.846484
cmlB1_1_AM296481	0.00026945	0.000541162	0.497911	0.000405306	0.48227	0.846484
dfrA21_1_AY552589	0.00082493	0.00153171	0.538568	0.00117832	0.48227	0.846484
mph(G)_1_AB571865	0.00455418	0.00536362	0.849087	0.0049589	0.48227	0.846484
aph(6)-Ic_1_X01702	0.0181175	0.012186	1.48675	0.0151517	0.485194	0.848979
tetB(P)_1_NC_010937	0.852254	0.788237	1.08122	0.820246	0.486211	0.848979
car(A)_1_M80346	0.0622248	0.0633009	0.983001	0.0627629	0.489717	0.852892
tet(V)_1_AF030344	0.000698645	0.00112131	0.623063	0.000909976	0.49116	0.8532
blaSMB-1_1_AB636283	0.00110634	0.00396536	0.279002	0.00253585	0.493379	0.854852
aac(6')-Isa_1_AB116646	0.00335183	0.00230317	1.45531	0.0028275	0.497871	0.857402
erm(A)_1_X03216	0.00146976	0.00274201	0.536017	0.00210588	0.498374	0.857402
fexB_1_JN201336	0.0252725	0.00711508	3.55196	0.0161938	0.50007	0.857402
qnrB8_1_EU043312	0.017141	0.0143023	1.19848	0.0157216	0.500786	0.857402
aph(9)-Ib_1_U70376	0.00134406	0.00118021	1.13883	0.00126213	0.502311	0.857402
tlr(C)_1_M57437	0.223757	0.160615	1.39313	0.192186	0.502483	0.857402
aac(6')-If_1_X55353	0.0131286	0.00423419	3.10061	0.00868139	0.506809	0.862599
erm(40)_1_AY570506	0.00137895	0.000896078	1.53887	0.00113751	0.509066	0.864258
aph(6)-Ib_1_X05648	0.0200666	0.0105851	1.89575	0.0153258	0.515635	0.873212
grmA_1_M55520	0.00170405	0.00142322	1.19732	0.00156364	0.52529	0.887333
otr(A)_1_X53401	0.0276585	0.0268116	1.03159	0.0272351	0.533761	0.899387
blaGES-23_1_KF179354	0.0132206	0.012261	1.07826	0.0127408	0.540182	0.90635
dfrA1_9_AJ238350	0.348109	0.173457	2.0069	0.260783	0.540583	0.90635
ole(B)_1_L36601	0.108157	0.0937467	1.15371	0.100952	0.551062	0.919812
rmtD2_1_HQ401565	0.00750265	0.00353268	2.12379	0.00551766	0.551341	0.919812
blaOXA-145_1_FJ790516	0.11531	0.158777	0.726235	0.137043	0.557917	0.928484
lnu(E)_1_KF287643	0.443394	0.476178	0.931151	0.459786	0.572958	0.951168
qnrB89_1_MT544491	0.130496	0.031307	4.16827	0.0809016	0.582115	0.963993
catA3_1_X07848	0.00282935	0.00156398	1.80908	0.00219666	0.587175	0.96999
blaL1_3_EF126059	0.00546194	0.00561841	0.972149	0.00554018	0.589437	0.971347
aph(3')-IIa_1_X57709	0.0538226	0.0546388	0.985061	0.0542307	0.592386	0.973824
blaLAP-2_1_EU159120	0.229805	0.106794	2.15185	0.1683	0.595836	0.975266
tet(X3)_1_MK134375	2.06956	3.59393	0.575848	2.83175	0.596157	0.975266
sal(A)_1_KC693025	0.0190883	0.0157527	1.21175	0.0174205	0.604509	0.986536
mcr-6.1_1_MF176240	0.00234644	0.00291437	0.805129	0.00263041	0.607179	0.988499
blaOXA-129_1_FJWZ01000025	0.00940955	0.0102638	0.916775	0.00983665	0.622709	1
aac(6')-Im_1_AF337947	0.343026	0.231477	1.4819	0.287251	0.630271	1
aadK_1_M26879	0.00198064	0.00240067	0.825037	0.00219066	0.638404	1
VanEXY_1_FJ872411	0.0189766	0.0262442	0.723078	0.0226104	0.640385	1
sul4_1_MG649393	1.33964	1.34371	0.996973	1.34168	0.644574	1
blaAST-1_1_AF279904	0.0019528	0.00218253	0.894741	0.00206766	0.649244	1
blaTER-1_1_FJ263091	0.00150908	0.00187198	0.806142	0.00169053	0.65525	1
erm(E)_2_M11200	0.00105322	0.00183609	0.573622	0.00144465	0.668842	1
fomB_1_AB016934	0.00246484	0.00196166	1.25651	0.00221325	0.674824	1
mecA1_2_AY820253	0.00201275	0.00226112	0.890154	0.00213693	0.676907	1
aph(2'')-Ig_1_CP004067	0.0205103	0.0265247	0.773254	0.0235175	0.679397	1
erm(V)_1_U59450	0.00167235	0.000937305	1.78422	0.00130483	0.68206	1
vga(A)V_1_AF186237	0.00939503	0.00874864	1.07388	0.00907184	0.682712	1
fmrO_1_Q08325	0.00101295	0.00149674	0.676773	0.00125485	0.682725	1
qepA2_1_EU847537	0.0112966	0.00207917	5.43324	0.00668791	0.687052	1
erm(50)_1_LC473083	0.00115201	0.000865449	1.33111	0.00100873	0.691163	1
blaOXA-415_1_KJ865754	0.000380113	0.000215908	1.76054	0.000298011	0.696278	1
blaSGM-2_1_AP010803	0.000478146	0.000214334	2.23084	0.00034624	0.696278	1
mcr-3.1_1_KY924928	0.000215739	9.41157e-05	2.29227	0.000154927	0.696278	1
mph(K)_1_NC_000964	0.000581337	0.000166159	3.49869	0.000373748	0.696278	1
aph(3')-XV_1_Y18050	0.0030075	0.000489635	6.14233	0.00174857	0.700758	1
blaSFO-1_1_AB003148	0.00170186	0.000560014	3.03895	0.00113093	0.700758	1
hugA_1_AF324468	0.001268	0.000651421	1.94651	0.000959708	0.700758	1
aph(3')-Vb_1_M22126	0.00483377	0.00738626	0.654427	0.00611001	0.703424	1
erm(F)_3_M17808	74.9669	85.6429	0.875343	80.3049	0.703794	1
blaZ_12_M15195	0.0712221	0.0584695	1.21811	0.0648458	0.704291	1
aph(2'')-Ib_1_AF337947	0.270371	0.175357	1.54183	0.222864	0.707611	1
qnrD3_1_KX130945	0.212932	0.0887149	2.40018	0.150824	0.707641	1
blaDES-1_1_AF426161	0.000948817	0.00130708	0.725905	0.00112795	0.707739	1
catS_1_X74948	2.00295	1.50096	1.33444	1.75196	0.709893	1
erm(A)_3_EU348758	0.00960006	0.00624974	1.53607	0.0079249	0.711645	1
VanHAX_PA_1_DQ018711	0.00521214	0.00483527	1.07794	0.00502371	0.713468	1
kgmB_1_S60108	0.00192279	0.001602	1.20024	0.00176239	0.721319	1
dfrA15_3_DQ647028	0.0410864	0.0102826	3.99574	0.0256845	0.72242	1
aac(6')-Iad_1_AB119105	0.82208	0.875966	0.938484	0.849023	0.725379	1
VanHFX_1_AF155139	0.00839939	0.00651226	1.28978	0.00745582	0.729665	1
mph(N)_1_KF648874	0.00259206	0.00967898	0.267803	0.00613552	0.731685	1
ole(C)_1_L06249	0.0440221	0.0418021	1.05311	0.0429121	0.736517	1
aph(3'')-Ia_2_AP009493	0.000993509	0.0010336	0.961209	0.00101356	0.738484	1
dfrA9_1_X57730	0.00175474	0.00301068	0.58284	0.00238271	0.741301	1
aph(3')-IIb_1_X90856	0.00145866	0.000942816	1.54713	0.00120074	0.76719	1
aac(3)-VIIIa_1_M55426	0.0013207	0.00100024	1.32038	0.00116047	0.769746	1
catQ_1_M55620	0.242241	0.233341	1.03814	0.237791	0.771407	1
ampS_1_X80276	0.000590302	0.00172082	0.343035	0.00115556	0.775113	1
dfrA1_7_AJ400733	0.0560541	0.036136	1.5512	0.046095	0.77659	1
blaFAR-1_1_AF024601	0.00199026	0.00215654	0.922898	0.0020734	0.776685	1
aph(6)-Ia_1_AY971801	0.001539	0.00102272	1.50482	0.00128086	0.781703	1
blaOXA-443_1_LC030178	0.000587035	0.000808366	0.7262	0.000697701	0.781703	1
grmO_1_AY524043	0.00362967	0.00286634	1.26631	0.00324801	0.787668	1
erm(U)_1_NG_047843	0.00096342	0.000700234	1.37585	0.000831827	0.788308	1
erm(O)_2_AJ223970	0.000698273	0.000742357	0.940616	0.000720315	0.794928	1
mdt(A)_1_X92946	0.018131	0.0098766	1.83575	0.0140038	0.796269	1
cmx_1_U85507	0.0228648	0.0180748	1.26501	0.0204698	0.801913	1
nimA_1_X71444	0.444272	0.0598052	7.42865	0.252039	0.804604	1
cat(pC233)_1_AY355285	0.620846	0.554271	1.12011	0.587558	0.809824	1
VanXY_C2_1_AY033089	0.361631	0.437945	0.825746	0.399788	0.813405	1
aac(3)-Xa_1_AB028210	0.00361512	0.00241792	1.49514	0.00301652	0.81553	1
dfrA10_1_L06418	0.000505913	0.0082163	0.0615743	0.00436111	0.819424	1
tet(E)_2_L06940	0.00039867	0.000809291	0.492617	0.00060398	0.819424	1
blaOXA-114f_1_HM368375	0.000480491	0.000596433	0.805608	0.000538462	0.823506	1
dfrA36_1_CP038791	0.00772034	0.00138888	5.55867	0.00455461	0.823506	1
kmr_1_ENA_ACB88605	0.0020001	0.00151731	1.31819	0.00175871	0.82433	1
blaOXA-152_1_KP771980	0.000402671	0.000486318	0.828001	0.000444495	0.827592	1
mcr-2.1_1_LT598652	0.00027931	0.000272131	1.02638	0.00027572	0.827592	1
blaOXY-3-1_1_AF491278	0.0011541	0.000416138	2.77337	0.000785121	0.831684	1
mcr-7.1_1_MG267386	0.00300727	0.00371267	0.810001	0.00335997	0.832273	1
aph(2'')-Ie_1_AY743255	0.00146498	0.00142576	1.02751	0.00144537	0.843513	1
mecA2_1_AM048811	0.000224816	0.000203591	1.10425	0.000214204	0.843513	1
aac(6')-IIa_1_M29695	0.00170884	0.00224557	0.760982	0.00197721	0.847192	1
blaCKO-1_1_AF477396	0.0135594	0.00125316	10.8202	0.00740626	0.847192	1
nimH_1_KX576455	0.0204848	0.00738974	2.77206	0.0139373	0.847776	1
tet(X5)_1_CP040912	2.14438	3.44129	0.623133	2.79283	0.850006	1
cat(pC221)_1_X02529	0.114834	0.10783	1.06495	0.111332	0.850597	1
dfrA16_2_AF174129	0.00228094	0.0029005	0.786397	0.00259072	0.850875	1
erm(39)_1_AY487229	0.000550787	0.00075856	0.726096	0.000654673	0.850875	1
blaOXY-2-6_6_AY077485	0.0475545	0.0114992	4.13548	0.0295268	0.851944	1
blaCARB-2_1_M69058	0.00111391	0.00696382	0.159956	0.00403886	0.854561	1
qnrE1_1_KY073238	0.0185623	0.0106455	1.74368	0.0146039	0.85624	1
nimI_1_FJ940889	0.0232777	0.0242852	0.958514	0.0237815	0.857484	1
VanHBX_2_U35369	0.0392846	0.0363891	1.07957	0.0378369	0.864712	1
blaSGM-5_1_NG049987	0.00134181	0.00142295	0.942975	0.00138238	0.86573	1
blaCTX-M-151_1_AB916359	0.000154902	0.000283812	0.545791	0.000219357	0.873549	1
blaOXA-53_1_AY289608	0.000205952	0.000703862	0.292602	0.000454907	0.873549	1
erm(37)_1_AL123456	0.000312897	0.000396067	0.790011	0.000354482	0.873549	1
erm(41)_1_EU177504	0.000287272	0.000457267	0.628236	0.00037227	0.873549	1
aac(6')-Iz_1_AF140221	0.000470277	0.000346533	1.35709	0.000408405	0.879384	1
ARR-5_1_EF660563	0.000660741	0.000369921	1.78617	0.000515331	0.879384	1
blaACC-7_1_MG028657	0.00177586	0.00127295	1.39508	0.0015244	0.879384	1
blaERP-1_1_AY077733	0.000227491	0.000185801	1.22438	0.000206646	0.879384	1
blaLMB-1_1_MH475146	0.000193289	0.000224491	0.861012	0.00020889	0.879384	1
blaOCH-8_1_DQ489307	0.000133342	0.000149408	0.892474	0.000141375	0.879384	1
blaOXA-156_1_KP771984	0.000193971	0.000192344	1.00846	0.000193157	0.879384	1
blaPAM-1_1_AB858498	0.000409398	0.000201716	2.02958	0.000305557	0.879384	1
blaTRU_1_EU046614	0.000136289	0.000134461	1.0136	0.000135375	0.879384	1
blaVIM-48_1_KY362199	0.000206817	0.000215164	0.96121	0.000210991	0.879384	1
dfrK_3_FN812951	0.000380725	0.000357037	1.06634	0.000368881	0.879384	1
erm(30)_1_AF079138	0.000165699	0.000185326	0.894099	0.000175513	0.879384	1
fosD_1_KC989517	0.00040464	0.000400099	1.01135	0.00040237	0.879384	1
mph(I)_1_KX531056	0.000161443	0.000173219	0.932021	0.000167331	0.879384	1
catB9_1_AF462019	0.013253	0.0178451	0.74267	0.0155491	0.880177	1
ant(9)-Ia_1_X02588	0.0141459	0.0167798	0.843034	0.0154629	0.901043	1
nimE_1_AM042593	0.0995886	0.0964376	1.03267	0.0980131	0.906528	1
tet(T)_1_L42544	0.154923	0.171827	0.901623	0.163375	0.92034	1
vat(B)_1_U19459	0.524485	0.677272	0.774408	0.600879	0.921579	1
mef(A)_1_AJ971089	8.20647	8.25186	0.994499	8.22916	0.924	1
rmtB_1_AB103506	0.00204756	0.0107061	0.191251	0.00637684	0.924938	1
erm(H)_1_M16503	0.000940661	0.000613222	1.53396	0.000776941	0.925433	1
rmtF_1_JQ808129	0.003171	0.000883311	3.5899	0.00202716	0.925433	1
blaACI-1_1_AJ007350	1.32644	0.982225	1.35044	1.15433	0.926262	1
mph(E)_2_JF769133	0.0074457	0.00929923	0.800679	0.00837246	0.930014	1
fosX_1_AP010904	0.0106547	0.00847672	1.25693	0.0095657	0.938051	1
erm(32)_1_AJ009971	0.0332105	0.0370262	0.896944	0.0351184	0.939809	1
blaZ_29_JDXN01000019	0.000709199	0.00112376	0.631097	0.000916477	0.941266	1
otr(C)_1_AY509111	0.0190589	0.0207975	0.916404	0.0199282	0.944236	1
VanG2XY_1_FJ872410	1.19169	1.35227	0.881254	1.27198	0.944521	1
ant(2'')-Ia_3_X74412	0.426078	0.0330226	12.9026	0.229551	0.944758	1
fomA_1_AB016934	0.00211005	0.00168695	1.25081	0.0018985	0.94793	1
lnu(C)_1_AY928180	43.533	33.0378	1.31767	38.2854	0.949658	1
aph(3')-VIIa_1_M29953	0.026013	0.0224583	1.15828	0.0242357	0.951006	1
erm(O)_1_M74717	0.00238716	0.00190729	1.25159	0.00214723	0.964828	1
blaOXA-153_1_KP771981	0.220085	0.179972	1.22288	0.200029	0.966815	1
blaOXY-1-1_1_Z30177	0.149419	0.0286241	5.22004	0.0890214	0.980902	1
fos_2_FN543093	0.00820122	0.0255003	0.321612	0.0168508	0.990953	1
kamB_1_AJ629123	0.00389059	0.00263024	1.47918	0.00326041	0.99438	1
aac(2')-Ib_1_U41471	0	0	#NUM!	0	#NUM!	#NUM!
aac(2')-Ic_1_U72714	0	0	#NUM!	0	#NUM!	#NUM!
aac(2')-Ie_1_NC011896	0	0	#NUM!	0	#NUM!	#NUM!
aac(3)-I_1_AJ877225	0	0	#NUM!	0	#NUM!	#NUM!
aac(3)-Ic_1_AJ511268	0	0	#NUM!	0	#NUM!	#NUM!
aac(3)-Id_1_AB114632	0	0	#NUM!	0	#NUM!	#NUM!
aac(3)-If_1_AY884051	0	0	#NUM!	0	#NUM!	#NUM!
aac(3)-Ih_1_CP000490	0	0	#NUM!	0	#NUM!	#NUM!
aac(3)-IIIa_1_X55652	0	0	#NUM!	0	#NUM!	#NUM!
aac(6')-29a_1_AF263519	0	0	#NUM!	0	#NUM!	#NUM!
aac(6')-31_1_AM283489	0	0	#NUM!	0	#NUM!	#NUM!
aac(6')-32_1_EF614235	0	0	#NUM!	0	#NUM!	#NUM!
aac(6')-33_1_GQ337064	0	0	#NUM!	0	#NUM!	#NUM!
aac(6')-Iaa_1_NC_003197	0	0	#NUM!	0	#NUM!	#NUM!
aac(6')-Iae_1_AB104852	0	0	#NUM!	0	#NUM!	#NUM!
aac(6')-Iag_1_AB472901	0	0	#NUM!	0	#NUM!	#NUM!
aac(6')-Ian_1_AP014611	0	0	#NUM!	0	#NUM!	#NUM!
aac(6')-Ij_1_L29045	0	0	#NUM!	0	#NUM!	#NUM!
aac(6')-Ip_1_Z54241	0	0	#NUM!	0	#NUM!	#NUM!
aac(6')-It_1_AF031328	0	0	#NUM!	0	#NUM!	#NUM!
aac(6')-Iu_1_AF031329	0	0	#NUM!	0	#NUM!	#NUM!
aac(6')-Iw_1_AF031331	0	0	#NUM!	0	#NUM!	#NUM!
aadA14_1_AJ884726	0	0	#NUM!	0	#NUM!	#NUM!
aadA9_1_AJ420072	0	0	#NUM!	0	#NUM!	#NUM!
aadE-Cc_1_CP013733	0	0	#NUM!	0	#NUM!	#NUM!
ant(4')-Ib_1_AJ506108	0	0	#NUM!	0	#NUM!	#NUM!
ant(4')-IIb_1_AY114142	0	0	#NUM!	0	#NUM!	#NUM!
aph(3')-IV_1_X03364	0	0	#NUM!	0	#NUM!	#NUM!
armA_1_AY220558	0	0	#NUM!	0	#NUM!	#NUM!
ARR-7_1_FN397623	0	0	#NUM!	0	#NUM!	#NUM!
blaA_1_DQ424965	0	0	#NUM!	0	#NUM!	#NUM!
blaADC-25_1_EF016355	0	0	#NUM!	0	#NUM!	#NUM!
blaAER-1_1_U14748	0	0	#NUM!	0	#NUM!	#NUM!
blaB-13_1_EF595959	0	0	#NUM!	0	#NUM!	#NUM!
blaB-3_1_AF189301	0	0	#NUM!	0	#NUM!	#NUM!
blaBEL-1_1_DQ089809	0	0	#NUM!	0	#NUM!	#NUM!
blaBES-1_1_AF234999	0	0	#NUM!	0	#NUM!	#NUM!
blaBIC-1_1_GQ260093	0	0	#NUM!	0	#NUM!	#NUM!
blaCARB-17_1_KJ934265	0	0	#NUM!	0	#NUM!	#NUM!
blaCARB-4_1_FJ785525	0	0	#NUM!	0	#NUM!	#NUM!
blaCME-1_1_AJ006275	0	0	#NUM!	0	#NUM!	#NUM!
blaDIM-1_1_GU323019	0	0	#NUM!	0	#NUM!	#NUM!
blaEBR-1_1_AF416700	0	0	#NUM!	0	#NUM!	#NUM!
blaFRI-5_1_MH208723	0	0	#NUM!	0	#NUM!	#NUM!
blaGOB-17_1_AY899332	0	0	#NUM!	0	#NUM!	#NUM!
blaIMP-27_1_JF894248	0	0	#NUM!	0	#NUM!	#NUM!
blaIMP-58_1_KU647281	0	0	#NUM!	0	#NUM!	#NUM!
blaIND-14_1_HM367709	0	0	#NUM!	0	#NUM!	#NUM!
blaIND-2a_4_AF219130	0	0	#NUM!	0	#NUM!	#NUM!
blaIND-7_1_AB529520	0	0	#NUM!	0	#NUM!	#NUM!
blaKHM-1_1_AB364006	0	0	#NUM!	0	#NUM!	#NUM!
blaLCR-1_1_X56809	0	0	#NUM!	0	#NUM!	#NUM!
blaOXA-104_1_EF581285	0	0	#NUM!	0	#NUM!	#NUM!
blaOXA-157_1_KP771985	0	0	#NUM!	0	#NUM!	#NUM!
blaOXA-198_1_HQ634775	0	0	#NUM!	0	#NUM!	#NUM!
blaOXA-20_2_AF024602	0	0	#NUM!	0	#NUM!	#NUM!
blaOXA-215_1_JN861783	0	0	#NUM!	0	#NUM!	#NUM!
blaOXA-228_1_JQ422053	0	0	#NUM!	0	#NUM!	#NUM!
blaOXA-24_1_AJ239129	0	0	#NUM!	0	#NUM!	#NUM!
blaOXA-266_1_APPO01000008	0	0	#NUM!	0	#NUM!	#NUM!
blaOXA-274_1_APOS01000038	0	0	#NUM!	0	#NUM!	#NUM!
blaOXA-287_1_NG_050609	0	0	#NUM!	0	#NUM!	#NUM!
blaOXA-29_1_AJ400619	0	0	#NUM!	0	#NUM!	#NUM!
blaOXA-299_1_APQD01000016	0	0	#NUM!	0	#NUM!	#NUM!
blaOXA-305_1_APPF01000021	0	0	#NUM!	0	#NUM!	#NUM!
blaOXA-308_1_APPN01000080	0	0	#NUM!	0	#NUM!	#NUM!
blaOXA-335_1_KF203109	0	0	#NUM!	0	#NUM!	#NUM!
blaOXA-336_1_KF048907	0	0	#NUM!	0	#NUM!	#NUM!
blaOXA-372_1_KJ746496	0	0	#NUM!	0	#NUM!	#NUM!
blaOXA-420_1_AB983359	0	0	#NUM!	0	#NUM!	#NUM!
blaOXA-438_1_KP410734	0	0	#NUM!	0	#NUM!	#NUM!
blaOXA-444_1_CP010800	0	0	#NUM!	0	#NUM!	#NUM!
blaOXA-45_1_AJ519683	0	0	#NUM!	0	#NUM!	#NUM!
blaOXA-501_1_KU167110	0	0	#NUM!	0	#NUM!	#NUM!
blaOXA-527_1_KX599404	0	0	#NUM!	0	#NUM!	#NUM!
blaOXA-535_1_KX828709	0	0	#NUM!	0	#NUM!	#NUM!
blaOXA-537_1_KX360747	0	0	#NUM!	0	#NUM!	#NUM!
blaOXA-54_1_AY500137	0	0	#NUM!	0	#NUM!	#NUM!
blaOXA-549_1_KY682751	0	0	#NUM!	0	#NUM!	#NUM!
blaOXA-55_1_AY343493	0	0	#NUM!	0	#NUM!	#NUM!
blaOXA-9_1_KQ089875	0	0	#NUM!	0	#NUM!	#NUM!
blaPEDO-1_1_KP109677	0	0	#NUM!	0	#NUM!	#NUM!
blaPEDO-2_1_KP109678	0	0	#NUM!	0	#NUM!	#NUM!
blaPEDO-3_1_KP109679	0	0	#NUM!	0	#NUM!	#NUM!
blaPER-1_1_GU944725	0	0	#NUM!	0	#NUM!	#NUM!
blaPER-6_1_GQ396303	0	0	#NUM!	0	#NUM!	#NUM!
blaRAHN-1_2_AF338038	0	0	#NUM!	0	#NUM!	#NUM!
blaROB-1_2_AF022114	0	0	#NUM!	0	#NUM!	#NUM!
blaSCO-1_1_EF063111	0	0	#NUM!	0	#NUM!	#NUM!
blaSFC-1_1_AY354402	0	0	#NUM!	0	#NUM!	#NUM!
blaSPG-1_1_KP109680	0	0	#NUM!	0	#NUM!	#NUM!
blaTMB-2_1_AB758277	0	0	#NUM!	0	#NUM!	#NUM!
blaTUS-1_1_AF441287	0	0	#NUM!	0	#NUM!	#NUM!
blaVCC-1_1_KT818596	0	0	#NUM!	0	#NUM!	#NUM!
blaVIM-7_1_AJ536835	0	0	#NUM!	0	#NUM!	#NUM!
cat86_1_K00544	0	0	#NUM!	0	#NUM!	#NUM!
cmrA_1_Z12001	0	0	#NUM!	0	#NUM!	#NUM!
dfrA20_1_AJ605332	0	0	#NUM!	0	#NUM!	#NUM!
dfrA23_1_AJ746361	0	0	#NUM!	0	#NUM!	#NUM!
dfrA24_1_AJ972619	0	0	#NUM!	0	#NUM!	#NUM!
dfrA34_1_JYRF01000065	0	0	#NUM!	0	#NUM!	#NUM!
dfrA6_2_FJ905898	0	0	#NUM!	0	#NUM!	#NUM!
dfrB2_2_AY553333	0	0	#NUM!	0	#NUM!	#NUM!
dfrB7_1_DQ993182	0	0	#NUM!	0	#NUM!	#NUM!
dfrB8_1_GU295656	0	0	#NUM!	0	#NUM!	#NUM!
dfrD_1_Z50141	0	0	#NUM!	0	#NUM!	#NUM!
erm(43)_1_HE650138	0	0	#NUM!	0	#NUM!	#NUM!
erm(44)_1_HG796218	0	0	#NUM!	0	#NUM!	#NUM!
erm(45)_1_LN680996	0	0	#NUM!	0	#NUM!	#NUM!
erm(46)_1_KM679362	0	0	#NUM!	0	#NUM!	#NUM!
erm(48)_1_LT223129	0	0	#NUM!	0	#NUM!	#NUM!
fosB_2_X89875	0	0	#NUM!	0	#NUM!	#NUM!
fosB_4_CP000029	0	0	#NUM!	0	#NUM!	#NUM!
fosB_5_AJ605334	0	0	#NUM!	0	#NUM!	#NUM!
fosB1_1_CP001903	0	0	#NUM!	0	#NUM!	#NUM!
fosB2_1_AE016879	0	0	#NUM!	0	#NUM!	#NUM!
fosL1_1_MN464149	0	0	#NUM!	0	#NUM!	#NUM!
fosX_4_DQ342344	0	0	#NUM!	0	#NUM!	#NUM!
fusB_2_JF777505	0	0	#NUM!	0	#NUM!	#NUM!
Gar_1_NG_070891	0	0	#NUM!	0	#NUM!	#NUM!
grdA_1_QJX10702	0	0	#NUM!	0	#NUM!	#NUM!
mph(F)_1_AM260957	0	0	#NUM!	0	#NUM!	#NUM!
mph(J)_1_KY753883	0	0	#NUM!	0	#NUM!	#NUM!
pexA_1_HM537013	0	0	#NUM!	0	#NUM!	#NUM!
qacA_1_AB566410	0	0	#NUM!	0	#NUM!	#NUM!
qacG_1_EU622633	0	0	#NUM!	0	#NUM!	#NUM!
qacJ_1_NG_048046	0	0	#NUM!	0	#NUM!	#NUM!
qnrC_1_EU917444	0	0	#NUM!	0	#NUM!	#NUM!
rmtA_1_AB120321	0	0	#NUM!	0	#NUM!	#NUM!
tet(48)_1_KR857682	0	0	#NUM!	0	#NUM!	#NUM!
tet(52)_1_KR857686	0	0	#NUM!	0	#NUM!	#NUM!
tet(53)_1_KR857687	0	0	#NUM!	0	#NUM!	#NUM!
tet(54)_1_KR857688	0	0	#NUM!	0	#NUM!	#NUM!
tet(Y)_2_AB089606	0	0	#NUM!	0	#NUM!	#NUM!
VanE_1_AF136925	0	0	#NUM!	0	#NUM!	#NUM!
vgb(B)_1_AF015628	0	0	#NUM!	0	#NUM!	#NUM!

## Sheet: KarlssonFH_2013_IGT
Species	case	control	Ratio	Mean	wilcox_unpaired	wilcox_unpaired_fdr
tet(C)_2_AY046276	0.00413321	0.0535972	0.0771161	0.0288652	0.00461645	0.735892
tet(O)_1_M18896	57.9895	38.8364	1.49317	48.413	0.0070492	0.735892
cmlA1_2_AB212941	0.000992691	1.33626	0.00074289	0.668624	0.00794413	0.735892
blaCMY-93_1_KF992025	0.0322493	0.562488	0.0573334	0.297369	0.00850929	0.735892
sul4_1_MG649393	1.77824	1.44303	1.23229	1.61063	0.0086849	0.735892
blaZEG-1_1_AY265891	0.00681347	0.155251	0.0438867	0.0810323	0.00869135	0.735892
erm(38)_1_AY154657	0.158604	0.0896624	1.7689	0.124133	0.00876363	0.735892
blaACT-2_1_AM076977	0.00204318	0.0457995	0.0446114	0.0239214	0.0101772	0.735892
blaACT-12_1_JX440355	0.0131689	0.168194	0.0782962	0.0906814	0.0106988	0.735892
tet_1_M74049	0.435352	0.336432	1.29403	0.385892	0.0109183	0.735892
tet(34)_1_AB061440	0.104161	1.41118	0.0738109	0.757672	0.0122936	0.753263
VanHAX_PT_2_AY926880	0.011645	0.0038852	2.99726	0.00776509	0.0135029	0.758415
ant(9)-Ia_1_X02588	0	0.018042	0	0.00902102	0.0157926	0.761759
cmlV_1_U09991	0.0133712	0.00320404	4.17321	0.0082876	0.0158229	0.761759
tet(L)_2_M29725	1.22046	0	#NUM!	0.61023	0.0177307	0.7967
nimA_1_X71444	0.0397393	0.0064314	6.17895	0.0230853	0.0211698	0.884636
OqxB_1_EU370913	0.907092	1.20856	0.750555	1.05783	0.0224013	0.884636
blaCMY-98_1_KC603538	0.0416433	0.404532	0.102942	0.223088	0.0236253	0.884636
dfrA3_1_J03306	0.274852	0.503425	0.545965	0.389139	0.0273557	0.938873
aac(6')-Iih_1_AJ584701	0.0139817	0	#NUM!	0.00699084	0.0315416	0.938873
erm(U)_1_NG_047843	0.00680838	0	#NUM!	0.00340419	0.0315416	0.938873
blaOXA-443_1_LC030178	0	0.00717675	0	0.00358838	0.0320387	0.938873
fosA_6_ACZD01000244	0	0.114818	0	0.0574088	0.0320387	0.938873
cepA_1_U05887	2.13006	1.27667	1.66846	1.70337	0.0345977	0.971619
lnu(E)_1_KF287643	0.0671102	0.0220894	3.03812	0.0445998	0.0533855	1
lnu(C)_1_AY928180	2.70316	2.4425	1.10672	2.57283	0.059385	1
rmtD2_1_HQ401565	0.0530092	0.082376	0.643503	0.0676926	0.060049	1
VanHDX_7_AB242319	0.192984	0.112066	1.72205	0.152525	0.0612432	1
blaDHA-1_1_Y16410	0.0010194	0.0146317	0.0696706	0.00782555	0.0617732	1
tet(40)_2_AM419751	19.0222	6.80741	2.79434	12.9148	0.0629668	1
lnu(B)_2_JQ861959	0	0.0758215	0	0.0379107	0.0653946	1
VanHMX_1_FJ349556	0	0.0018903	0	0.00094515	0.0653946	1
vat(A)_1_L07778	0.0128893	0.0630908	0.204298	0.0379901	0.0662907	1
sul2_10_AM183225	0.0346283	3.88337	0.00891706	1.959	0.0673311	1
POM-1_1_GU002295	0.0150884	0.00188604	8.00007	0.00848722	0.0700354	1
erm(35)_1_AF319779	0.0305915	0.0731684	0.418097	0.05188	0.0725456	1
mecA1_2_AY820253	0.00527563	0.000840936	6.27352	0.00305828	0.0728683	1
vanXmurFvanKWI_2_AP008230	0.0178306	0.0113788	1.56701	0.0146047	0.0810261	1
msr(A)_2_AB013298	0.0902573	0.261464	0.3452	0.175861	0.0820268	1
catB8_1_AF227506	0.0118838	0.0295155	0.402629	0.0206997	0.0878396	1
cfxA6_1_GQ342996	0.875668	0.906813	0.965654	0.891241	0.0915137	1
optrA_1_KP399637	2.14999	1.83814	1.16966	1.99406	0.0915235	1
blaCMY-18_1_AY743434	0.0621503	0.866913	0.0716916	0.464532	0.0935462	1
blaACT-9_1_HQ693810	0.0383254	0.460274	0.0832665	0.2493	0.0939028	1
tet(O/32/O)_2_AJ295238	2.3812	1.73501	1.37244	2.0581	0.0965807	1
aph(3'')-Ic_1_DQ336355	0.00478683	0	#NUM!	0.00239342	0.100837	1
aph(3')-VIIa_1_M29953	0.0101774	0	#NUM!	0.0050887	0.100837	1
erm(31)_1_AF079138	0.00316402	0	#NUM!	0.00158201	0.100837	1
mph(A)_1_D16251	0.00772822	0	#NUM!	0.00386411	0.100837	1
tet(H)_3_Y15510	0.00532469	0	#NUM!	0.00266234	0.100837	1
tet(X5)_1_CP040912	0.0940601	0.235366	0.399634	0.164713	0.102606	1
VanXY_C2_1_AY033089	0.496932	0.575144	0.864013	0.536038	0.102879	1
car(A)_1_M80346	0.151527	0.0907759	1.66924	0.121152	0.113732	1
qacE_1_X68232	0.0941059	0.161913	0.581212	0.12801	0.11703	1
tet(32)_1_EU722333	11.0358	7.52496	1.46656	9.28038	0.117038	1
formA_1_X73835	0.417867	4.31703	0.0967949	2.36745	0.117312	1
ole(B)_1_L36601	0.163634	0.0784907	2.08476	0.121062	0.126635	1
erm(F)_3_M17808	1.68103	2.61047	0.643959	2.14575	0.130897	1
aac(3)-VIIIa_1_M55426	0	0.00321435	0	0.00160717	0.136152	1
aac(6')-Iid_1_AJ584700	0	0.123921	0	0.0619607	0.136152	1
aadA6_1_AF140629	0	0.00378195	0	0.00189097	0.136152	1
aph(3'')-Ia_2_AP009493	0	0.00353527	0	0.00176764	0.136152	1
blaOXY-1-1_1_Z30177	0	0.00344558	0	0.00172279	0.136152	1
cat86_1_K00544	0	0.00416838	0	0.00208419	0.136152	1
cmr_1_U43535	0	0.00428135	0	0.00214067	0.136152	1
dfrA15_3_DQ647028	0	0.111685	0	0.0558425	0.136152	1
dfrA21_1_AY552589	0	0.00667674	0	0.00333837	0.136152	1
erm(N)_1_X97721	0	0.00349821	0	0.0017491	0.136152	1
erm(V)_1_U59450	0	0.00249781	0	0.0012489	0.136152	1
fosA_2_AGDM01000012	0	0.0340748	0	0.0170374	0.136152	1
lmr(A)_1_X59926	0	0.00192404	0	0.000962019	0.136152	1
qnrB2_1_DQ351242	0	0.00585937	0	0.00292969	0.136152	1
tet(D)_2_X65876	0	0.0758828	0	0.0379414	0.136152	1
tet(V)_1_AF030344	0	0.00296965	0	0.00148483	0.136152	1
blaFAR-1_1_AF024601	0.0100196	0.00345676	2.89854	0.00673816	0.138663	1
dfrA12_3_KJ568502	0.00441124	1.69176	0.00260749	0.848084	0.140049	1
erm(W)_1_D14532	0.0022885	0.00802928	0.285019	0.00515889	0.140049	1
grmO_1_AY524043	0.00718547	0.0197523	0.363778	0.0134689	0.142085	1
aac(6')-Iak_1_AB894482	0.00812202	0.0148841	0.545686	0.011503	0.1458	1
qacD_1_M37888	0.334499	0.441847	0.757048	0.388173	0.151902	1
VanHAX_PA_1_DQ018711	0.0116977	0.00404284	2.89343	0.00787027	0.15464	1
catB1_1_M58472	0.160241	0.345499	0.463795	0.25287	0.155083	1
tetB(P)_1_NC_010937	0.878162	0.705612	1.24454	0.791887	0.1601	1
erm(Q)_1_L22689	0.020075	0.090909	0.220825	0.055492	0.164847	1
aac(3)-Ih_1_CP000490	0.00276675	0	#NUM!	0.00138338	0.184672	1
aac(3)-IIb_1_M97172	0.00182432	0	#NUM!	0.000912159	0.184672	1
aac(3)-VIa_1_M88012	0.00214872	0	#NUM!	0.00107436	0.184672	1
aac(6')-Iai_1_EU886977	0.0029078	0	#NUM!	0.0014539	0.184672	1
aac(6')-Ii_1_L12710	0.0775763	0	#NUM!	0.0387882	0.184672	1
aph(3')-IV_1_X03364	0.00224731	0	#NUM!	0.00112366	0.184672	1
blaOXA-158_1_KP771986	0.00476059	0	#NUM!	0.00238029	0.184672	1
blaOXA-392_1_AB901044	0.0051576	0	#NUM!	0.0025788	0.184672	1
blaOXA-444_1_CP010800	0.00336909	0	#NUM!	0.00168454	0.184672	1
catA3_1_X07848	0.00267235	0	#NUM!	0.00133618	0.184672	1
Cfr(D)_1_NG_067192	0.00324137	0	#NUM!	0.00162069	0.184672	1
erm(41)_1_EU177504	0.00809904	0	#NUM!	0.00404952	0.184672	1
mef(C)_1_AB571865	0.00369357	0	#NUM!	0.00184678	0.184672	1
rmtH_1_KC544262	0.00365834	0	#NUM!	0.00182917	0.184672	1
tet(K)_1_U38656	0.00548155	0	#NUM!	0.00274077	0.184672	1
tet(K)_2_J01764	0.00895725	0	#NUM!	0.00447862	0.184672	1
tet(S)_3_X92946	0.38798	0.304363	1.27473	0.346171	0.184676	1
aph(3'')-Ib_3_AF321550	0.0240931	3.53123	0.00682285	1.77766	0.185443	1
aac(6')-Im_1_AF337947	0.221072	0.0232288	9.51716	0.122151	0.188118	1
ere(D)_1_KP265721	0.0276803	0.0784171	0.352988	0.0530487	0.191235	1
mcr-10_1_MN179494	0.00539356	0.00678175	0.795304	0.00608766	0.191235	1
sul1_11_DQ914960	0.0306765	0.0426367	0.719486	0.0366566	0.194417	1
qepA2_1_EU847537	0.00525608	0.0153131	0.343241	0.0102846	0.198644	1
mupB_1_JQ231224	1.25446	1.38731	0.904239	1.32089	0.198729	1
tet(X3)_1_MK134375	0.128653	0.361981	0.355413	0.245317	0.206237	1
catB10_1_AJ878850	0.169456	0.263892	0.642142	0.216674	0.211415	1
ole(C)_1_L06249	0.0240308	0.0161922	1.4841	0.0201115	0.211519	1
aac(3)-Xa_1_AB028210	0.00871759	0.00565686	1.54107	0.00718723	0.212494	1
tetA(60)_1_KX000272	0.234323	0.290359	0.807012	0.262341	0.214435	1
mecD_1_KY013611	0.0236568	0.0199251	1.18728	0.0217909	0.219227	1
aph(3')-IIIa_1_AF330699	2.20748	2.97001	0.743256	2.58874	0.221622	1
tet(37)_1_AF540889	3.59669	4.21362	0.853587	3.90516	0.230175	1
tet(W)_1_DQ060146	86.4522	71.8183	1.20376	79.1352	0.230175	1
nimE_1_AM042593	0.181148	1.01052	0.179262	0.595833	0.231243	1
vanXmurFvanWI_1_CP001336	0.067697	0.090445	0.748488	0.079071	0.236879	1
msr(E)_1_FR751518	0.0525254	0.0301264	1.7435	0.0413259	0.245783	1
fomB_1_AB016934	0.0014498	0.0105564	0.137339	0.0060031	0.246118	1
blaL_2_NG050596	0.00634396	0.0133939	0.473645	0.00986894	0.247673	1
blaOXA-85_1_JANA01000064	0.00160602	0.00786897	0.204095	0.00473749	0.25579	1
dfrA1_9_AJ238350	0.0108743	0.477474	0.0227747	0.244174	0.25579	1
tet(41)_1_AY264780	0.00144514	0.00449257	0.321674	0.00296886	0.25579	1
blaSGM-6_1_NG049988	0.00150404	0.00435489	0.345368	0.00292946	0.265722	1
rmtG_1_JX486113	0.00245191	0.00810618	0.302475	0.00527905	0.265722	1
vat(B)_1_U19459	1.10169	1.43626	0.767051	1.26897	0.266787	1
lsa(B)_1_AJ579365	1.5954	0.883119	1.80655	1.23926	0.272336	1
erm(S)_1_M19269	0.00235529	0.00511985	0.460031	0.00373757	0.275917	1
aph(6)-Id_1_M28829	0.0296318	3.95447	0.00749326	1.99205	0.286512	1
aac(6')-Ib_2_M23634	0	0.00255517	0	0.00127759	0.300111	1
aac(6')-Ig_1_L09246	0	0.00583082	0	0.00291541	0.300111	1
aac(6')-Ir_1_AF031326	0	0.00408873	0	0.00204436	0.300111	1
aadA10_1_U37105	0	0.00536607	0	0.00268304	0.300111	1
aadA16_1_EU675686	0	0.00264498	0	0.00132249	0.300111	1
aph(2'')-Ic_1_U51479	0	0.00410847	0	0.00205424	0.300111	1
aph(3')-IIc_1_AM743169	0	0.00217343	0	0.00108672	0.300111	1
ARR-6_2_FM897214	0	0.00493963	0	0.00246982	0.300111	1
blaAER-1_1_U14748	0	0.00195085	0	0.000975423	0.300111	1
blaMOX-7_1_GQ152602	0	0.0014585	0	0.000729249	0.300111	1
blaOXA-427_1_KX827604	0	0.00140236	0	0.000701178	0.300111	1
blaOXA-60d_1_AY664506	0	0.00103999	0	0.000519995	0.300111	1
blaPEDO-1_1_KP109677	0	0.00141138	0	0.000705691	0.300111	1
blaPLA-3A_1_AY507663	0	0.00229714	0	0.00114857	0.300111	1
blaSGM-1_1_AAQG01000013	0	0.00157345	0	0.000786727	0.300111	1
blaSPG-1_1_KP109680	0	0.00591837	0	0.00295918	0.300111	1
cml_1_M22614	0	0.263398	0	0.131699	0.300111	1
dfrA14_2_Z50805	0	0.0135334	0	0.00676671	0.300111	1
dfrA25_1_DQ267940	0	0.00388894	0	0.00194447	0.300111	1
dfrA29_1_AM237806	0	0.00474079	0	0.00237039	0.300111	1
dfrA9_1_X57730	0	0.00227566	0	0.00113783	0.300111	1
erm(30)_1_AF079138	0	0.00174632	0	0.000873162	0.300111	1
erm(34)_1_AY234334	0	0.00208865	0	0.00104433	0.300111	1
erm(40)_1_AY570506	0	0.00236114	0	0.00118057	0.300111	1
erm(Z)_1_AM709783	0	0.00119744	0	0.000598719	0.300111	1
floR_2_AF118107	0	0.112844	0	0.0564218	0.300111	1
fosB_5_AJ605334	0	0.00784591	0	0.00392296	0.300111	1
fosB1_1_CP001903	0	0.0156918	0	0.00784591	0.300111	1
mcr-4.1_1_MF543359	0	0.00201214	0	0.00100607	0.300111	1
mcr-8_1_MG736312	0	0.00065658	0	0.00032829	0.300111	1
mph(I)_1_KX531056	0	0.00174526	0	0.000872628	0.300111	1
qnrB4_1_DQ303921	0	0.00273954	0	0.00136977	0.300111	1
qnrB8_1_EU043312	0	0.00273954	0	0.00136977	0.300111	1
tet(31)_2_AJ250203	0	0.000881883	0	0.000440941	0.300111	1
tet(J)_2_AF038993	0	0.00336718	0	0.00168359	0.300111	1
VanX_bc_1_Y15708	0	0.00340816	0	0.00170408	0.300111	1
vat(F)_1_AF170730	0.00500096	0.0126557	0.395154	0.00882834	0.300397	1
vga(C)_1_FN806792	0.149052	0.109772	1.35783	0.129412	0.302533	1
catB2_1_AF047479	0.0134946	0.00582814	2.31542	0.00966138	0.312738	1
lsa(C)_1_HM990671	0.0926748	0.0550652	1.683	0.07387	0.326823	1
erm(O)_1_M74717	0.00350259	0.0092105	0.380282	0.00635655	0.328315	1
lnu(P)_1_FJ589781	0.31371	0.0735473	4.26542	0.193629	0.332719	1
mdf(A)_1_Y08743	0.462842	4.88559	0.0947361	2.67422	0.334271	1
ant(6)-Ib_1_FN594949	0.441332	0.954877	0.462187	0.698105	0.336298	1
tet(B)_1_AP000342	0.0268239	0.756579	0.0354542	0.391702	0.341941	1
aph(3')-Va_1_K00432	0.00478777	0.00897861	0.533242	0.00688319	0.347834	1
dfrA5_1_X12868	0.0257771	0.00472079	5.46034	0.0152489	0.354695	1
nimH_1_KX576455	0.0279423	0.00385488	7.24855	0.0158986	0.354695	1
catP_1_U15027	0.988265	0.937448	1.05421	0.962856	0.355222	1
VanHFX_1_AF155139	0.00767274	0.00489841	1.56637	0.00628558	0.355614	1
aac(2')-Ib_1_U41471	0.00241634	0	#NUM!	0.00120817	0.357018	1
aac(2')-Ie_1_NC011896	0.00314223	0	#NUM!	0.00157112	0.357018	1
aac(6')-31_1_AM283489	0.000568097	0	#NUM!	0.000284048	0.357018	1
aac(6')-IIb_1_L06163	0.000542988	0	#NUM!	0.000271494	0.357018	1
aadA9_1_AJ420072	0.000967871	0	#NUM!	0.000483936	0.357018	1
aph(3')-Ib_2_AJ744860	0.00126334	0	#NUM!	0.000631671	0.357018	1
aph(3')-Vc_1_S81599	0.00207499	0	#NUM!	0.0010375	0.357018	1
ARR-4_1_EF660562	0.00503204	0	#NUM!	0.00251602	0.357018	1
blaBES-1_1_AF234999	0.00120962	0	#NUM!	0.000604809	0.357018	1
blaBKC_1_KP689347	0.000335013	0	#NUM!	0.000167507	0.357018	1
blaCTX-M-63_1_EU660216	0.000337735	0	#NUM!	0.000168867	0.357018	1
blaFOX-2_1_Y10282	0.00265681	0	#NUM!	0.0013284	0.357018	1
blaIND-7_1_AB529520	0.00224725	0	#NUM!	0.00112363	0.357018	1
blaKLUC-3_1_JX185316	0.000336578	0	#NUM!	0.000168289	0.357018	1
blaLUT-1_1_AY695112	0.000330912	0	#NUM!	0.000165456	0.357018	1
blaOXA-154_1_KP771982	0.0011728	0	#NUM!	0.000586398	0.357018	1
blaOXA-55_1_AY343493	0.00110078	0	#NUM!	0.000550391	0.357018	1
blaOXY-2-6_6_AY077485	0.0010132	0	#NUM!	0.000506602	0.357018	1
blaOXY-3-1_1_AF491278	0.000680144	0	#NUM!	0.000340072	0.357018	1
blaPAU-1_1_MH053445	0.00116881	0	#NUM!	0.000584403	0.357018	1
blaSED1_1_AF321608	0.0033203	0	#NUM!	0.00166015	0.357018	1
blaSGM-5_1_NG049987	0.00181091	0	#NUM!	0.000905456	0.357018	1
cfr(B)_2_KM359438	0.00140789	0	#NUM!	0.000703947	0.357018	1
dfrB2_2_AY553333	0.0162588	0	#NUM!	0.00812941	0.357018	1
erm(33)_1_AJ579365	0.00197809	0	#NUM!	0.000989043	0.357018	1
erm(50)_1_LC473083	0.0024612	0	#NUM!	0.0012306	0.357018	1
grmA_1_M55520	0.00227352	0	#NUM!	0.00113676	0.357018	1
lnu(F)_1_EU118119	0.00118625	0	#NUM!	0.000593125	0.357018	1
mdt(A)_1_X92946	0.000761878	0	#NUM!	0.000380939	0.357018	1
mph(C)_5_AM180067	0.0017978	0	#NUM!	0.000898902	0.357018	1
mph(G)_1_AB571865	0.00203451	0	#NUM!	0.00101726	0.357018	1
pexA_1_HM537013	0.000781329	0	#NUM!	0.000390664	0.357018	1
sgm_1_M87057	0.00229655	0	#NUM!	0.00114827	0.357018	1
str_2_FN435330	0.00112801	0	#NUM!	0.000564005	0.357018	1
tet(33)_2_DQ390458	0.000661853	0	#NUM!	0.000330927	0.357018	1
tet(42)_1_EU523697	0.00166436	0	#NUM!	0.000832182	0.357018	1
tet(L)_1_HM235948	0.033503	0	#NUM!	0.0167515	0.357018	1
VanH_bc_1_Y15705	0.000325679	0	#NUM!	0.000162839	0.357018	1
lsa(A)_3_AY737526	0.0696575	0.081653	0.853092	0.0756553	0.357367	1
blaL1_3_EF126059	0.00619677	0.00768496	0.80635	0.00694087	0.357864	1
tet(M)_1_X92947	3.96782	2.66889	1.4867	3.31836	0.362495	1
tet(O/W/32/O)_1_EF065523	4.06707	3.5892	1.13314	3.82813	0.362495	1
mef(B)_1_FJ196385	0.00602421	0.473176	0.0127314	0.2396	0.364149	1
aac(6')-Ia_1_M18967	0.0115977	0.00272394	4.2577	0.00716082	0.367009	1
qacC_1_M37889	0.00523957	0.0126703	0.413531	0.00895493	0.377343	1
fosX_2_AL591981	0.0187065	0.00831995	2.24839	0.0135132	0.379586	1
tet(30)_1_AF090987	0.00387651	0.00149114	2.59969	0.00268382	0.379586	1
aadK_1_M26879	0.00553245	0.00362207	1.52743	0.00457726	0.392425	1
blaOXA-114f_1_HM368375	0.0074012	0.00431165	1.71656	0.00585643	0.392425	1
dfrA17_1_FJ460238	0.0205005	0.369056	0.0555486	0.194778	0.392425	1
nimB_1_X71443	0.0949503	0.0664576	1.42873	0.080704	0.396731	1
aph(2'')-Ib_1_AF337947	0.151661	0.0218099	6.95375	0.0867353	0.414643	1
nimI_1_FJ940889	0.026059	0.0493031	0.528547	0.037681	0.414732	1
mecB_1_NC_011996	0.00866772	0.00437833	1.97969	0.00652302	0.42253	1
catS_1_X74948	2.59177	1.58184	1.63845	2.0868	0.424172	1
tlr(C)_1_M57437	0.153374	0.187692	0.817157	0.170533	0.436203	1
blaCMH-3_1_KX192165	0.0735672	0.695789	0.105732	0.384678	0.442253	1
lsa(E)_1_JX560992	2.87545	2.24591	1.28031	2.56068	0.448566	1
tet(35)_1_AF353562	2.20597	1.9585	1.12635	2.08223	0.448566	1
cfxA_1_U38243	3.8259	2.80751	1.36274	3.31671	0.453161	1
blaGES-23_1_KF179354	0.0322807	0.0279173	1.1563	0.030099	0.456201	1
catQ_1_M55620	0.0548533	0.00969814	5.65607	0.0322757	0.467915	1
aph(3')-IIb_1_X90856	0.00693094	0.00347168	1.99642	0.00520131	0.479865	1
fosX_1_AP010904	0.0122503	0.00598844	2.04565	0.00911935	0.479865	1
aph(3')-Ia_4_AF498082	0.00177446	0.132893	0.0133526	0.0673335	0.484326	1
aph(6)-Ic_1_X01702	0.00162449	0.00723045	0.224673	0.00442747	0.484326	1
blaPAM-1_1_AB858498	0.00193671	0.0153881	0.125858	0.00866238	0.484326	1
blaSGM-2_1_AP010803	0.00157937	0.00561204	0.281425	0.00359571	0.484326	1
dfrG_1_AB205645	0.00177616	0.0334944	0.0530286	0.0176353	0.484326	1
fmrO_1_Q08325	0.00115763	0.0072118	0.160519	0.00418471	0.484326	1
mcr-5.2_1_MG384740	0.000900846	0.0031683	0.284331	0.00203457	0.484326	1
mcr-9_1_NZ_NAAN01000063.1	0.000364003	0.00438176	0.0830723	0.00237288	0.484326	1
sul3_2_AJ459418	0.00215677	2.6309	0.000819784	1.31653	0.484326	1
tet(43)_1_GQ244501	0.000834112	0.00221356	0.376819	0.00152384	0.484326	1
Cfr(E)_1_NG_070225	0.100042	0.102626	0.974816	0.101334	0.489788	1
blaTEM-1A_1_HM749966	0.0850766	5.77484	0.0147323	2.92996	0.499829	1
fosE_2_AY029772	0.00499957	0.00900233	0.555364	0.00700095	0.501288	1
vga(B)_1_U82085	0.0121334	0.0172775	0.702265	0.0147055	0.507534	1
erm(42)_1_FR734406	0.0100578	0.00675932	1.48799	0.00840858	0.516695	1
catB9_1_AF462019	0.00635877	0.0137132	0.463697	0.010036	0.520261	1
blaOXA-153_1_KP771981	0.0356565	0.0483823	0.736974	0.0420194	0.521757	1
EstDL136_1_JN242251	0.170351	0.147777	1.15276	0.159064	0.530708	1
cat_3_S48276	0.0694007	0.094476	0.734586	0.0819383	0.533044	1
dldHA2X_1_AL939117	0.0126284	0.0134367	0.939846	0.0130325	0.533044	1
VanHDX_6_DQ172830	0.152014	0.0641297	2.37042	0.108072	0.533258	1
aph(9)-Ib_1_U70376	0.00357555	0.013169	0.271513	0.00837226	0.539938	1
msr(C)_2_AF313494	0.17488	0.0694899	2.51663	0.122185	0.547262	1
erm(O)_2_AJ223970	0.00393788	0.0111126	0.354362	0.00752524	0.551923	1
ant(6)-Ia_2_KF421157	0.939873	0.844077	1.11349	0.891975	0.554506	1
otr(A)_1_X53401	0.053413	0.050427	1.05922	0.05192	0.556474	1
kamB_1_AJ629123	0.0154127	0.0263787	0.584285	0.0208957	0.557074	1
blaOXA-258_1_HE614014	0.00414901	0.0068101	0.609243	0.00547955	0.562115	1
blaACT-7_1_FJ237368	0.0066509	0.0106554	0.624182	0.00865314	0.576419	1
ant(6)-Ia_3_KF864551	12.349	12.1712	1.01461	12.2601	0.579346	1
blaOXA-455_1_KP903885	0.00983839	0.00678349	1.45034	0.00831094	0.581443	1
mecC_1_FR821779	0.00513253	0.00327621	1.5666	0.00420437	0.581443	1
otr(C)_1_AY509111	0.00913484	0.00546016	1.673	0.0072975	0.58573	1
catB7_1_AF036933	0.0146239	0.0141011	1.03707	0.0143625	0.593123	1
nimF_1_AJ515145	0.144643	0.0579655	2.49534	0.101304	0.597612	1
ant(4')-IIa_1_M98270	0.00924534	0.0112881	0.819033	0.0102667	0.601132	1
cat_1_M11587	0.0252929	0.021851	1.15752	0.023572	0.601132	1
mupA_1_X75439	0.657776	0.684221	0.96135	0.670999	0.608662	1
VanC1XY_2_DQ022190	0.457114	0.470275	0.972015	0.463694	0.608662	1
vat(C)_1_AF015628	0.0259238	0.0256842	1.00933	0.025804	0.614378	1
lnu(A)_1_M14039	0.243761	0.238758	1.02095	0.241259	0.614519	1
tva(A)_1_ENA_SOX29786	0.0204171	0.0227122	0.898948	0.0215646	0.622179	1
tetB(60)_1_KX000273	0.160669	0.192644	0.834023	0.176657	0.630667	1
blaACI-1_1_AJ007350	0.152376	0.0569409	2.67604	0.104658	0.637837	1
catA2_1_X53796	0.00527979	0.00390981	1.35039	0.0045948	0.637837	1
tet(Q)_4_Z21523	26.3793	30.2126	0.873123	28.2959	0.638614	1
VanLXY_1_EU250284	0.0224208	0.0298294	0.751636	0.0261251	0.647846	1
aac(3)-IIIb_1_L06160	0.00186834	0.0027307	0.684198	0.00229952	0.657168	1
aac(3)-VIII_3_AJ748131	0.0026254	0.00452295	0.580462	0.00357418	0.657168	1
aadA5_1_AF137361	0.00653676	0.278274	0.0234904	0.142405	0.657168	1
blaOXA-146_1_FJ194494	0.00286602	0.00263808	1.08641	0.00275205	0.657168	1
blaSGM-4_1_CP002798	0.00421348	0.00285236	1.47719	0.00353292	0.657168	1
blaSHV-183_1_HG934764	0.0157039	0.0776963	0.20212	0.0467001	0.657168	1
erm(H)_1_M16503	0.00304338	0.00241824	1.25851	0.00273081	0.657168	1
mcr-7.1_1_MG267386	0.00217981	0.00220698	0.987687	0.0021934	0.657168	1
srm(B)_1_X63451	0.0844726	0.0654911	1.28983	0.0749818	0.657893	1
aac(6')-aph(2'')_1_M13771	0.224066	0.129743	1.72699	0.176905	0.666627	1
nimD_1_X76949	0.124379	0.667265	0.186401	0.395822	0.671955	1
blaSMB-1_1_AB636283	0.0250351	0.0179336	1.39599	0.0214843	0.675832	1
vga(D)_1_GQ205627	0.0633484	0.0426679	1.48469	0.0530081	0.679632	1
msr(D)_3_AF227520	0.537763	0.571764	0.940534	0.554764	0.692332	1
erm(32)_1_AJ009971	0.115003	0.115377	0.996762	0.11519	0.718076	1
mre(A)_1_U92073	0.770933	0.448756	1.71793	0.609845	0.736712	1
tetB(46)_1_HQ652506	0.980045	0.293871	3.33494	0.636958	0.736962	1
ClpL_1_CP023753	3.94704	2.90943	1.35664	3.42824	0.744637	1
VanHBX_2_U35369	0.0599226	0.0639436	0.937117	0.0619331	0.747254	1
erm(T)_4_AJ488494	3.04045	2.44988	1.24106	2.74516	0.756155	1
OqxA_1_EU370913	0.0225437	0.132885	0.169649	0.0777141	0.760395	1
aadA13_1_AY713504	0.0311972	0.738212	0.0422606	0.384704	0.764646	1
vanXmurFvanKWI_1_NZAGAF01000127	0.0509231	0.0416458	1.22277	0.0462845	0.782065	1
lnu(D)_1_EF452177	0.00669555	0.00808165	0.828488	0.0073886	0.784053	1
catB3_1_AJ009818	0.0212989	0.0263844	0.807253	0.0238416	0.793006	1
aph(6)-Ia_1_AY971801	0.00770685	0.0089722	0.85897	0.00833952	0.793794	1
tet(A)_1_AJ313332	0.00670067	1.10986	0.00603738	0.558282	0.805717	1
tcr3_1_D38215	0.00440314	0.00330051	1.33408	0.00385183	0.807726	1
vat(H)_1_GQ205627	0.0479334	0.0579127	0.827685	0.052923	0.814846	1
erm(R)_1_M11276	0.00793763	0.00507238	1.56487	0.00650501	0.82172	1
ant(6)-Ia_1_AF330699	0.640136	0.423671	1.51093	0.531904	0.825762	1
cat_2_M35190	4.70371	3.52891	1.3329	4.11631	0.828314	1
VanNXY_1_JF802084	0.142378	0.136107	1.04608	0.139242	0.834123	1
vat(E)_5_AJ488494	0.477171	0.482961	0.98801	0.480066	0.834973	1
blaPAO_4_AY083592	0.00532686	0.00459011	1.16051	0.00495849	0.83577	1
mef(A)_1_AJ971089	0.827858	0.997663	0.829797	0.91276	0.838288	1
tet(36)_1_AJ514254	0.0498722	0.0448859	1.11109	0.0473791	0.839734	1
vga(A)V_1_AF186237	0.00700443	0.00452452	1.54811	0.00576448	0.84692	1
vga(A)LC_1_GQ891882	0.0197919	0.0258857	0.764589	0.0228388	0.847902	1
aph(2'')-If_1_KF652097	0.0203776	0.0223311	0.912519	0.0213544	0.849873	1
aph(3')-Vb_1_M22126	0.00617389	0.00835119	0.739282	0.00726254	0.854101	1
blaOXA-415_1_KJ865754	0.00440341	0.0136324	0.323009	0.00901792	0.854101	1
erm(X)_1_M36726	0.00435558	0.0078127	0.557501	0.00608414	0.854101	1
rmtF_1_JQ808129	0.0387498	0.131125	0.295518	0.0849374	0.854101	1
erm(G)_2_L42817	0.75834	0.659944	1.1491	0.709142	0.856935	1
tetA(P)_1_AB054980	0.215237	0.190771	1.12825	0.203004	0.857458	1
VanHOX_1_KF478993	0.106252	0.11193	0.949272	0.109091	0.858173	1
erm(T)_3_AF310974	0.818185	0.0141303	57.9028	0.416158	0.85864	1
nimC_1_X76948	0.0442499	0.0557401	0.793861	0.049995	0.859538	1
aac(6')-Iad_1_AB119105	1.1884	1.02315	1.16152	1.10578	0.861481	1
VanEXY_1_FJ872411	0.0631095	0.0582288	1.08382	0.0606692	0.862007	1
vat(D)_1_L12033	0.0688385	0.066459	1.0358	0.0676487	0.867753	1
tetA(46)_1_HQ652506	0.906167	0.250933	3.6112	0.57855	0.868175	1
aph(7'')-Ia_1_X03615	0.00407941	0.00607812	0.671162	0.00507877	0.869312	1
nimJ_1_NZ_JH815495	0.300474	0.224876	1.33618	0.262675	0.870418	1
blaOXA-347_1_ACWG01000053	0.480939	0.116809	4.11733	0.298874	0.877116	1
aph(2'')-Ih_1_KF652096	0.019065	0.0359014	0.531037	0.0274832	0.878219	1
tet(T)_1_L42544	0.245369	0.25022	0.980612	0.247795	0.878353	1
aadA7_1_AF224733	0.00654049	0.0713722	0.0916393	0.0389563	0.87895	1
cfiA1_1_AB087225	0.0134355	0.176468	0.0761353	0.0949519	0.87895	1
fomA_1_AB016934	0.00534457	0.0066637	0.802043	0.00600414	0.884573	1
vga(E)_1_FR772051	0.00826577	0.00617988	1.33753	0.00722282	0.888739	1
erm(B)_18_X66468	11.4136	9.05142	1.26098	10.2325	0.888997	1
aph(4)-Ia_1_V01499	0.00279683	0.00347049	0.805888	0.00313366	0.897461	1
catA1_1_V00622	0.016127	0.0223128	0.722768	0.0192199	0.897461	1
sal(A)_1_KC693025	0.0121026	0.0106835	1.13283	0.011393	0.902322	1
VanA_bc_1_Y15704	0.0133178	0.00471022	2.82742	0.00901399	0.915216	1
aph(2'')-Ig_1_CP004067	0.0231566	0.0051437	4.50193	0.0141501	0.916027	1
blaAST-1_1_AF279904	0.00254171	0.00357284	0.711397	0.00305727	0.916027	1
blaZ_12_M15195	0.00280366	0.00322659	0.868922	0.00301512	0.916027	1
cphA1_1_AY261379	0.00383355	0.00438596	0.874051	0.00410976	0.916027	1
fosA_7_AEXB01000013	0.0147252	0.0115278	1.27736	0.0131265	0.916027	1
aadA2b_1_D43625	0.0359656	2.66317	0.0135048	1.34957	0.920594	1
poxtA_1_MF095097	0.200654	0.260958	0.768914	0.230806	0.928675	1
aph(6)-Ib_1_X05648	0.0168345	0.0284876	0.590939	0.0226611	0.931476	1
blaDES-1_1_AF426161	0.00605134	0.00450782	1.34241	0.00527958	0.93464	1
blaOKP-A-15_1_FJ755841	0.00835031	0.00493221	1.69302	0.00664126	0.93464	1
blaACC-3_1_AF180958	0.00027903	0.00148558	0.187826	0.000882305	0.93474	1
blaCTX-M-75_1_GQ149244	0.000337735	0.00230503	0.146521	0.00132138	0.93474	1
blaOXA-22_1_AF064820	0.000382524	0.00198605	0.192606	0.00118429	0.93474	1
blaTER-1_1_FJ263091	0.00256935	0.0038266	0.671445	0.00319798	0.93474	1
blaZ_29_JDXN01000019	0.000655205	0.00221306	0.296063	0.00143413	0.93474	1
cmx_1_U85507	0.000904128	0.00402245	0.224771	0.00246329	0.93474	1
dfrA1_7_AJ400733	0.00182781	0.0406581	0.0449557	0.021243	0.93474	1
erm(A)_2_AF002716	0.00241674	0.00297324	0.81283	0.00269499	0.93474	1
fosA7_1_LAPJ01000014	0.000697027	0.126959	0.00549017	0.063828	0.93474	1
tet(Z)_1_AF121000	0.000255275	0.00217325	0.117462	0.00121426	0.93474	1
sitABCD_1_AY598030	0.167778	1.76356	0.0951358	0.96567	0.941504	1
VanG2XY_1_FJ872410	2.81876	2.79881	1.00713	2.80878	0.949416	1
kgmB_1_S60108	0.00395094	0.00331562	1.19161	0.00363328	0.953289	1
aac(3)-Ii_1_CP000356	0.00375835	0.00221487	1.69687	0.00298661	0.960816	1
aac(3)-VIIa_1_M22999	0.00494126	0.00175312	2.81855	0.00334719	0.960816	1
aac(6')-Isa_1_AB116646	0.00363942	0.00235205	1.54734	0.00299574	0.960816	1
blaOXA-485_1_LLNM01000004	0.00216497	0.00226239	0.956938	0.00221368	0.960816	1
erm(36)_1_AF462611	0.00204254	0.00191235	1.06807	0.00197745	0.960816	1
erm(E)_2_M11200	0.000876099	0.000976965	0.896756	0.000926532	0.960816	1
fosD_1_KC989517	0.00309813	0.00265446	1.16714	0.0028763	0.960816	1
VanC2_1_L29638	0.0247922	0.0490645	0.505299	0.0369284	0.970603	1
VanHDX_1_AF130997	0.108905	0.139114	0.78285	0.12401	0.975895	1
tet(44)_2_FN594949	2.56256	1.9724	1.29921	2.26748	0.979649	1
otr(B)_1_AF079900	0.00613928	0.00897245	0.684237	0.00755586	0.994125	1
qacH_1_FJ172381	0.0197336	0.992652	0.0198797	0.506193	0.994125	1
cfr(C)_1_KX686749	1.90028	0.647984	2.93261	1.27413	1	1
aac(2')-Ic_1_U72714	0	0	#NUM!	0	#NUM!	#NUM!
aac(2')-Id_1_U72743	0	0	#NUM!	0	#NUM!	#NUM!
aac(2')-IIa_1_AB669090	0	0	#NUM!	0	#NUM!	#NUM!
aac(3)-I_1_AJ877225	0	0	#NUM!	0	#NUM!	#NUM!
aac(3)-Ib_1_L06157	0	0	#NUM!	0	#NUM!	#NUM!
aac(3)-Ib-aac(6')-Ib_1_AF355189	0	0	#NUM!	0	#NUM!	#NUM!
aac(3)-Ic_1_AJ511268	0	0	#NUM!	0	#NUM!	#NUM!
aac(3)-Id_1_AB114632	0	0	#NUM!	0	#NUM!	#NUM!
aac(3)-If_1_AY884051	0	0	#NUM!	0	#NUM!	#NUM!
aac(3)-IIa_1_X51534	0	0	#NUM!	0	#NUM!	#NUM!
aac(3)-IIIa_1_X55652	0	0	#NUM!	0	#NUM!	#NUM!
aac(3)-IIIc_1_L06161	0	0	#NUM!	0	#NUM!	#NUM!
aac(3)-IV_1_DQ241380	0	0	#NUM!	0	#NUM!	#NUM!
aac(3)-IXa_1_M55427	0	0	#NUM!	0	#NUM!	#NUM!
aac(3)-XI_1_CTEG01000046	0	0	#NUM!	0	#NUM!	#NUM!
aac(6')-29a_1_AF263519	0	0	#NUM!	0	#NUM!	#NUM!
aac(6')-30-aac(6')-Ib'_1_AJ584652	0	0	#NUM!	0	#NUM!	#NUM!
aac(6')-32_1_EF614235	0	0	#NUM!	0	#NUM!	#NUM!
aac(6')-33_1_GQ337064	0	0	#NUM!	0	#NUM!	#NUM!
aac(6')-Iaa_1_NC_003197	0	0	#NUM!	0	#NUM!	#NUM!
aac(6')-Iae_1_AB104852	0	0	#NUM!	0	#NUM!	#NUM!
aac(6')-Iag_1_AB472901	0	0	#NUM!	0	#NUM!	#NUM!
aac(6')-Iaj_1_AB709942	0	0	#NUM!	0	#NUM!	#NUM!
aac(6')-Ian_1_AP014611	0	0	#NUM!	0	#NUM!	#NUM!
aac(6')-Ic_1_M94066	0	0	#NUM!	0	#NUM!	#NUM!
aac(6')-If_1_X55353	0	0	#NUM!	0	#NUM!	#NUM!
aac(6')-IIa_1_M29695	0	0	#NUM!	0	#NUM!	#NUM!
aac(6')-IIc_1_NC_012555	0	0	#NUM!	0	#NUM!	#NUM!
aac(6')-Ij_1_L29045	0	0	#NUM!	0	#NUM!	#NUM!
aac(6')-Il_1_U13880	0	0	#NUM!	0	#NUM!	#NUM!
aac(6')-Ip_1_Z54241	0	0	#NUM!	0	#NUM!	#NUM!
aac(6')-It_1_AF031328	0	0	#NUM!	0	#NUM!	#NUM!
aac(6')-Iu_1_AF031329	0	0	#NUM!	0	#NUM!	#NUM!
aac(6')-Iw_1_AF031331	0	0	#NUM!	0	#NUM!	#NUM!
aac(6')-Iz_1_AF140221	0	0	#NUM!	0	#NUM!	#NUM!
aadA14_1_AJ884726	0	0	#NUM!	0	#NUM!	#NUM!
aadD_2_M19465	0	0	#NUM!	0	#NUM!	#NUM!
aadE-Cc_1_CP013733	0	0	#NUM!	0	#NUM!	#NUM!
ampS_1_X80276	0	0	#NUM!	0	#NUM!	#NUM!
ant(2'')-Ia_3_X74412	0	0	#NUM!	0	#NUM!	#NUM!
ant(3'')-Ii-aac(6')-IId_1_AF453998	0	0	#NUM!	0	#NUM!	#NUM!
ant(4')-Ib_1_AJ506108	0	0	#NUM!	0	#NUM!	#NUM!
ant(4')-IIb_1_AY114142	0	0	#NUM!	0	#NUM!	#NUM!
aph(2'')-Ie_1_AY743255	0	0	#NUM!	0	#NUM!	#NUM!
aph(3')-Id_1_Z48231	0	0	#NUM!	0	#NUM!	#NUM!
aph(3')-IIa_1_X57709	0	0	#NUM!	0	#NUM!	#NUM!
aph(3')-VIb_1_AJ627643	0	0	#NUM!	0	#NUM!	#NUM!
aph(3')-XV_1_Y18050	0	0	#NUM!	0	#NUM!	#NUM!
aph(9)-Ia_1_U94857	0	0	#NUM!	0	#NUM!	#NUM!
armA_1_AY220558	0	0	#NUM!	0	#NUM!	#NUM!
ARR-5_1_EF660563	0	0	#NUM!	0	#NUM!	#NUM!
ARR-6_3_JF922883	0	0	#NUM!	0	#NUM!	#NUM!
ARR-7_1_FN397623	0	0	#NUM!	0	#NUM!	#NUM!
ARR-8_1_KC199968	0	0	#NUM!	0	#NUM!	#NUM!
blaA_1_DQ424965	0	0	#NUM!	0	#NUM!	#NUM!
blaACC-7_1_MG028657	0	0	#NUM!	0	#NUM!	#NUM!
blaADC-25_1_EF016355	0	0	#NUM!	0	#NUM!	#NUM!
blaB-13_1_EF595959	0	0	#NUM!	0	#NUM!	#NUM!
blaB-3_1_AF189301	0	0	#NUM!	0	#NUM!	#NUM!
blaBEL-1_1_DQ089809	0	0	#NUM!	0	#NUM!	#NUM!
blaBIC-1_1_GQ260093	0	0	#NUM!	0	#NUM!	#NUM!
blaCARB-17_1_KJ934265	0	0	#NUM!	0	#NUM!	#NUM!
blaCARB-2_1_M69058	0	0	#NUM!	0	#NUM!	#NUM!
blaCARB-4_1_FJ785525	0	0	#NUM!	0	#NUM!	#NUM!
blaCARB-42_1_NG_048745	0	0	#NUM!	0	#NUM!	#NUM!
blaCARB-5_1_AF135373	0	0	#NUM!	0	#NUM!	#NUM!
blaCKO-1_1_AF477396	0	0	#NUM!	0	#NUM!	#NUM!
blaCME-1_1_AJ006275	0	0	#NUM!	0	#NUM!	#NUM!
blaCMY-1_1_X92508	0	0	#NUM!	0	#NUM!	#NUM!
blaCMY-54_1_HM544039	0	0	#NUM!	0	#NUM!	#NUM!
blaCTX-M-151_1_AB916359	0	0	#NUM!	0	#NUM!	#NUM!
blaCTX-M-199_1_KY786032	0	0	#NUM!	0	#NUM!	#NUM!
blaCTX-M-39_1_AY954516	0	0	#NUM!	0	#NUM!	#NUM!
blaCTX-M-4_1_Y14156	0	0	#NUM!	0	#NUM!	#NUM!
blaCTX-M-9_1_AF174129	0	0	#NUM!	0	#NUM!	#NUM!
blaDIM-1_1_GU323019	0	0	#NUM!	0	#NUM!	#NUM!
blaEBR-1_1_AF416700	0	0	#NUM!	0	#NUM!	#NUM!
blaERP-1_1_AY077733	0	0	#NUM!	0	#NUM!	#NUM!
blaFRI-2_1_KX620467	0	0	#NUM!	0	#NUM!	#NUM!
blaFRI-5_1_MH208723	0	0	#NUM!	0	#NUM!	#NUM!
blaGES-1_1_HQ170511	0	0	#NUM!	0	#NUM!	#NUM!
blaGOB-1_1_EF394442	0	0	#NUM!	0	#NUM!	#NUM!
blaGOB-17_1_AY899332	0	0	#NUM!	0	#NUM!	#NUM!
blaHERA-1_1_AF311385	0	0	#NUM!	0	#NUM!	#NUM!
blaIMI-1_1_U50278	0	0	#NUM!	0	#NUM!	#NUM!
blaIMP-27_1_JF894248	0	0	#NUM!	0	#NUM!	#NUM!
blaIMP-58_1_KU647281	0	0	#NUM!	0	#NUM!	#NUM!
blaIMP-9_1_FJ655384	0	0	#NUM!	0	#NUM!	#NUM!
blaIND-14_1_HM367709	0	0	#NUM!	0	#NUM!	#NUM!
blaIND-2a_4_AF219130	0	0	#NUM!	0	#NUM!	#NUM!
blaIND-5_1_AY504627	0	0	#NUM!	0	#NUM!	#NUM!
blaKHM-1_1_AB364006	0	0	#NUM!	0	#NUM!	#NUM!
blaKPC-34_1_KU985429	0	0	#NUM!	0	#NUM!	#NUM!
blaLAP-2_1_EU159120	0	0	#NUM!	0	#NUM!	#NUM!
blaLCR-1_1_X56809	0	0	#NUM!	0	#NUM!	#NUM!
blaLMB-1_1_MH475146	0	0	#NUM!	0	#NUM!	#NUM!
blaNDM-19_1_MF370080	0	0	#NUM!	0	#NUM!	#NUM!
blaOCH-8_1_DQ489307	0	0	#NUM!	0	#NUM!	#NUM!
blaOXA-104_1_EF581285	0	0	#NUM!	0	#NUM!	#NUM!
blaOXA-129_1_FJWZ01000025	0	0	#NUM!	0	#NUM!	#NUM!
blaOXA-145_1_FJ790516	0	0	#NUM!	0	#NUM!	#NUM!
blaOXA-152_1_KP771980	0	0	#NUM!	0	#NUM!	#NUM!
blaOXA-156_1_KP771984	0	0	#NUM!	0	#NUM!	#NUM!
blaOXA-157_1_KP771985	0	0	#NUM!	0	#NUM!	#NUM!
blaOXA-18_1_U85514	0	0	#NUM!	0	#NUM!	#NUM!
blaOXA-198_1_HQ634775	0	0	#NUM!	0	#NUM!	#NUM!
blaOXA-20_2_AF024602	0	0	#NUM!	0	#NUM!	#NUM!
blaOXA-205_1_JF800667	0	0	#NUM!	0	#NUM!	#NUM!
blaOXA-209_1_JF268688	0	0	#NUM!	0	#NUM!	#NUM!
blaOXA-215_1_JN861783	0	0	#NUM!	0	#NUM!	#NUM!
blaOXA-228_1_JQ422053	0	0	#NUM!	0	#NUM!	#NUM!
blaOXA-24_1_AJ239129	0	0	#NUM!	0	#NUM!	#NUM!
blaOXA-266_1_APPO01000008	0	0	#NUM!	0	#NUM!	#NUM!
blaOXA-274_1_APOS01000038	0	0	#NUM!	0	#NUM!	#NUM!
blaOXA-287_1_NG_050609	0	0	#NUM!	0	#NUM!	#NUM!
blaOXA-29_1_AJ400619	0	0	#NUM!	0	#NUM!	#NUM!
blaOXA-299_1_APQD01000016	0	0	#NUM!	0	#NUM!	#NUM!
blaOXA-305_1_APPF01000021	0	0	#NUM!	0	#NUM!	#NUM!
blaOXA-308_1_APPN01000080	0	0	#NUM!	0	#NUM!	#NUM!
blaOXA-333_1_KF203107	0	0	#NUM!	0	#NUM!	#NUM!
blaOXA-335_1_KF203109	0	0	#NUM!	0	#NUM!	#NUM!
blaOXA-336_1_KF048907	0	0	#NUM!	0	#NUM!	#NUM!
blaOXA-372_1_KJ746496	0	0	#NUM!	0	#NUM!	#NUM!
blaOXA-420_1_AB983359	0	0	#NUM!	0	#NUM!	#NUM!
blaOXA-43_1_AJ488303	0	0	#NUM!	0	#NUM!	#NUM!
blaOXA-438_1_KP410734	0	0	#NUM!	0	#NUM!	#NUM!
blaOXA-448_1_KR061497	0	0	#NUM!	0	#NUM!	#NUM!
blaOXA-45_1_AJ519683	0	0	#NUM!	0	#NUM!	#NUM!
blaOXA-451_1_KR061504	0	0	#NUM!	0	#NUM!	#NUM!
blaOXA-491_1_KU721148	0	0	#NUM!	0	#NUM!	#NUM!
blaOXA-493_1_KU739135	0	0	#NUM!	0	#NUM!	#NUM!
blaOXA-501_1_KU167110	0	0	#NUM!	0	#NUM!	#NUM!
blaOXA-527_1_KX599404	0	0	#NUM!	0	#NUM!	#NUM!
blaOXA-53_1_AY289608	0	0	#NUM!	0	#NUM!	#NUM!
blaOXA-535_1_KX828709	0	0	#NUM!	0	#NUM!	#NUM!
blaOXA-537_1_KX360747	0	0	#NUM!	0	#NUM!	#NUM!
blaOXA-54_1_AY500137	0	0	#NUM!	0	#NUM!	#NUM!
blaOXA-549_1_KY682751	0	0	#NUM!	0	#NUM!	#NUM!
blaOXA-63_1_AY619003	0	0	#NUM!	0	#NUM!	#NUM!
blaOXA-9_1_KQ089875	0	0	#NUM!	0	#NUM!	#NUM!
blaPEDO-2_1_KP109678	0	0	#NUM!	0	#NUM!	#NUM!
blaPEDO-3_1_KP109679	0	0	#NUM!	0	#NUM!	#NUM!
blaPER-1_1_GU944725	0	0	#NUM!	0	#NUM!	#NUM!
blaPER-6_1_GQ396303	0	0	#NUM!	0	#NUM!	#NUM!
blaPME-1_1_HQ541434	0	0	#NUM!	0	#NUM!	#NUM!
blaRAHN-1_2_AF338038	0	0	#NUM!	0	#NUM!	#NUM!
blaRAHN-2_2_HM114350	0	0	#NUM!	0	#NUM!	#NUM!
blaROB-1_2_AF022114	0	0	#NUM!	0	#NUM!	#NUM!
blaSCO-1_1_EF063111	0	0	#NUM!	0	#NUM!	#NUM!
blaSFC-1_1_AY354402	0	0	#NUM!	0	#NUM!	#NUM!
blaSFO-1_1_AB003148	0	0	#NUM!	0	#NUM!	#NUM!
blaSPM-1_1_AY341249	0	0	#NUM!	0	#NUM!	#NUM!
blaSPU-1_1_GQ919044	0	0	#NUM!	0	#NUM!	#NUM!
blaSRT-2_1_AY524276	0	0	#NUM!	0	#NUM!	#NUM!
blaTLA-1_1_AF148067	0	0	#NUM!	0	#NUM!	#NUM!
blaTMB-2_1_AB758277	0	0	#NUM!	0	#NUM!	#NUM!
blaTRU_1_EU046614	0	0	#NUM!	0	#NUM!	#NUM!
blaTUS-1_1_AF441287	0	0	#NUM!	0	#NUM!	#NUM!
blaVCC-1_1_KT818596	0	0	#NUM!	0	#NUM!	#NUM!
blaVEB-1_1_HM370393	0	0	#NUM!	0	#NUM!	#NUM!
blaVHH-1_1_NG050334	0	0	#NUM!	0	#NUM!	#NUM!
blaVIM-48_1_KY362199	0	0	#NUM!	0	#NUM!	#NUM!
blaVIM-7_1_AJ536835	0	0	#NUM!	0	#NUM!	#NUM!
blaVMB-1_1_MN719868	0	0	#NUM!	0	#NUM!	#NUM!
cat_4_AY238971	0	0	#NUM!	0	#NUM!	#NUM!
cat(pC194)_1_NC_002013	0	0	#NUM!	0	#NUM!	#NUM!
cat(pC221)_1_X02529	0	0	#NUM!	0	#NUM!	#NUM!
cat(pC233)_1_AY355285	0	0	#NUM!	0	#NUM!	#NUM!
catB_1_M93113	0	0	#NUM!	0	#NUM!	#NUM!
catT_1_MW030510	0	0	#NUM!	0	#NUM!	#NUM!
cfr_2_AJ879565	0	0	#NUM!	0	#NUM!	#NUM!
cmlB1_1_AM296481	0	0	#NUM!	0	#NUM!	#NUM!
cmrA_1_Z12001	0	0	#NUM!	0	#NUM!	#NUM!
crpP_1_HM560971	0	0	#NUM!	0	#NUM!	#NUM!
dfrA10_1_L06418	0	0	#NUM!	0	#NUM!	#NUM!
dfrA16_2_AF174129	0	0	#NUM!	0	#NUM!	#NUM!
dfrA18_1_AY034138	0	0	#NUM!	0	#NUM!	#NUM!
dfrA19_1_AJ310778	0	0	#NUM!	0	#NUM!	#NUM!
dfrA20_1_AJ605332	0	0	#NUM!	0	#NUM!	#NUM!
dfrA23_1_AJ746361	0	0	#NUM!	0	#NUM!	#NUM!
dfrA24_1_AJ972619	0	0	#NUM!	0	#NUM!	#NUM!
dfrA26_1_AM403715	0	0	#NUM!	0	#NUM!	#NUM!
dfrA28_2_FM877476	0	0	#NUM!	0	#NUM!	#NUM!
dfrA34_1_JYRF01000065	0	0	#NUM!	0	#NUM!	#NUM!
dfrA35_1_CP024557	0	0	#NUM!	0	#NUM!	#NUM!
dfrA36_1_CP038791	0	0	#NUM!	0	#NUM!	#NUM!
dfrA6_2_FJ905898	0	0	#NUM!	0	#NUM!	#NUM!
dfrA8_1_U10186	0	0	#NUM!	0	#NUM!	#NUM!
dfrB4_3_HQ317921	0	0	#NUM!	0	#NUM!	#NUM!
dfrB7_1_DQ993182	0	0	#NUM!	0	#NUM!	#NUM!
dfrB8_1_GU295656	0	0	#NUM!	0	#NUM!	#NUM!
dfrD_1_Z50141	0	0	#NUM!	0	#NUM!	#NUM!
dfrK_3_FN812951	0	0	#NUM!	0	#NUM!	#NUM!
ere(A)_1_AY183453	0	0	#NUM!	0	#NUM!	#NUM!
ere(B)_1_A15097	0	0	#NUM!	0	#NUM!	#NUM!
erm(37)_1_AL123456	0	0	#NUM!	0	#NUM!	#NUM!
erm(39)_1_AY487229	0	0	#NUM!	0	#NUM!	#NUM!
erm(43)_1_HE650138	0	0	#NUM!	0	#NUM!	#NUM!
erm(44)_1_HG796218	0	0	#NUM!	0	#NUM!	#NUM!
erm(45)_1_LN680996	0	0	#NUM!	0	#NUM!	#NUM!
erm(46)_1_KM679362	0	0	#NUM!	0	#NUM!	#NUM!
erm(47)_1_KU612222	0	0	#NUM!	0	#NUM!	#NUM!
erm(48)_1_LT223129	0	0	#NUM!	0	#NUM!	#NUM!
erm(A)_1_X03216	0	0	#NUM!	0	#NUM!	#NUM!
erm(A)_3_EU348758	0	0	#NUM!	0	#NUM!	#NUM!
erm(C)_2_M19652	0	0	#NUM!	0	#NUM!	#NUM!
erm(D)_3_M77505	0	0	#NUM!	0	#NUM!	#NUM!
erm(Y)_1_AB014481	0	0	#NUM!	0	#NUM!	#NUM!
fexA_2_AM408573	0	0	#NUM!	0	#NUM!	#NUM!
fexB_1_JN201336	0	0	#NUM!	0	#NUM!	#NUM!
fos_1_ACCV01000052	0	0	#NUM!	0	#NUM!	#NUM!
fos_2_FN543093	0	0	#NUM!	0	#NUM!	#NUM!
fosA_4_ACWU01000146	0	0	#NUM!	0	#NUM!	#NUM!
fosA4_1_AB908992	0	0	#NUM!	0	#NUM!	#NUM!
fosB_2_X89875	0	0	#NUM!	0	#NUM!	#NUM!
fosB_4_CP000029	0	0	#NUM!	0	#NUM!	#NUM!
fosB2_1_AE016879	0	0	#NUM!	0	#NUM!	#NUM!
fosC_1_Z33413	0	0	#NUM!	0	#NUM!	#NUM!
fosL1_1_MN464149	0	0	#NUM!	0	#NUM!	#NUM!
fosX_3_CP003505	0	0	#NUM!	0	#NUM!	#NUM!
fosX_4_DQ342344	0	0	#NUM!	0	#NUM!	#NUM!
fusB_2_JF777505	0	0	#NUM!	0	#NUM!	#NUM!
fusC_1_KF527883	0	0	#NUM!	0	#NUM!	#NUM!
Gar_1_NG_070891	0	0	#NUM!	0	#NUM!	#NUM!
grdA_1_QJX10702	0	0	#NUM!	0	#NUM!	#NUM!
hugA_1_AF324468	0	0	#NUM!	0	#NUM!	#NUM!
kmr_1_ENA_ACB88605	0	0	#NUM!	0	#NUM!	#NUM!
lnu(G)_1_KX470419	0	0	#NUM!	0	#NUM!	#NUM!
mcr-1.1_1_KP347127	0	0	#NUM!	0	#NUM!	#NUM!
mcr-2.1_1_LT598652	0	0	#NUM!	0	#NUM!	#NUM!
mcr-3.1_1_KY924928	0	0	#NUM!	0	#NUM!	#NUM!
mcr-3.17_1_MH332767	0	0	#NUM!	0	#NUM!	#NUM!
mcr-6.1_1_MF176240	0	0	#NUM!	0	#NUM!	#NUM!
mecA2_1_AM048811	0	0	#NUM!	0	#NUM!	#NUM!
mph(B)_1_D85892	0	0	#NUM!	0	#NUM!	#NUM!
mph(D)_1_AB048591	0	0	#NUM!	0	#NUM!	#NUM!
mph(E)_2_JF769133	0	0	#NUM!	0	#NUM!	#NUM!
mph(F)_1_AM260957	0	0	#NUM!	0	#NUM!	#NUM!
mph(J)_1_KY753883	0	0	#NUM!	0	#NUM!	#NUM!
mph(K)_1_NC_000964	0	0	#NUM!	0	#NUM!	#NUM!
mph(N)_1_KF648874	0	0	#NUM!	0	#NUM!	#NUM!
npmA_1_AB261016	0	0	#NUM!	0	#NUM!	#NUM!
penA_1_AF515059	0	0	#NUM!	0	#NUM!	#NUM!
qacA_1_AB566410	0	0	#NUM!	0	#NUM!	#NUM!
qacF_1_Z17326	0	0	#NUM!	0	#NUM!	#NUM!
qacG_1_EU622633	0	0	#NUM!	0	#NUM!	#NUM!
qacJ_1_NG_048046	0	0	#NUM!	0	#NUM!	#NUM!
qacZ_1_NG_061384	0	0	#NUM!	0	#NUM!	#NUM!
qnrA3_1_DQ058661	0	0	#NUM!	0	#NUM!	#NUM!
qnrB53_1_HQ704413	0	0	#NUM!	0	#NUM!	#NUM!
qnrB89_1_MT544491	0	0	#NUM!	0	#NUM!	#NUM!
qnrC_1_EU917444	0	0	#NUM!	0	#NUM!	#NUM!
qnrD3_1_KX130945	0	0	#NUM!	0	#NUM!	#NUM!
qnrE1_1_KY073238	0	0	#NUM!	0	#NUM!	#NUM!
qnrS2_1_DQ485530	0	0	#NUM!	0	#NUM!	#NUM!
qnrVC1_1_EU436855	0	0	#NUM!	0	#NUM!	#NUM!
qnrVC4_1_GQ891757	0	0	#NUM!	0	#NUM!	#NUM!
rmtA_1_AB120321	0	0	#NUM!	0	#NUM!	#NUM!
rmtB_1_AB103506	0	0	#NUM!	0	#NUM!	#NUM!
rmtE_1_GU201947	0	0	#NUM!	0	#NUM!	#NUM!
str_3_AM932524	0	0	#NUM!	0	#NUM!	#NUM!
tet(39)_1_KT346360	0	0	#NUM!	0	#NUM!	#NUM!
tet(45)_1_JF837331	0	0	#NUM!	0	#NUM!	#NUM!
tet(47)_1_KR857681	0	0	#NUM!	0	#NUM!	#NUM!
tet(48)_1_KR857682	0	0	#NUM!	0	#NUM!	#NUM!
tet(52)_1_KR857686	0	0	#NUM!	0	#NUM!	#NUM!
tet(53)_1_KR857687	0	0	#NUM!	0	#NUM!	#NUM!
tet(54)_1_KR857688	0	0	#NUM!	0	#NUM!	#NUM!
tet(55)_1_KR857689	0	0	#NUM!	0	#NUM!	#NUM!
tet(57)_1_KP137702	0	0	#NUM!	0	#NUM!	#NUM!
tet(59)_1_KU736878	0	0	#NUM!	0	#NUM!	#NUM!
tet(E)_2_L06940	0	0	#NUM!	0	#NUM!	#NUM!
tet(G)_2_AF133140	0	0	#NUM!	0	#NUM!	#NUM!
tet(L)_6_D12567	0	0	#NUM!	0	#NUM!	#NUM!
tet(Y)_2_AB089606	0	0	#NUM!	0	#NUM!	#NUM!
VanC2XY_1_EU151754	0	0	#NUM!	0	#NUM!	#NUM!
VanE_1_AF136925	0	0	#NUM!	0	#NUM!	#NUM!
vgb(A)_1_M20129	0	0	#NUM!	0	#NUM!	#NUM!
vgb(B)_1_AF015628	0	0	#NUM!	0	#NUM!	#NUM!

[truncated: 25 more sheets: KarlssonFH_2013_T2D, KieserS_2018_Diarrhoea, LeChatelierE_2013_Obesity, LiJ_2017_Hypertension, NagySzakalD_2017_ME_CFS, NielsenHB_2014_IBD, QinJ_2012_T2D, QinN_2014_Cirrhosis, RubelMA_2020_Helminth infection, SankaranarayananK_2015_T2D, SotoGiron_2021_Diarrhoea, ThomasAM_2018a_Adenoma, ThomasAM_2018a_CRC, ThomasAM_2018b_CRC, VogtmannE_2016_CRC, Wang_2018_Cystic fibrosis, WirbelJ_2018_CRC, YachidaS_2019_Adenoma, YachidaS_2019_CRC, YeZ_2018_Behcet's disease  …]
