# Supplementary material for: Resistome expansion in disease-associated human gut microbiomes
Source: Microbiome. 2023 Jul 29;11:166. doi: 10.1186/s40168-023-01610-1 (PMC10386251; doi:10.1186/s40168-023-01610-1)
Supplement: Supplementary file 4 — Additional file 3: Table S3. Table showing the mean relative abundance (%) of each species-level taxonomic classification in cases and controls within each study. [file 40168_2023_1610_MOESM3_ESM.xlsx]

## Sheet: DavidLA_2015_Diarrhoea
Species	case	control	Ratio	Mean	wilcox_unpaired	wilcox_unpaired_fdr
Gammaproteobacteria_Unclassified	0.852894	0.0427697	19.9415	0.447832	0.000666001	0.0193532
Lachnospira eligens	0.0057065	0.0883014	0.0646252	0.047004	0.000666001	0.0193532
Lactococcus_Unclassified	0.0458982	0.0064802	7.08284	0.0261892	0.000666001	0.0193532
Vibrio cholerae	25.1052	0.0034881	7197.39	12.5544	0.000666001	0.0193532
Vibrio_Unclassified	5.43165	0.00603149	900.549	2.71884	0.000666001	0.0193532
[Ruminococcus] torques	0.0159358	0.382971	0.0416111	0.199453	0.001332	0.0193532
Acinetobacter baumannii	0.0253147	0.000726077	34.865	0.0130204	0.001332	0.0193532
Actinomycetia_Unclassified	0.0086491	0.0311779	0.277411	0.0199135	0.001332	0.0193532
Prevotella buccalis	0.0189897	3.42296	0.00554773	1.72098	0.001332	0.0193532
Prevotella denticola	0.00993444	0.0860094	0.115504	0.0479719	0.001332	0.0193532
Prevotella intermedia	0.0167595	0.181193	0.0924953	0.0989762	0.001332	0.0193532
Prevotella jejuni	0.00927657	0.0925822	0.100198	0.0509294	0.001332	0.0193532
Prevotella melaninogenica	0.0268904	0.207026	0.129889	0.116958	0.001332	0.0193532
Prevotella multiformis	0.00590477	0.0455305	0.129688	0.0257177	0.001332	0.0193532
Prevotella veroralis	0.00513949	0.0449626	0.114306	0.0250511	0.001332	0.0193532
Peptoniphilus_Unclassified	6.29624e-06	0.0180422	0.000348973	0.00902425	0.00191701	0.0193532
Anaerococcus prevotii	4.46043e-05	0.0350478	0.00127267	0.0175462	0.00215687	0.0193532
Anaerococcus_Unclassified	5.10776e-05	0.0350253	0.00145831	0.0175382	0.00230937	0.0193532
Ezakiella massiliensis	5.68362e-05	0.0313841	0.00181098	0.0157205	0.00230937	0.0193532
Fenollaria sporofastidiosus	4.46741e-05	0.302213	0.000147823	0.151129	0.00230937	0.0193532
Sarcina sp. JB2	6.5787e-05	0.0250415	0.00262712	0.0125536	0.00238806	0.0193532
Ezakiella coagulans	0.000383713	0.985025	0.000389547	0.492704	0.002664	0.0193532
Faecalibacterium sp. I4179	0.0318289	0.150469	0.211531	0.091149	0.002664	0.0193532
Fusobacterium nucleatum	0.000742667	0.023067	0.0321962	0.0119048	0.002664	0.0193532
Porphyromonas asaccharolytica	0.00144342	0.842248	0.00171377	0.421845	0.002664	0.0193532
Porphyromonas somerae	0.000897291	0.415401	0.00216006	0.208149	0.002664	0.0193532
Prevotella copri	1.57667	15.2168	0.103614	8.39674	0.002664	0.0193532
Prevotella histicola	0.00395847	0.0316602	0.12503	0.0178093	0.002664	0.0193532
Prevotella nigrescens	0.00469945	0.053297	0.0881747	0.0289982	0.002664	0.0193532
Prevotella_Unclassified	0.0605354	0.423559	0.142921	0.242047	0.002664	0.0193532
Sodaliphilus pleomorphus	0.0051494	0.041585	0.123828	0.0233672	0.002664	0.0193532
Unclassified_Unclassified	15.4328	58.7028	0.262898	37.0678	0.002664	0.0193532
Vescimonas coprocola	0.0122637	0.111964	0.109532	0.0621137	0.002664	0.0193532
Vibrio metoecus	0.0402692	0.000148491	271.19	0.0202089	0.002664	0.0193532
Peptoniphilus harei	7.62474e-05	0.110319	0.000691154	0.0551976	0.00352747	0.0236486
Cruoricaptor ignavus	0.00015254	0.0209693	0.00727444	0.0105609	0.00363824	0.0236486
Finegoldia magna	0.000303159	0.0795354	0.00381162	0.0399193	0.00363824	0.0236486
Peptoniphilus sp. SAHP1	7.58167e-05	0.0620824	0.00122123	0.0310791	0.00363824	0.0236486
Akkermansia muciniphila	0.0191626	0.00564644	3.39375	0.0124045	0.004662	0.0245003
Alistipes finegoldii	0.00386843	0.0165973	0.233076	0.0102328	0.004662	0.0245003
Alistipes indistinctus	0.00349596	0.0237848	0.146983	0.0136404	0.004662	0.0245003
Bacteroidales_Unclassified	0.123977	0.438366	0.282816	0.281172	0.004662	0.0245003
Phocaeicola dorei	0.0110913	0.062435	0.177646	0.0367632	0.004662	0.0245003
Phocaeicola vulgatus	0.0320486	0.309577	0.103524	0.170813	0.004662	0.0245003
Prevotella bryantii	0.0209924	0.136965	0.153268	0.0789787	0.004662	0.0245003
Prevotella dentalis	0.0176007	0.118275	0.148811	0.0679381	0.004662	0.0245003
Salmonella enterica	0.135494	0.0054282	24.9611	0.0704611	0.004662	0.0245003
Anaerococcus obesiensis	7.06736e-05	0.0764084	0.000924945	0.0382395	0.00500593	0.025234
Megasphaera elsdenii	0.000605323	0.301268	0.00200925	0.150937	0.00500593	0.025234
Coprococcus sp. ART55/1	0.00231541	0.0275294	0.0841066	0.0149224	0.00530477	0.0254354
Acidaminococcus intestini	0.000732834	0.023587	0.0310694	0.0121599	0.0054578	0.0254354
Murdochiella vaginalis	0.000128395	0.0314367	0.00408425	0.0157825	0.0054578	0.0254354
Prevotella scopos	0.00303155	0.0230081	0.13176	0.0130198	0.0054578	0.0254354
Anaerococcus mediterraneensis	8.18511e-05	0.0206062	0.00397216	0.010344	0.00679567	0.0301724
Varibaculum prostatecancerukia	0.000132402	0.020166	0.0065656	0.0101492	0.00785478	0.0301724
Alistipes megaguti	0.0179042	0.0802561	0.223088	0.0490802	0.00799201	0.0301724
Clostridium_Unclassified	0.00631718	0.0166028	0.380488	0.01146	0.00799201	0.0301724
Coprococcus eutactus	0.00242483	0.0167649	0.144637	0.00959489	0.00799201	0.0301724
Faecalibacterium sp. HTFF	0.0263213	0.230989	0.113951	0.128655	0.00799201	0.0301724
Firmicutes_Unclassified	0.0363067	0.139452	0.260352	0.0878795	0.00799201	0.0301724
Phascolarctobacterium sp. Marseille-Q4147	0.00982775	0.0416086	0.236195	0.0257182	0.00799201	0.0301724
Phascolarctobacterium succinatutens	0.00855299	0.0327834	0.260894	0.0206682	0.00799201	0.0301724
Roseburia_Unclassified	0.00451245	0.0222994	0.202357	0.0134059	0.00799201	0.0301724
Treponema succinifaciens	0.000459261	0.157231	0.00292092	0.0788453	0.00799201	0.0301724
Anaerostipes hadrus	0.00572696	0.0313646	0.182593	0.0185458	0.00806225	0.0301724
Fenollaria massiliensis	0.000264064	0.944953	0.000279447	0.472609	0.00806225	0.0301724
Mobiluncus curtisii	6.92608e-05	0.126809	0.000546182	0.0634392	0.01091	0.0367711
Fenollaria_Unclassified	3.18275e-05	0.0552851	0.000575697	0.0276585	0.0114526	0.0367711
Porphyromonas sp. oral taxon 275	0.00168801	0.0182778	0.0923527	0.00998292	0.0117285	0.0367711
Prevotella enoeca	0.00572289	0.0340832	0.16791	0.019903	0.0117285	0.0367711
Bacteroides thetaiotaomicron	0.0373582	0.131787	0.283474	0.0845726	0.012654	0.0367711
Bacteroides uniformis	0.00927379	0.0411494	0.225369	0.0252116	0.012654	0.0367711
Collinsella aerofaciens	0.0438449	0.195033	0.224808	0.119439	0.012654	0.0367711
Klebsiella pneumoniae	0.120622	0.0159001	7.58621	0.0682609	0.012654	0.0367711
Ligilactobacillus ruminis	0.00298775	0.0817709	0.0365381	0.0423793	0.012654	0.0367711
Prevotella fusca	0.00689768	0.0424254	0.162584	0.0246615	0.012654	0.0367711
Prevotella herbatica	0.00854955	0.0469443	0.182121	0.0277469	0.012654	0.0367711
Prevotella oris	0.0100569	0.051655	0.194693	0.0308559	0.012654	0.0367711
Prevotella ruminicola	0.0167959	0.0922514	0.182067	0.0545237	0.012654	0.0367711
Prevotella sp. E2-28	0.00957164	0.0494936	0.193392	0.0295326	0.012654	0.0367711
Prevotella sp. oral taxon 299	0.00484171	0.0277642	0.174387	0.0163029	0.012654	0.0367711
Roseburia sp. NSJ-69	0.00599147	0.0360364	0.166262	0.0210139	0.012654	0.0367711
Terrabacteria group_Unclassified	0.016955	0.0536607	0.315967	0.0353079	0.012654	0.0367711
Treponema peruense	0.000331329	0.231583	0.00143071	0.115957	0.012654	0.0367711
Vescimonas fastidiosa	0.00872827	0.117863	0.0740543	0.0632957	0.012654	0.0367711
Anaerococcus vaginalis	5.11551e-05	0.0687082	0.000744526	0.0343797	0.0164441	0.0461221
Bacteroidetes_Unclassified	0.0367193	0.154922	0.237018	0.0958205	0.01998	0.0461221
Bifidobacterium adolescentis	0.00184303	0.151556	0.0121607	0.0766997	0.01998	0.0461221
Blautia massiliensis	0.00765369	0.0333689	0.229366	0.0205113	0.01998	0.0461221
Coprococcus comes	0.0129881	0.0690792	0.188017	0.0410336	0.01998	0.0461221
Enterobacter hormaechei	0.0209809	0.00320965	6.53682	0.0120953	0.01998	0.0461221
Faecalibacterium sp. I4384	0.015804	0.0570478	0.27703	0.0364259	0.01998	0.0461221
Flavonifractor plautii	0.00757396	0.0226511	0.334375	0.0151125	0.01998	0.0461221
Ligilactobacillus salivarius	0.00058135	0.0550876	0.0105532	0.0278345	0.01998	0.0461221
Parabacteroides merdae	0.00297241	0.0191338	0.155349	0.0110531	0.01998	0.0461221
Phocaeicola coprophilus	0.0081512	0.0340473	0.239408	0.0210993	0.01998	0.0461221
Phocaeicola_Unclassified	0.00367804	0.0257587	0.142788	0.0147184	0.01998	0.0461221
Prevotella sp. E13-17	0.0116655	0.0604258	0.193055	0.0360457	0.01998	0.0461221
Prevotella sp. E15-22	0.0119739	0.058314	0.205334	0.035144	0.01998	0.0461221
Prevotella sp. E9-3	0.0123476	0.0513008	0.24069	0.0318242	0.01998	0.0461221
Prevotella sp. oral taxon 475	0.0084727	0.0418323	0.20254	0.0251525	0.01998	0.0461221
Prevotella sp. Rep29	0.0113088	0.0603344	0.187435	0.0358216	0.01998	0.0461221
Schaalia turicensis	0.026051	0.0549369	0.474198	0.0404939	0.01998	0.0461221
unclassified Faecalibacterium_Unclassified	0.0182426	0.0601324	0.303375	0.0391875	0.01998	0.0461221
unclassified Prevotella_Unclassified	0.0191867	0.0954808	0.200949	0.0573337	0.01998	0.0461221
Veillonella dispar	0.00406383	0.0171215	0.237353	0.0105927	0.01998	0.0461221
Veillonella parvula	0.00845947	0.061645	0.137229	0.0350522	0.01998	0.0461221
Corynebacterium kefirresidentii	0.000190666	0.0237385	0.00803194	0.0119646	0.0223431	0.0510995
Acidaminococcus fermentans	0.00166274	0.0176955	0.0939639	0.00967911	0.0232539	0.0512832
Bacteroides zoogleoformans	0.00394791	0.0180349	0.218904	0.0109914	0.0232539	0.0512832
Campylobacter hominis	0.000858341	1.31265	0.000653897	0.656757	0.0232539	0.0512832
Wujia chipingensis	0.00417793	0.0189888	0.220021	0.0115834	0.0232539	0.0512832
Bacteroides nordii	0.00660227	0.0280041	0.235761	0.0173032	0.0237143	0.0513809
Butyricimonas faecalis	0.00505025	0.0275736	0.183155	0.0163119	0.0237143	0.0513809
Bacteroides cellulosilyticus	0.00474213	0.0184317	0.257281	0.0115869	0.029304	0.0608243
Blautia_Unclassified	0.00888845	0.0224874	0.395263	0.0156879	0.029304	0.0608243
Intestinimonas butyriciproducens	0.0119666	0.0303283	0.39457	0.0211475	0.029304	0.0608243
Roseburia intestinalis	0.0235676	0.0773213	0.304801	0.0504445	0.029304	0.0608243
Vibrio mimicus	0.0569933	0.000254838	223.645	0.0286241	0.029304	0.0608243
Bifidobacterium angulatum	0.000503164	0.0349459	0.0143984	0.0177245	0.0323898	0.0662019
Blautia sp. SC05B48	0.00962096	0.0315504	0.30494	0.0205857	0.032967	0.0662019
Dialister_Unclassified	0.0100499	0.0389562	0.257978	0.024503	0.032967	0.0662019
Veillonella sp. S12025-13	0.00508696	0.0219829	0.231406	0.0135349	0.032967	0.0662019
Anaerobutyricum hallii	0.0279925	0.0571048	0.490195	0.0425486	0.042624	0.0779862
Enterobacterales_Unclassified	0.334848	0.0240559	13.9196	0.179452	0.042624	0.0779862
Faecalibacterium sp. I3333	0.0312947	0.117832	0.265587	0.0745634	0.042624	0.0779862
Faecalibacterium sp. IP329	0.0126062	0.0338989	0.371877	0.0232526	0.042624	0.0779862
Mycobacterium canettii	0.026669	0.0426685	0.625028	0.0346688	0.042624	0.0779862
Odoribacter splanchnicus	0.011005	0.0328827	0.334674	0.0219438	0.042624	0.0779862
Phocaeicola salanitronis	0.00616839	0.0221214	0.278842	0.0141449	0.042624	0.0779862
Pseudoprevotella muciniphila	0.0124	0.0268922	0.461099	0.0196461	0.042624	0.0779862
Ruminococcus sp. FMBCY1	0.00606452	0.0407403	0.148858	0.0234024	0.042624	0.0779862
Shigella sonnei	0.0331138	0.00161327	20.5259	0.0173635	0.042624	0.0779862
Simiaoa sunii	0.258551	0.26616	0.971411	0.262355	0.042624	0.0779862
Succinivibrio dextrinosolvens	0.0271829	0.0792649	0.342938	0.0532239	0.042624	0.0779862
Paraprevotella xylaniphila	0.00594384	0.0181702	0.32712	0.012057	0.0451511	0.0814038
Veillonella atypica	0.00570314	0.0847374	0.0673036	0.0452203	0.0451511	0.0814038
Bacteria_Unclassified	0.459091	0.396976	1.15647	0.428033	0.0592741	0.0989236
Bifidobacterium longum	0.00530993	0.0410443	0.129371	0.0231771	0.0592741	0.0989236
Bifidobacterium_Unclassified	0.00375579	0.0154681	0.242808	0.00961197	0.0592741	0.0989236
Dysosmobacter welbionis	0.0112543	0.0319102	0.352687	0.0215822	0.0592741	0.0989236
Escherichia coli	10.2133	0.48459	21.0762	5.34894	0.0592741	0.0989236
Faecalibacterium sp. I3389	0.0249375	0.0728283	0.342415	0.0488829	0.0592741	0.0989236
Neisseria flavescens	0.0363165	0.000542031	67.0008	0.0184293	0.0592741	0.0989236
Neisseria mucosa	0.108136	0.00322962	33.4825	0.0556827	0.0592741	0.0989236
Roseburia hominis	0.157607	0.0415194	3.79599	0.0995633	0.0592741	0.0989236
Shigella boydii	0.0330615	0.00175261	18.8641	0.0174071	0.0592741	0.0989236
Streptococcus infantarius	0.0151407	0.207252	0.0730546	0.111197	0.0592741	0.0989236
Bacteroides zhangwenhongii	0.00694688	0.0158353	0.438696	0.0113911	0.0609301	0.100332
Faecalibacterium duncaniae	0.00947295	0.0257645	0.367674	0.0176187	0.0609301	0.100332
Faecalibacterium sp. IP118	0.00851005	0.024944	0.341167	0.016727	0.0810265	0.121632
Blautia obeum	0.0263088	0.0434365	0.605684	0.0348726	0.0812521	0.121632
Candidatus Campylobacter infans	0.508658	0.00339858	149.668	0.256028	0.0812521	0.121632
Dorea longicatena	0.0687768	0.287967	0.238836	0.178372	0.0812521	0.121632
Dysosmobacter sp. Marseille-Q4140	0.0133749	0.0241322	0.554235	0.0187535	0.0812521	0.121632
Escherichia marmotae	0.0880952	0.00402971	21.8614	0.0460625	0.0812521	0.121632
Faecalibacterium prausnitzii	1.97429	0.822209	2.4012	1.39825	0.0812521	0.121632
Morganella morganii	0.298253	0.00413866	72.0651	0.151196	0.0812521	0.121632
Neisseria sicca	0.0819286	0.00154449	53.0457	0.0417366	0.0812521	0.121632
Neisseria_Unclassified	0.0629056	0.00183268	34.3244	0.0323691	0.0812521	0.121632
Oscillibacter sp. NSJ-62	0.00559782	0.0162537	0.344402	0.0109258	0.0812521	0.121632
Oscillospiraceae_Unclassified	0.014613	0.0307972	0.474491	0.0227051	0.0812521	0.121632
Shigella dysenteriae	0.060521	0.0023469	25.7876	0.0314339	0.0812521	0.121632
Shigella flexneri	0.118962	0.00616555	19.2947	0.0625639	0.0812521	0.121632
Veillonella nakazawae	0.0051539	0.0212901	0.24208	0.013222	0.0812521	0.121632
Corynebacterium glucuronolyticum	0.000539019	0.0205994	0.0261667	0.0105692	0.106198	0.151417
Acinetobacter cumulans	0.453927	0.000180323	2517.3	0.227054	0.107892	0.151417
Bacteroidaceae_Unclassified	0.0417666	0.080033	0.521868	0.0608998	0.107892	0.151417
Campylobacter ureolyticus	0.000664026	0.0421879	0.0157397	0.021426	0.107892	0.151417
Citrobacter_Unclassified	0.303214	0.00497136	60.9922	0.154093	0.107892	0.151417
Enterobacteriaceae_Unclassified	19.5964	1.02423	19.1328	10.3103	0.107892	0.151417
Escherichia albertii	0.233591	0.00669605	34.8848	0.120143	0.107892	0.151417
Escherichia fergusonii	0.116403	0.00487477	23.8786	0.0606387	0.107892	0.151417
Escherichia_Unclassified	1.09852	0.0452556	24.2737	0.571888	0.107892	0.151417
Neisseria subflava	0.0608693	0.000895595	67.9653	0.0308825	0.107892	0.151417
Proteobacteria_Unclassified	0.141778	0.0681161	2.08141	0.104947	0.107892	0.151417
Bacteroides caccae	0.00747477	0.0178668	0.418361	0.0126708	0.135906	0.185391
Faecalibacterium sp. I2392	0.0107845	0.0252141	0.427717	0.0179993	0.135906	0.185391
Weissella confusa	0.000566817	0.0261024	0.0217152	0.0133346	0.137206	0.185391
Brachyspira pilosicoli	2.25491	0.00931094	242.178	1.13211	0.141858	0.185391
Citrobacter freundii	0.0926905	0.00174065	53.2504	0.0472156	0.141858	0.185391
Citrobacter freundii complex_Unclassified	0.0592693	0.000959195	61.7907	0.0301142	0.141858	0.185391
Comamonas_Unclassified	0.0347561	0.000601006	57.8299	0.0176786	0.141858	0.185391
Enterobacter roggenkampii	0.0281416	0.00136433	20.6267	0.014753	0.141858	0.185391
Escherichia sp. E4742	0.0605056	0.00260605	23.2174	0.0315558	0.141858	0.185391
Faecalibacterium_Unclassified	0.171916	0.327305	0.525247	0.249611	0.141858	0.185391
Flintibacter sp. KGMB00164	0.00949913	0.0112786	0.842229	0.0103888	0.141858	0.185391
Haemophilus parainfluenzae	0.381048	0.0884415	4.30848	0.234745	0.141858	0.185391
Lachnospiraceae_Unclassified	0.049651	0.105372	0.471198	0.0775114	0.141858	0.185391
Bacteroides xylanisolvens	0.527277	0.145745	3.61781	0.336511	0.181152	0.230642
Campylobacter upsaliensis	0.0135289	0.032614	0.414817	0.0230714	0.181152	0.230642
Corynebacterium tuberculostearicum	0.000488774	0.0317335	0.0154025	0.0161111	0.181152	0.230642
Haemophilus influenzae	0.455291	0.00933152	48.7907	0.232311	0.181152	0.230642
Ruthenibacterium lactatiformans	0.0102687	0.0187383	0.548008	0.0145035	0.181152	0.230642
[Ruminococcus] gnavus	0.224085	0.0306401	7.31345	0.127363	0.228438	0.276589
Aeromonas caviae	0.048463	0.000356352	135.997	0.0244097	0.228438	0.276589
Bacteroides ovatus	0.0774489	0.029291	2.64412	0.05337	0.228438	0.276589
Haemophilus haemolyticus	0.0211346	0.0109984	1.9216	0.0160665	0.228438	0.276589
Haemophilus parahaemolyticus	0.0192493	0.00423873	4.5413	0.011744	0.228438	0.276589
Haemophilus_Unclassified	0.0984362	0.0038771	25.3891	0.0511566	0.228438	0.276589
Klebsiella quasipneumoniae	0.0274082	0.00318806	8.59716	0.0152981	0.228438	0.276589
Neisseriaceae_Unclassified	0.0259288	0.00121482	21.3438	0.0135718	0.228438	0.276589
Rothia mucilaginosa	0.094844	0.00523553	18.1155	0.0500398	0.228438	0.276589
Streptococcus mitis	0.0424569	0.00494959	8.57785	0.0237032	0.228438	0.276589
Bacteroides sp. M10	0.0108606	0.0127977	0.848637	0.0118292	0.271963	0.326092
Bifidobacterium pseudocatenulatum	0.00778765	0.0141873	0.548916	0.0109875	0.271963	0.326092
[Clostridium] scindens	0.0086622	0.0118191	0.732897	0.0102407	0.282384	0.329004
Bacteroides fragilis	0.0395583	0.115172	0.343472	0.0773651	0.282384	0.329004
Enterobacter cloacae	0.052647	0.0043007	12.2415	0.0284739	0.282384	0.329004
Enterobacter cloacae complex_Unclassified	0.0401945	0.0051716	7.77216	0.022683	0.282384	0.329004
Schaalia odontolytica	0.0195968	0.00488045	4.01538	0.0122386	0.282384	0.329004
Sutterella faecalis	0.404962	0.00914198	44.297	0.207052	0.282384	0.329004
Aliarcobacter butzleri	0.147948	0.000319693	462.78	0.0741336	0.344988	0.389096
Bacteroides_Unclassified	0.261163	0.144357	1.80915	0.20276	0.344988	0.389096
Bifidobacterium catenulatum	0.0136023	0.0201021	0.676659	0.0168522	0.344988	0.389096
Campylobacter_Unclassified	0.029641	0.0506768	0.584903	0.0401589	0.344988	0.389096
Coprococcus catus	0.140516	0.0489913	2.86819	0.0947539	0.344988	0.389096
Enterobacter_Unclassified	0.0583484	0.0154956	3.76547	0.036922	0.344988	0.389096
Eubacteriales_Unclassified	0.0598136	0.0914526	0.654039	0.0756331	0.344988	0.389096
Klebsiella_Unclassified	0.133791	0.0287974	4.64595	0.0812944	0.413586	0.460161
Streptococcus equinus	0.0135276	0.01163	1.16316	0.0125788	0.413586	0.460161
Sutterella wadsworthensis	1.5013	0.0076788	195.512	0.754489	0.413586	0.460161
Helicobacter cinaedi	0.046345	0.00626897	7.39275	0.026307	0.490842	0.541241
Parabacteroides distasonis	0.0393969	0.0119484	3.29726	0.0256726	0.490842	0.541241
Comamonas thiooxydans	0.0455703	0.000218608	208.456	0.0228945	0.518145	0.568808
Aeromonas_Unclassified	0.126774	0.00299958	42.2637	0.0648866	0.572761	0.615095
Campylobacter coli	0.00606534	0.186856	0.03246	0.0964606	0.572761	0.615095
Campylobacter jejuni	0.0141194	0.0148026	0.953842	0.014461	0.572761	0.615095
Streptococcus gallolyticus	0.0864256	0.021453	4.0286	0.0539393	0.572761	0.615095
unclassified Streptococcus_Unclassified	0.0120811	0.0141607	0.853142	0.0131209	0.572761	0.615095
Enterococcus avium	0.162132	0.000525158	308.73	0.0813286	0.65102	0.696112
Acinetobacter_Unclassified	0.142727	0.00345315	41.3325	0.0730902	0.662005	0.701782
Streptococcus lutetiensis	0.0470354	0.0189391	2.48351	0.0329872	0.662005	0.701782
Comamonas aquatica	0.157098	0.000394682	398.036	0.0787463	0.754579	0.786418
Pseudomonas_Unclassified	0.0460662	0.0115912	3.97424	0.0288287	0.754579	0.786418
Streptococcus salivarius	0.294337	0.0332094	8.86305	0.163773	0.754579	0.786418
Streptococcus thermophilus	0.0482004	0.01124	4.28828	0.0297202	0.754579	0.786418
Acinetobacter johnsonii	0.0500395	0.000494677	101.156	0.0252671	0.851815	0.873022
Shewanella algae	0.0342994	0.000295004	116.267	0.0172972	0.851815	0.873022
Streptococcus oralis	0.0359388	0.00404073	8.89412	0.0199897	0.851815	0.873022
Streptococcus_Unclassified	0.636897	0.20897	3.04779	0.422933	0.851815	0.873022
Empedobacter falsenii	0.0629501	0.00054821	114.828	0.0317492	1	1
Microvirgula aerodenitrificans	0.10517	0.00014575	721.576	0.0526578	1	1
Parabacteroides_Unclassified	0.0116908	0.00951629	1.2285	0.0106035	1	1
Streptococcus pasteurianus	0.067895	0.00378923	17.9179	0.0358421	1	1
Streptococcus pneumoniae	0.0202912	0.0109112	1.85968	0.0156012	1	1
unclassified Duncaniella_Unclassified	0.0116539	0.00937864	1.2426	0.0105163	1	1

## Sheet: FengQ_2015_Adenoma
Species	case	control	Ratio	Mean	wilcox_unpaired	wilcox_unpaired_fdr
Lactiplantibacillus plantarum	0.00125125	0.0211083	0.0592777	0.0111798	0.000557302	0.138211
Bifidobacterium breve	0.015558	0.216108	0.0719916	0.115833	0.0162019	0.994085
Limosilactobacillus fermentum	0.0038682	0.0911987	0.0424151	0.0475335	0.020472	0.994085
Bifidobacterium_Unclassified	0.302472	0.456435	0.662682	0.379453	0.0244859	0.994085
Lactobacillus_Unclassified	0.0042939	0.0241567	0.177752	0.0142253	0.0291647	0.994085
Sellimonas intestinalis	0.0895728	0.0812589	1.10231	0.0854159	0.0325268	0.994085
Lactobacillus delbrueckii	0.00899994	0.0313351	0.287216	0.0201675	0.0427305	0.994085
Bifidobacterium adolescentis	1.55584	1.9807	0.785499	1.76827	0.0563141	0.994085
Bifidobacterium bifidum	0.201372	0.715422	0.281473	0.458397	0.066619	0.994085
Paraprevotella xylaniphila	0.0306933	0.0130549	2.35109	0.0218741	0.0733159	0.994085
Blautia massiliensis	1.22824	1.38697	0.885556	1.3076	0.0773838	0.994085
Bifidobacterium pseudocatenulatum	0.282158	0.296727	0.950901	0.289442	0.0805538	0.994085
Methanobrevibacter sp. TLL-48-HuF1	0.247327	0.0531762	4.65108	0.150252	0.0992842	0.994085
Bifidobacterium catenulatum	0.383515	0.634294	0.604633	0.508905	0.108503	0.994085
Parabacteroides goldsteinii	0.0212969	0.0176552	1.20627	0.0194761	0.109874	0.994085
Bifidobacterium animalis	0.0396614	0.0706881	0.561076	0.0551747	0.111258	0.994085
Bifidobacterium longum	1.3104	1.69639	0.772461	1.50339	0.118387	0.994085
Longicatena caecimuris	0.0227984	0.053588	0.425439	0.0381932	0.119855	0.994085
Propionibacterium freudenreichii	0.0168731	0.0357789	0.471593	0.026326	0.119855	0.994085
Streptococcus thermophilus	0.169781	0.262399	0.647032	0.21609	0.128963	0.994085
Bifidobacterium dentium	0.0200741	0.027265	0.736259	0.0236696	0.130532	0.994085
Acutalibacter muris	0.0162701	0.0138504	1.1747	0.0150602	0.154085	0.994085
Coprococcus sp. ART55/1	0.584825	0.238256	2.45461	0.411541	0.157698	0.994085
Lacticaseibacillus paracasei	0.00427013	0.0184903	0.230939	0.0113802	0.159528	0.994085
Eubacterium sp. c-25	0.0268187	0.0356373	0.752546	0.031228	0.16701	0.994085
Oscillibacter sp. NSJ-62	0.0619244	0.0498663	1.24181	0.0558954	0.178724	0.994085
Klebsiella_Unclassified	0.265181	0.312176	0.84946	0.288678	0.184806	0.994085
[Ruminococcus] torques	1.18469	0.692785	1.71005	0.938739	0.191039	0.994085
Bifidobacterium angulatum	0.0196627	0.0149016	1.3195	0.0172822	0.191039	0.994085
Clostridium perfringens	0.0148669	0.0172799	0.860357	0.0160734	0.195279	0.994085
Prevotella copri	0.267146	0.0613295	4.35592	0.164238	0.197425	0.994085
Ruminococcus bicirculans	0.1992	0.517069	0.385249	0.358134	0.203966	0.994085
Faecalicatena sp. Marseille-Q4148	0.109471	0.120835	0.905962	0.115153	0.206181	0.994085
Coprococcus eutactus	0.226034	0.0821747	2.75065	0.154104	0.215216	0.994085
unclassified Streptococcus_Unclassified	0.00862589	0.0166804	0.517129	0.0126531	0.217519	0.994085
Anaerobutyricum hallii	1.62938	1.83073	0.890017	1.73005	0.222177	0.994085
Phocaeicola coprophilus	0.0216084	0.00942526	2.2926	0.0155168	0.239043	0.994085
Bifidobacterium pseudolongum	0.00151041	0.0228361	0.0661412	0.0121733	0.241525	0.994085
Fusobacterium ulcerans	0.0435832	0.0012267	35.5288	0.0224049	0.244024	0.994085
Alistipes indistinctus	0.0189107	0.0114288	1.65466	0.0151697	0.249077	0.994085
Clostridium sp. C1	0.0171901	0.0234616	0.732689	0.0203259	0.254203	0.994085
Klebsiella variicola	0.0615119	0.0372966	1.64926	0.0494042	0.254203	0.994085
Eggerthella_Unclassified	0.00891313	0.0128072	0.695946	0.0108602	0.262028	0.994085
Streptococcus sp. HSISM1	0.0175439	0.0294264	0.596195	0.0234851	0.262028	0.994085
Pusillibacter faecalis	0.0577514	0.0582713	0.991077	0.0580113	0.264673	0.994085
Blautia_Unclassified	0.543559	0.602174	0.90266	0.572866	0.270018	0.994085
[Clostridium] hylemonae	0.0321792	0.0343441	0.936966	0.0332616	0.278174	0.994085
Dialister_Unclassified	0.0671602	0.0660842	1.01628	0.0666222	0.278174	0.994085
Blautia sp. SC05B48	0.64398	0.851161	0.756589	0.747571	0.283704	0.994085
Anaerostipes hadrus	2.00859	3.53077	0.568881	2.76968	0.292136	0.994085
Streptococcus sp. LPB0220	0.018805	0.0304027	0.61853	0.0246038	0.30364	0.994085
Clostridium_Unclassified	0.0325289	0.0328058	0.991561	0.0326674	0.312462	0.994085
Enterocloster bolteae	0.682563	0.100831	6.76936	0.391697	0.31544	0.994085
Flintibacter sp. KGMB00164	0.0397666	0.0352102	1.12941	0.0374884	0.324485	0.994085
Vescimonas fastidiosa	0.180209	0.160353	1.12382	0.170281	0.330609	0.994085
Flavonifractor plautii	0.301171	0.16928	1.77913	0.235225	0.336806	0.994085
Bacilli_Unclassified	0.0146185	0.0132819	1.10063	0.0139502	0.339933	0.994085
Clostridium sp. SY8519	0.0261071	0.0275706	0.946916	0.0268388	0.339933	0.994085
Eggerthella guodeyinii	0.0078905	0.0142903	0.552156	0.0110904	0.339933	0.994085
Erysipelatoclostridium ramosum	0.155119	0.185165	0.837733	0.170142	0.339933	0.994085
Streptococcus_Unclassified	0.0926984	0.149449	0.620267	0.121074	0.339933	0.994085
Alistipes onderdonkii	0.622428	0.338653	1.83795	0.480541	0.346241	0.994085
Bifidobacterium pullorum	0.00275266	0.0440555	0.0624816	0.0234041	0.346241	0.994085
Phocaeicola dorei	0.389449	0.18094	2.15236	0.285195	0.355843	0.994085
Streptococcus sanguinis	0.00898734	0.0163374	0.550108	0.0126624	0.368904	0.994085
Terrisporobacter sp. MCA3	0.0129801	0.0168318	0.771166	0.0149059	0.368904	0.994085
Parabacteroides_Unclassified	0.0637224	0.0746986	0.853061	0.0692105	0.372216	0.994085
Dialister massiliensis	0.0169557	0.015567	1.08921	0.0162613	0.382259	0.994085
Alistipes megaguti	0.0385993	0.0241449	1.59865	0.0313721	0.392468	0.994085
Blautia sp. NBRC 113351	0.0604882	0.0641061	0.943564	0.0622971	0.395907	0.994085
Ruminococcus albus	0.0107834	0.00982305	1.09776	0.0103032	0.395907	0.994085
Streptococcus parasanguinis	0.0238353	0.0451087	0.528397	0.034472	0.40284	0.994085
Coprococcus_Unclassified	0.0533429	0.0357772	1.49098	0.0445601	0.413374	0.994085
Faecalitalea cylindroides	0.0926834	0.0959939	0.965513	0.0943386	0.413374	0.994085
Solibaculum mannosilyticum	0.0185459	0.0159699	1.16131	0.0172579	0.416922	0.994085
Faecalibacterium sp. I2392	0.0969792	0.0751599	1.2903	0.0860695	0.420487	0.994085
Turicibacter_Unclassified	0.00453383	0.0295968	0.153186	0.0170653	0.42407	0.994085
Dysosmobacter sp. Marseille-Q4140	0.0693423	0.0609808	1.13712	0.0651616	0.427671	0.994085
Megasphaera massiliensis	0.0270906	0.00259584	10.4362	0.0148432	0.43129	0.994085
Bacteria_Unclassified	0.368436	0.353674	1.04174	0.361055	0.434926	0.994085
Alistipes_Unclassified	0.0564204	0.034411	1.6396	0.0454157	0.445941	0.994085
Veillonella parvula	0.0327114	0.0277146	1.18029	0.030213	0.445941	0.994085
Bacteroides zhangwenhongii	0.026679	0.0326342	0.817515	0.0296566	0.449648	0.994085
Phascolarctobacterium faecium	0.0212634	0.0593559	0.358235	0.0403096	0.449648	0.994085
Desulfovibrio piger	0.0142441	0.00824791	1.727	0.011246	0.457113	0.994085
Simiaoa sunii	0.440392	0.24525	1.79569	0.342821	0.460872	0.994085
Ligilactobacillus animalis	0.000343185	0.0789403	0.0043474	0.0396417	0.47225	0.994085
Alistipes finegoldii	0.0913946	0.0826282	1.10609	0.0870114	0.476078	0.994085
Blautia obeum	0.883163	1.03972	0.84942	0.961444	0.476078	0.994085
Collinsella stercoris	0.0285401	0.0325947	0.875607	0.0305674	0.495465	0.994085
Blautia producta	0.115045	0.0923516	1.24572	0.103698	0.511274	0.994085
Phocaeicola vulgatus	0.754007	1.81222	0.416068	1.28311	0.511274	0.994085
Bacteroides cellulosilyticus	0.340096	0.139468	2.43852	0.239782	0.519276	0.994085
Alistipes dispar	0.134507	0.0343833	3.91197	0.084445	0.523301	0.994085
Enterococcus faecalis	0.0511867	0.0139543	3.66817	0.0325705	0.523301	0.994085
Dorea longicatena	1.29657	1.40701	0.921502	1.35179	0.527343	0.994085
Eubacteriales_Unclassified	0.958138	0.937865	1.02162	0.948001	0.527343	0.994085
Christensenella minuta	0.0215539	0.0179666	1.19966	0.0197602	0.535472	0.994085
Clostridioides difficile	0.111632	0.104821	1.06497	0.108227	0.535472	0.994085
Gordonibacter pamelaeae	0.037401	0.0449953	0.831221	0.0411981	0.535472	0.994085
[Clostridium] scindens	0.164072	0.124102	1.32208	0.144087	0.539561	0.994085
Paenibacillus_Unclassified	0.0146525	0.014258	1.02767	0.0144552	0.539561	0.994085
Bacillales_Unclassified	0.0165083	0.0155746	1.05995	0.0160414	0.543665	0.994085
Enterococcus faecium	0.0456324	0.0610997	0.746851	0.053366	0.543665	0.994085
Enterococcus_Unclassified	0.0227417	0.0227587	0.99925	0.0227502	0.547784	0.994085
Wansuia hejianensis	0.0538398	0.0558015	0.964845	0.0548206	0.547784	0.994085
Adlercreutzia_Unclassified	0.0393942	0.0367792	1.0711	0.0380867	0.556069	0.994085
Lachnoclostridium sp. YL32	0.0958047	0.0288741	3.31802	0.0623394	0.556069	0.994085
Parabacteroides merdae	0.0797234	0.142745	0.5585	0.111234	0.556069	0.994085
Adlercreutzia hattorii	0.242078	0.204421	1.18421	0.223249	0.560234	0.994085
Bacteroides ovatus	0.121324	0.163632	0.74144	0.142478	0.560234	0.994085
Butyrivibrio fibrisolvens	0.0227489	0.0229207	0.992508	0.0228348	0.56861	0.994085
Dysosmobacter welbionis	0.156854	0.144529	1.08528	0.150691	0.56861	0.994085
Monoglobus pectinilyticus	0.0773489	0.0449524	1.72069	0.0611506	0.56861	0.994085
Streptococcus salivarius	0.141088	0.278337	0.506897	0.209713	0.56861	0.994085
Lachnoclostridium phocaeense	0.0354883	0.0370719	0.957282	0.0362801	0.57282	0.994085
Eggerthella lenta	0.222694	0.360855	0.61713	0.291774	0.577045	0.994085
Intestinimonas butyriciproducens	0.0762309	0.0741469	1.02811	0.0751889	0.577045	0.994085
Lactobacillus amylovorus	0.00339436	0.134987	0.0251458	0.0691909	0.577045	0.994085
Blautia liquoris	0.0296477	0.0275585	1.07581	0.0286031	0.581284	0.994085
Bacteroides fragilis	0.396501	0.0903062	4.39063	0.243404	0.585538	0.994085
Oscillospiraceae_Unclassified	0.193062	0.182167	1.05981	0.187615	0.589806	0.994085
Bacteroides xylanisolvens	0.115836	0.138224	0.838031	0.12703	0.594089	0.994085
Vescimonas_Unclassified	0.032801	0.021425	1.53097	0.027113	0.598386	0.994085
Bacteroides eggerthii	0.148382	0.0798626	1.85797	0.114122	0.602697	0.994085
Clostridium sp. M62/1	0.106994	0.113679	0.941193	0.110337	0.61136	0.994085
Bacteroides intestinalis	0.0501772	0.062223	0.806408	0.0562001	0.615712	0.994085
Veillonella atypica	0.0518696	0.00333846	15.537	0.027604	0.624457	0.994085
Bacteroidales_Unclassified	0.324681	0.274607	1.18235	0.299644	0.62885	0.994085
Bacteroides stercoris	0.741712	0.0821383	9.03004	0.411925	0.62885	0.994085
Lachnospira eligens	0.216432	0.186862	1.15824	0.201647	0.642106	0.994085
Novisyntrophococcus fermenticellae	0.0325586	0.0308152	1.05657	0.0316869	0.646551	0.994085
Gammaproteobacteria_Unclassified	0.0337744	0.0312081	1.08223	0.0324912	0.651008	0.994085
Alistipes sp. dk3624	0.00705054	0.0269884	0.261243	0.0170195	0.655478	0.994085
Lacticaseibacillus rhamnosus	0.00823707	0.0125208	0.657871	0.0103789	0.655478	0.994085
Streptococcus mitis	0.0140908	0.00894926	1.57452	0.01152	0.655478	0.994085
Bacteroidetes_Unclassified	0.0721383	0.0666376	1.08255	0.0693879	0.65996	0.994085
Bacteroides thetaiotaomicron	0.257085	0.224089	1.14724	0.240587	0.66896	0.994085
Lacrimispora sphenoides	0.0179308	0.0191611	0.935792	0.018546	0.66896	0.994085
Faecalibacterium sp. I3389	0.157291	0.1903	0.82654	0.173795	0.673479	0.994085
Bacteroides caccae	0.158847	0.119796	1.32598	0.139322	0.678009	0.994085
Escherichia marmotae	0.00954334	0.0177048	0.539026	0.0136241	0.691669	0.994085
Phascolarctobacterium sp. Marseille-Q4147	0.0207625	0.0258988	0.801677	0.0233306	0.691669	0.994085
Ruminococcus bovis	0.115303	0.118509	0.97295	0.116906	0.691669	0.994085
Alistipes senegalensis	0.0315173	0.0262327	1.20145	0.028875	0.696245	0.994085
Collinsella aerofaciens	1.98611	1.97407	1.0061	1.98009	0.70543	0.994085
[Ruminococcus] gnavus	0.957111	1.19815	0.798826	1.07763	0.710038	0.994085
Akkermansia muciniphila	1.43993	1.07187	1.34338	1.2559	0.710038	0.994085
Ruminococcus sp. FMBCY1	0.601507	0.789416	0.761964	0.695461	0.710038	0.994085
Wujia chipingensis	0.129976	0.13203	0.984444	0.131003	0.710038	0.994085
Coprococcus catus	0.370482	0.396413	0.934586	0.383448	0.714658	0.994085
Faecalibacterium sp. HTFF	0.241992	0.223788	1.08134	0.23289	0.714658	0.994085
Lacrimispora saccharolytica	0.0198059	0.021041	0.9413	0.0204235	0.714658	0.994085
Vescimonas coprocola	0.291723	0.30226	0.965138	0.296991	0.714658	0.994085
Actinobacteria_Unclassified	0.0116888	0.0110302	1.05972	0.0113595	0.719288	0.994085
Christensenella sp. Marseille-P3954	0.015366	0.0157706	0.974343	0.0155683	0.719288	0.994085
Enterobacter_Unclassified	0.0372284	0.00894132	4.16364	0.0230849	0.719288	0.994085
Streptomyces_Unclassified	0.0106999	0.00994114	1.07633	0.0103205	0.719288	0.994085
Bacteroides faecis	0.0318815	0.0845003	0.377295	0.0581909	0.723928	0.994085
Escherichia albertii	0.0104624	0.0116096	0.901185	0.011036	0.723928	0.994085
Massilistercora timonensis	0.0391335	0.044885	0.871861	0.0420093	0.723928	0.994085
Erysipelotrichaceae_Unclassified	0.0148485	0.00971163	1.52894	0.01228	0.733238	0.994085
Faecalibacterium prausnitzii	1.78544	1.80184	0.990898	1.79364	0.733238	0.994085
Anaerocolumna chitinilytica	0.0107843	0.0109359	0.986139	0.0108601	0.737909	0.994085
Butyrivibrio proteoclasticus	0.013232	0.0135376	0.977431	0.0133848	0.737909	0.994085
Eubacterium sp. NSJ-61	0.0438984	0.0426507	1.02926	0.0432746	0.742589	0.994085
Klebsiella pneumoniae	0.0545129	0.0959813	0.567953	0.0752471	0.742589	0.994085
Phocaeicola salanitronis	0.0153954	0.00815395	1.88809	0.0117747	0.742589	0.994085
Bacillaceae_Unclassified	0.0111934	0.0104533	1.07079	0.0108234	0.747278	0.994085
Firmicutes_Unclassified	0.560791	0.563	0.996076	0.561895	0.747278	0.994085
Alistipes shahii	0.11839	0.100404	1.17914	0.109397	0.751977	0.994085
Faecalibacterium sp. IP118	0.0614428	0.0644961	0.952658	0.0629694	0.751977	0.994085
Parolsenella catena	0.0326854	0.0254385	1.28488	0.0290619	0.761402	0.994085
Faecalibacterium sp. IP329	0.114103	0.104862	1.08812	0.109482	0.770862	0.994085
Hungatella hathewayi	0.0185731	0.0181094	1.02561	0.0183412	0.770862	0.994085
Lachnoanaerobaculum umeaense	0.0113327	0.0116317	0.974293	0.0114822	0.775606	0.994085
Escherichia coli	1.2082	0.682125	1.77124	0.945165	0.780357	0.994085
Pseudobutyrivibrio xylanivorans	0.0250406	0.0260282	0.96206	0.0255344	0.785117	0.994085
Escherichia_Unclassified	0.128379	0.074812	1.71602	0.101596	0.789885	0.994085
Phascolarctobacterium succinatutens	0.101143	0.0526474	1.92114	0.0768952	0.789885	0.994085
Eggerthellaceae_Unclassified	0.0301269	0.0279659	1.07727	0.0290464	0.794661	0.994085
Parabacteroides distasonis	0.0997386	0.145255	0.686644	0.122497	0.794661	0.994085
Amedibacterium intestinale	0.0170969	0.0183864	0.929866	0.0177416	0.799444	0.994085
Blautia argi	0.127428	0.0829187	1.53678	0.105173	0.799444	0.994085
Butyricimonas virosa	0.0154267	0.0168253	0.916876	0.016126	0.799444	0.994085
Butyrivibrio hungatei	0.0139974	0.0143632	0.974537	0.0141803	0.799444	0.994085
Anaerocolumna cellulosilytica	0.0129874	0.0128902	1.00754	0.0129388	0.804235	0.994085
Bacteroidaceae_Unclassified	0.136865	0.158982	0.860885	0.147924	0.804235	0.994085
Limosilactobacillus mucosae	0.346006	0.0727918	4.75337	0.209399	0.804235	0.994085
Megamonas funiformis	0.0340852	0.0350661	0.972026	0.0345756	0.804235	0.994085
Ruthenibacterium lactatiformans	0.332564	0.22739	1.46253	0.279977	0.809034	0.994085
Anaerotruncus colihominis	0.0279455	0.0237414	1.17708	0.0258434	0.813839	0.994085
Faecalibacterium_Unclassified	1.23929	1.16106	1.06738	1.20018	0.813839	0.994085
Qiania dongpingensis	0.0218926	0.0217767	1.00532	0.0218346	0.818652	0.994085
Ruminococcus champanellensis	0.0260132	0.0259973	1.00061	0.0260053	0.818652	0.994085
Adlercreutzia equolifaciens	0.148429	0.161766	0.917555	0.155098	0.823471	0.994085
Bacteroides sp. M10	0.0253218	0.0137207	1.84552	0.0195213	0.823471	0.994085
Roseburia_Unclassified	0.107687	0.101786	1.05798	0.104736	0.823471	0.994085
Citrobacter_Unclassified	0.0318883	0.0205701	1.55023	0.0262292	0.828297	0.994085
Lactococcus lactis	0.0124392	0.00952828	1.3055	0.0109837	0.83313	0.994085
Turicibacter bilis	0.00394269	0.0222495	0.177204	0.0130961	0.83313	0.994085
Alistipes communis	0.094498	0.0737432	1.28145	0.0841206	0.837969	0.994085
Alphaproteobacteria_Unclassified	0.0140118	0.0134944	1.03835	0.0137531	0.837969	0.994085
Roseburia intestinalis	0.686287	0.66597	1.03051	0.676128	0.837969	0.994085
Roseburia sp. NSJ-69	0.0950028	0.0896534	1.05967	0.0923281	0.842814	0.994085
Bacteroides salyersiae	0.0232972	0.0217961	1.06887	0.0225466	0.847665	0.994085
Pseudomonas_Unclassified	0.0127914	0.0136421	0.937636	0.0132167	0.847665	0.994085
Anaerostipes rhamnosivorans	0.201888	0.0114797	17.5865	0.106684	0.852521	0.994085
Lachnospiraceae_Unclassified	1.15176	1.17667	0.978823	1.16422	0.857384	0.994085
Enterobacterales_Unclassified	0.0462418	0.0322102	1.43563	0.039226	0.862251	0.994085
Coprococcus comes	0.8482	0.745485	1.13778	0.796843	0.867125	0.994085
Gordonibacter urolithinfaciens	0.0431159	0.0631626	0.682618	0.0531393	0.876885	0.994085
[Clostridium] innocuum	0.351004	0.169787	2.06731	0.260395	0.886665	0.994085
Parabacteroides johnsonii	0.0317473	0.0112073	2.83274	0.0214773	0.886665	0.994085
Terrabacteria group_Unclassified	0.141353	0.144324	0.979415	0.142838	0.886665	0.994085
unclassified Faecalibacterium_Unclassified	0.175742	0.176413	0.996197	0.176077	0.886665	0.994085
Coriobacteriia_Unclassified	0.0133233	0.012423	1.07247	0.0128731	0.891562	0.994085
Faecalibacterium sp. I4179	0.19566	0.197516	0.9906	0.196588	0.891562	0.994085
Faecalibacterium sp. I4384	0.251857	0.245604	1.02546	0.24873	0.896462	0.994085
Roseburia hominis	0.252736	0.276315	0.914666	0.264526	0.896462	0.994085
Anaerocolumna sedimenticola	0.0110124	0.0109554	1.00521	0.0109839	0.901367	0.994085
Blautia pseudococcoides	0.0607763	0.0582843	1.04276	0.0595303	0.901367	0.994085
Dialister hominis	0.0158123	0.0150356	1.05166	0.0154239	0.906275	0.994085
Phocaeicola_Unclassified	0.128971	0.217515	0.592931	0.173243	0.906275	0.994085
Anaerostipes caccae	0.0354964	0.024376	1.4562	0.0299362	0.911187	0.994085
Campylobacter_Unclassified	0.0153394	0.0128232	1.19622	0.0140813	0.911187	0.994085
Lactobacillus crispatus	0.024565	0.00251815	9.75519	0.0135416	0.916102	0.994085
Unclassified_Unclassified	47.0446	46.6608	1.00823	46.8527	0.916102	0.994085
Proteobacteria_Unclassified	0.0679636	0.0655119	1.03742	0.0667378	0.921021	0.994085
Actinomycetia_Unclassified	0.0348693	0.0338344	1.03059	0.0343518	0.925942	0.994085
Turicibacter sanguinis	0.0154531	0.0348286	0.443689	0.0251408	0.925942	0.994085
Blautia hansenii	0.0927493	0.111249	0.83371	0.101999	0.930867	0.995064
Haemophilus parainfluenzae	0.0138794	0.0093523	1.48406	0.0116158	0.940723	0.997581
Bacteroides sp. A1C1	0.0125398	0.0100622	1.24623	0.011301	0.950589	0.997581
Odoribacter splanchnicus	0.0339396	0.0409295	0.829221	0.0374346	0.955524	0.997581
Bacteroides uniformis	0.622444	0.578531	1.0759	0.600488	0.960462	0.997581
Bacteroides_Unclassified	0.52572	0.512511	1.02577	0.519116	0.960462	0.997581
Faecalibacterium duncaniae	0.106778	0.094127	1.1344	0.100452	0.960462	0.997581
Enterobacteriaceae_Unclassified	1.63169	1.27417	1.2806	1.45293	0.965401	0.997581
Faecalibacillus intestinalis	0.449374	0.485612	0.925377	0.467493	0.965401	0.997581
Faecalibacterium sp. I3333	0.149296	0.165191	0.903778	0.157244	0.970341	0.998161
Enterocloster clostridioformis	0.108823	0.0370537	2.9369	0.0729384	0.985168	0.998161
Eubacterium sp. MSJ-33	0.0294888	0.0303001	0.973227	0.0298945	0.985168	0.998161
Mediterraneibacter_Unclassified	0.0102675	0.0108762	0.944035	0.0105719	0.985168	0.998161
Romboutsia ilealis	0.065185	0.0637428	1.02263	0.0644639	0.990112	0.998161
Streptococcus gordonii	0.0197593	0.0122925	1.60742	0.0160259	0.990112	0.998161
Lachnoclostridium phytofermentans	0.0106766	0.0105767	1.00945	0.0106267	0.995056	0.999084
Schaalia odontolytica	0.0410342	0.033302	1.23218	0.0371681	1	1

## Sheet: FengQ_2015_CRC
Species	case	control	Ratio	Mean	wilcox_unpaired	wilcox_unpaired_fdr
Porphyromonas asaccharolytica	0.135903	0.000419828	323.711	0.0681613	4.73668e-11	1.20312e-08
Prevotella copri	2.4802	0.0613295	40.4406	1.27077	8.05843e-09	1.02342e-06
Prevotella intermedia	0.0445708	0.00160481	27.7733	0.0230878	8.11735e-08	6.87269e-06
Porphyromonas somerae	0.0332288	0.000911754	36.445	0.0170703	1.50368e-06	9.54838e-05
Blautia pseudococcoides	0.0328326	0.0582843	0.563319	0.0455584	1.85087e-05	0.00094024
Butyrivibrio fibrisolvens	0.014951	0.0229207	0.652294	0.0189358	3.51217e-05	0.00148682
Bifidobacterium animalis	0.00788945	0.0706881	0.111609	0.0392888	4.13732e-05	0.00150126
Clostridium sp. SY8519	0.0183827	0.0275706	0.66675	0.0229767	6.88824e-05	0.00181479
Blautia sp. NBRC 113351	0.0337257	0.0641061	0.526092	0.0489159	7.07288e-05	0.00181479
Prevotella_Unclassified	0.0212818	0.00391271	5.43913	0.0125972	7.4563e-05	0.00181479
Bacteroides nordii	0.0402361	0.00620548	6.48397	0.0232208	7.85932e-05	0.00181479
Novisyntrophococcus fermenticellae	0.020668	0.0308152	0.670707	0.0257416	8.72793e-05	0.00184741
Butyrivibrio proteoclasticus	0.00916717	0.0135376	0.677166	0.0113524	9.94147e-05	0.00185104
Butyricimonas virosa	0.053225	0.0168253	3.16338	0.0350252	0.000102026	0.00185104
Blautia_Unclassified	0.32033	0.602174	0.531956	0.461252	0.000128618	0.00217794
Anaerocolumna cellulosilytica	0.00813059	0.0128902	0.630759	0.0105104	0.000146089	0.00218273
Lacrimispora sphenoides	0.012205	0.0191611	0.636968	0.0156831	0.000146089	0.00218273
Lachnoanaerobaculum umeaense	0.00785134	0.0116317	0.674997	0.0097415	0.000157619	0.00221616
Blautia liquoris	0.018513	0.0275585	0.671771	0.0230358	0.000165776	0.00221616
Blautia sp. SC05B48	0.385641	0.851161	0.453076	0.618401	0.000207646	0.0026371
Blautia hansenii	0.0439775	0.111249	0.395307	0.0776132	0.000272311	0.00329366
Phocaeicola dorei	0.925855	0.18094	5.11691	0.553398	0.000307562	0.00347988
Faecalicatena sp. Marseille-Q4148	0.0768376	0.120835	0.635891	0.098836	0.000315107	0.00347988
Firmicutes_Unclassified	0.438729	0.563	0.779269	0.500864	0.000338793	0.00358556
Alistipes finegoldii	0.24711	0.0826282	2.99063	0.164869	0.000420231	0.00410534
Paraprevotella xylaniphila	0.0470693	0.0130549	3.60549	0.0300621	0.000420231	0.00410534
Alistipes onderdonkii	0.849718	0.338653	2.50911	0.594186	0.000451212	0.00424474
Lachnospiraceae_Unclassified	0.824436	1.17667	0.700649	1.00056	0.000484314	0.00439342
Alistipes dispar	0.0769139	0.0343833	2.23695	0.0556486	0.00051967	0.00452882
Alistipes megaguti	0.0552314	0.0241449	2.2875	0.0396881	0.00057056	0.00452882
Blautia massiliensis	0.73983	1.38697	0.533415	1.0634	0.00057056	0.00452882
Sutterella wadsworthensis	0.0256539	0.00430445	5.95984	0.0149792	0.00057056	0.00452882
Butyrivibrio hungatei	0.0101384	0.0143632	0.70586	0.0122508	0.000597711	0.00457
Roseburia sp. NSJ-69	0.0667466	0.0896534	0.744496	0.0782	0.000611732	0.00457
Pseudobutyrivibrio xylanivorans	0.0176323	0.0260282	0.677432	0.0218302	0.000670937	0.00486909
Anaerostipes hadrus	1.19236	3.53077	0.337705	2.36157	0.000787535	0.0055565
Phocaeicola_Unclassified	0.327863	0.217515	1.50731	0.272689	0.000824151	0.00563509
Blautia producta	0.0652799	0.0923516	0.706863	0.0788157	0.000843045	0.00563509
Alistipes_Unclassified	0.0892353	0.034411	2.59322	0.0618232	0.000882045	0.0057446
Bacteroidales_Unclassified	0.550437	0.274607	2.00445	0.412522	0.00100931	0.00640909
Bifidobacterium breve	0.0138323	0.216108	0.0640065	0.11497	0.00110337	0.00680703
Coprococcus comes	0.505367	0.745485	0.677903	0.625426	0.00115339	0.00680703
Bacteroides xylanisolvens	0.290404	0.138224	2.10097	0.214314	0.00117917	0.00680703
Wansuia hejianensis	0.0422104	0.0558015	0.756439	0.0490059	0.00117917	0.00680703
Phocaeicola coprophilus	0.0634985	0.00942526	6.73706	0.0364619	0.00123235	0.00695591
Bacteroides fragilis	0.302421	0.0903062	3.34884	0.196364	0.00156654	0.00830889
Streptococcus thermophilus	0.130795	0.262399	0.498458	0.196597	0.00160073	0.00830889
[Ruminococcus] gnavus	0.717016	1.19815	0.598438	0.957581	0.00163561	0.00830889
Bacteroides eggerthii	0.373512	0.0798626	4.67693	0.226687	0.00163561	0.00830889
Bacteroides salyersiae	0.0985121	0.0217961	4.51972	0.0601541	0.00163561	0.00830889
Anaerostipes rhamnosivorans	0.00869818	0.0114797	0.757701	0.0100889	0.00167118	0.00832315
Sellimonas intestinalis	0.0416097	0.0812589	0.512063	0.0614343	0.00174448	0.0085211
Bacteroidaceae_Unclassified	0.232597	0.158982	1.46304	0.19579	0.00178222	0.00854122
Parabacteroides merdae	0.29015	0.142745	2.03264	0.216448	0.00185998	0.00874878
Phocaeicola vulgatus	2.0124	1.81222	1.11046	1.91231	0.00202491	0.0093514
Blautia argi	0.058825	0.0829187	0.70943	0.0708718	0.00244618	0.0110952
Bacteroides caccae	0.304747	0.119796	2.54388	0.212272	0.0027135	0.0120918
Lacrimispora saccharolytica	0.0178266	0.021041	0.847231	0.0194338	0.00288645	0.0126407
Parabacteroides johnsonii	0.013904	0.0112073	1.24062	0.0125556	0.0029463	0.0126841
Acidaminococcus intestini	0.0380138	0.0083285	4.5643	0.0231711	0.00313269	0.0132617
Bacteroides faecis	0.118204	0.0845003	1.39886	0.101352	0.00319717	0.0133128
Flintibacter sp. KGMB00164	0.0929552	0.0352102	2.64	0.0640827	0.0035381	0.0142647
Odoribacter splanchnicus	0.0823293	0.0409295	2.01149	0.0616294	0.0035381	0.0142647
Bifidobacterium pseudolongum	0.00129237	0.0228361	0.0565935	0.0120642	0.00375821	0.0149154
Bacteroides_Unclassified	0.951758	0.512511	1.85705	0.732135	0.00407105	0.0159084
Bacteroidetes_Unclassified	0.106099	0.0666376	1.59218	0.0863684	0.00458476	0.0176444
Alistipes senegalensis	0.0451616	0.0262327	1.72158	0.0356972	0.00495913	0.0185238
Lachnoclostridium phocaeense	0.0303463	0.0370719	0.81858	0.0337091	0.00495913	0.0185238
Bacteroides ovatus	0.463619	0.163632	2.8333	0.313626	0.00536093	0.0194525
Lactobacillus amylovorus	0.00863249	0.134987	0.0639503	0.07181	0.00536093	0.0194525
Raoultella planticola	0.227861	0.00247639	92.0132	0.115169	0.00590442	0.0211228
Barnesiella viscericola	0.0195606	0.0107953	1.81196	0.0151779	0.00613537	0.0216442
[Clostridium] hylemonae	0.0270468	0.0343441	0.787524	0.0306954	0.00649708	0.0226063
Eubacteriales_Unclassified	0.774919	0.937865	0.826259	0.856392	0.00662184	0.022729
Eubacterium sp. c-25	0.0290483	0.0356373	0.815109	0.0323428	0.00674875	0.0228558
Blautia obeum	0.645573	1.03972	0.620907	0.842649	0.00687785	0.0229865
Alistipes communis	0.156163	0.0737432	2.11766	0.114953	0.00700916	0.0231211
Clostridioides difficile	0.0814126	0.104821	0.776679	0.093117	0.00714272	0.0232596
Parabacteroides goldsteinii	0.0332056	0.0176552	1.88078	0.0254304	0.00770008	0.0247572
Bacteroides intestinalis	0.0605662	0.062223	0.973373	0.0613946	0.00784538	0.0249091
Parabacteroides_Unclassified	0.277824	0.0746986	3.71927	0.176261	0.00799312	0.0250649
Eubacterium sp. MSJ-33	0.0241953	0.0303001	0.798522	0.0272477	0.00943913	0.028886
Shigella flexneri	0.0175846	0.00616178	2.85382	0.0118732	0.00943913	0.028886
Bacteroides sp. A1C1	0.014245	0.0100622	1.4157	0.0121536	0.0096134	0.0290691
Anaerostipes caccae	0.0145624	0.024376	0.597405	0.0194692	0.0101536	0.0303412
Alistipes indistinctus	0.0259101	0.0114288	2.26709	0.0186694	0.0103395	0.0305377
Methanobrevibacter sp. TLL-48-HuF1	0.292857	0.0531762	5.5073	0.173017	0.0105285	0.0307384
Eubacterium sp. NSJ-61	0.0400899	0.0426507	0.939961	0.0413703	0.0107206	0.0309435
Bacteroides luhongzhouii	0.0156025	0.00747198	2.08814	0.0115373	0.0109157	0.0311528
Dysosmobacter welbionis	0.218944	0.144529	1.51489	0.181736	0.0121544	0.0343025
Flavonifractor plautii	0.26382	0.16928	1.55848	0.21655	0.0123726	0.0345344
Enterobacteriaceae_Unclassified	3.60833	1.27417	2.83192	2.44125	0.0125942	0.0347709
Eggerthella guodeyinii	0.00648918	0.0142903	0.454096	0.0103898	0.0152737	0.0417152
Parabacteroides distasonis	0.334171	0.145255	2.30058	0.239713	0.0158115	0.0427246
Roseburia intestinalis	0.50462	0.66597	0.757722	0.585295	0.0172294	0.046066
Alistipes shahii	0.151538	0.100404	1.50929	0.125971	0.0178271	0.0462049
Anaerobutyricum hallii	1.31111	1.83073	0.716166	1.57092	0.0178271	0.0462049
Escherichia_Unclassified	0.214368	0.074812	2.86542	0.14459	0.0178271	0.0462049
Clostridium_Unclassified	0.0280883	0.0328058	0.8562	0.0304471	0.0184429	0.0473181
Escherichia coli	2.26803	0.682125	3.32494	1.47508	0.0197305	0.0491328
Schaalia odontolytica	0.0184832	0.033302	0.555016	0.0258926	0.0197305	0.0491328
Streptococcus sanguinis	0.0100089	0.0163374	0.612637	0.0131732	0.0197305	0.0491328
Haemophilus parainfluenzae	0.0621374	0.0093523	6.64408	0.0357449	0.0204032	0.0503148
Bifidobacterium_Unclassified	0.207917	0.456435	0.455524	0.332176	0.022543	0.0550569
Bacteroides caecimuris	0.0144545	0.00788656	1.83281	0.0111705	0.0236841	0.0567526
Bifidobacterium dentium	0.010236	0.027265	0.375425	0.0187505	0.0236841	0.0567526
Bifidobacterium catenulatum	0.073352	0.634294	0.115643	0.353823	0.0244725	0.0575557
Longicatena caecimuris	0.0175188	0.053588	0.326915	0.0355534	0.0244725	0.0575557
Eggerthellaceae_Unclassified	0.022967	0.0279659	0.821252	0.0254664	0.0252835	0.0583818
Roseburia_Unclassified	0.0791443	0.101786	0.777559	0.0904649	0.0252835	0.0583818
Raoultella_Unclassified	0.0280372	0.0042004	6.67488	0.0161188	0.0256976	0.0588035
Bacteroides sp. M10	0.0271326	0.0137207	1.9775	0.0204266	0.0261176	0.059231
Oscillibacter sp. NSJ-62	0.0688612	0.0498663	1.38092	0.0593637	0.0265435	0.0596642
Bacteroides stercoris	0.223062	0.0821383	2.71568	0.1526	0.0269754	0.0601031
Escherichia fergusonii	0.0162698	0.00845947	1.92326	0.0123646	0.0274134	0.0605478
Klebsiella pneumoniae	0.0401221	0.0959813	0.41802	0.0680517	0.0283077	0.0619841
Bacteroides humanifaecis	0.0153846	0.00890973	1.72672	0.0121472	0.0287642	0.0624454
Escherichia sp. E4742	0.00911163	0.011761	0.774734	0.0104363	0.0316386	0.0679762
Paenibacillus_Unclassified	0.0119416	0.014258	0.837536	0.0130998	0.0321409	0.0679762
Pusillibacter faecalis	0.0726982	0.0582713	1.24758	0.0654848	0.0321409	0.0679762
Amedibacterium intestinale	0.0237917	0.0183864	1.29398	0.021089	0.03265	0.0679762
Bacteroides uniformis	0.998779	0.578531	1.7264	0.788655	0.03265	0.0679762
Bacteroides cellulosilyticus	0.34647	0.139468	2.48422	0.242969	0.0347559	0.0717724
Hungatella hathewayi	0.0157811	0.0181094	0.871434	0.0169452	0.0358517	0.0722725
Klebsiella oxytoca	0.309021	0.00388237	79.596	0.156452	0.0358517	0.0722725
Qiania dongpingensis	0.0181613	0.0217767	0.83398	0.019969	0.0358517	0.0722725
Dysosmobacter sp. Marseille-Q4140	0.0861695	0.0609808	1.41306	0.0735752	0.0417826	0.0835653
Citrobacter_Unclassified	0.272508	0.0205701	13.2478	0.146539	0.0464117	0.0920982
Massilistercora timonensis	0.0364839	0.044885	0.812831	0.0406845	0.0485238	0.0955431
Coprococcus eutactus	0.0967953	0.0821747	1.17792	0.089485	0.0529908	0.103536
Wujia chipingensis	0.132662	0.13203	1.00479	0.132346	0.0545541	0.105777
Coprococcus sp. ART55/1	0.211458	0.238256	0.887525	0.224857	0.0569711	0.109626
Coprococcus catus	0.301583	0.396413	0.760779	0.348998	0.0594765	0.112739
Intestinimonas butyriciproducens	0.0968846	0.0741469	1.30666	0.0855158	0.0594765	0.112739
Ligilactobacillus animalis	0.00029694	0.0789403	0.00376158	0.0396186	0.0647619	0.121848
Escherichia albertii	0.0192946	0.0116096	1.66194	0.0154521	0.0694571	0.129721
Escherichia marmotae	0.0117962	0.0177048	0.666273	0.0147505	0.072406	0.134242
Lactobacillus delbrueckii	0.00513292	0.0313351	0.163807	0.018234	0.0754566	0.137885
Phocaeicola salanitronis	0.0165419	0.00815395	2.0287	0.0123479	0.0754566	0.137885
Lactobacillus_Unclassified	0.00481014	0.0241567	0.199123	0.0144834	0.077548	0.140694
Limosilactobacillus mucosae	0.00503279	0.0727918	0.0691396	0.0389123	0.0796864	0.143549
Alistipes sp. dk3624	0.0117593	0.0269884	0.435715	0.0193738	0.084107	0.150445
Gordonibacter pamelaeae	0.0357069	0.0449953	0.793571	0.0403511	0.0863906	0.153449
Coprococcus_Unclassified	0.0290902	0.0357772	0.813093	0.0324337	0.0875511	0.15443
Eggerthella lenta	0.121089	0.360855	0.335561	0.240972	0.0887241	0.15542
[Clostridium] innocuum	0.0941817	0.169787	0.554704	0.131984	0.0899097	0.156418
Phascolarctobacterium faecium	0.0189826	0.0593559	0.319809	0.0391692	0.0935432	0.161632
Klebsiella_Unclassified	0.184753	0.312176	0.591825	0.248464	0.0972936	0.166977
Bifidobacterium pseudocatenulatum	0.0980362	0.296727	0.330392	0.197382	0.0985701	0.168032
Bifidobacterium bifidum	0.131485	0.715422	0.183787	0.423454	0.10248	0.173533
Enterobacterales_Unclassified	0.0649015	0.0322102	2.01494	0.0485559	0.106512	0.179166
Gordonibacter urolithinfaciens	0.0294695	0.0631626	0.466566	0.0463161	0.107884	0.18028
Gammaproteobacteria_Unclassified	0.0356083	0.0312081	1.141	0.0334082	0.110669	0.183726
Streptococcus salivarius	0.192059	0.278337	0.690022	0.235198	0.114954	0.189599
Bacteroides thetaiotaomicron	0.380041	0.224089	1.69594	0.302065	0.119367	0.194354
Streptococcus parasanguinis	0.0308241	0.0451087	0.683329	0.0379664	0.119367	0.194354
Bacillales_Unclassified	0.0140344	0.0155746	0.90111	0.0148045	0.125457	0.202969
Dialister_Unclassified	0.0217904	0.0660842	0.329737	0.0439373	0.135043	0.217094
Bacteroides zhangwenhongii	0.0193339	0.0326342	0.592441	0.025984	0.141741	0.223616
Streptococcus_Unclassified	0.112396	0.149449	0.752069	0.130923	0.141741	0.223616
Vescimonas coprocola	0.357937	0.30226	1.1842	0.330099	0.141741	0.223616
[Clostridium] scindens	0.118793	0.124102	0.957222	0.121447	0.143455	0.224923
Adlercreutzia_Unclassified	0.0312182	0.0367792	0.848799	0.0339987	0.145185	0.226239
Klebsiella michiganensis	0.0279293	0.00658875	4.23893	0.017259	0.14693	0.227563
Lactiplantibacillus plantarum	0.00154557	0.0211083	0.0732208	0.0113269	0.152263	0.234393
Desulfovibrio piger	0.0136003	0.00824791	1.64894	0.0109241	0.154074	0.235751
Campylobacter_Unclassified	0.0109006	0.0128232	0.850071	0.0118619	0.1559	0.237117
Clostridium perfringens	0.0132266	0.0172799	0.765431	0.0152532	0.161478	0.244139
Bifidobacterium angulatum	0.0338343	0.0149016	2.27051	0.0243679	0.165279	0.248408
Actinobacteria_Unclassified	0.00926191	0.0110302	0.83969	0.010146	0.169147	0.252726
Streptococcus sp. LPB0220	0.0164165	0.0304027	0.539968	0.0234096	0.171107	0.254159
Bifidobacterium longum	1.00935	1.69639	0.594997	1.35287	0.175077	0.255572
Roseburia hominis	0.260077	0.276315	0.941232	0.268196	0.175077	0.255572
Vescimonas_Unclassified	0.0343903	0.021425	1.60515	0.0279077	0.175077	0.255572
Romboutsia ilealis	0.072191	0.0637428	1.13254	0.0679669	0.177087	0.25703
Veillonella parvula	0.0499841	0.0277146	1.80353	0.0388493	0.187398	0.27045
Terrabacteria group_Unclassified	0.129945	0.144324	0.900367	0.137134	0.189513	0.271956
Streptococcus sp. HSISM1	0.0164033	0.0294264	0.557436	0.0229149	0.191645	0.273471
Faecalitalea cylindroides	0.0699795	0.0959939	0.729	0.0829867	0.198146	0.281168
Acutalibacter muris	0.0165511	0.0138504	1.19499	0.0152007	0.21163	0.298634
Faecalibacillus intestinalis	0.346241	0.485612	0.713001	0.415927	0.218616	0.306787
Enterobacter_Unclassified	0.0136584	0.00894132	1.52756	0.0112999	0.220981	0.308402
Coriobacteriia_Unclassified	0.00876565	0.012423	0.705601	0.0105943	0.235556	0.326946
Dorea longicatena	1.29332	1.40701	0.919195	1.35017	0.245643	0.337261
Solibaculum mannosilyticum	0.0186023	0.0159699	1.16483	0.0172861	0.245643	0.337261
Streptococcus gordonii	0.00747207	0.0122925	0.607854	0.0098823	0.264016	0.360538
Vescimonas fastidiosa	0.193214	0.160353	1.20493	0.176784	0.266716	0.362278
Adlercreutzia equolifaciens	0.142221	0.161766	0.879176	0.151993	0.277707	0.37125
Clostridium sp. M62/1	0.118977	0.113679	1.0466	0.116328	0.277707	0.37125
Limosilactobacillus fermentum	0.00282648	0.0911987	0.0309925	0.0470126	0.277707	0.37125
Streptococcus mutans	0.00584563	0.0142056	0.411502	0.0100256	0.280502	0.373023
Adlercreutzia hattorii	0.161236	0.204421	0.788744	0.182828	0.286149	0.378551
Faecalibacterium sp. I3333	0.122234	0.165191	0.739958	0.143713	0.294763	0.387927
Unclassified_Unclassified	44.3043	46.6608	0.949498	45.4826	0.297673	0.389737
Bifidobacterium adolescentis	1.63579	1.9807	0.825864	1.80824	0.334082	0.432943
Enterococcus faecium	0.0518909	0.0610997	0.849283	0.0564953	0.334082	0.432943
Akkermansia muciniphila	1.83257	1.07187	1.70969	1.45222	0.340418	0.438915
Bifidobacterium pullorum	0.00456218	0.0440555	0.103555	0.0243088	0.35332	0.453249
Megamonas funiformis	0.0385996	0.0350661	1.10077	0.0368328	0.363197	0.463578
Phascolarctobacterium sp. Marseille-Q4147	0.0260901	0.0258988	1.00739	0.0259945	0.373244	0.47402
Proteobacteria_Unclassified	0.0700508	0.0655119	1.06928	0.0677813	0.376631	0.475942
Pseudomonas_Unclassified	0.0117601	0.0136421	0.862043	0.0127011	0.386906	0.486506
Lachnoclostridium sp. YL32	0.0693102	0.0288741	2.40043	0.0490921	0.39735	0.497176
Anaerotruncus colihominis	0.0255911	0.0237414	1.07791	0.0246663	0.404406	0.503525
Enterococcus faecalis	0.0293456	0.0139543	2.10298	0.0216499	0.429685	0.532391
Lactococcus lactis	0.0126679	0.00952828	1.3295	0.0110981	0.437073	0.538916
Faecalibacterium sp. I4179	0.15365	0.197516	0.777913	0.175583	0.444534	0.542844
Ruminococcus bovis	0.0431175	0.118509	0.363833	0.0808132	0.444534	0.542844
Erysipelatoclostridium ramosum	0.0709516	0.185165	0.383181	0.128058	0.452067	0.549402
Enterocloster bolteae	0.169581	0.100831	1.68183	0.135206	0.45586	0.551373
unclassified Streptococcus_Unclassified	0.0162953	0.0166804	0.976914	0.0164878	0.459671	0.553348
Faecalibacterium prausnitzii	1.46657	1.80184	0.813931	1.63421	0.4635	0.555325
Faecalibacterium sp. I3389	0.157733	0.1903	0.828863	0.174016	0.471211	0.561913
Faecalibacterium sp. I4384	0.192854	0.245604	0.785224	0.219229	0.482908	0.570506
Oscillospiraceae_Unclassified	0.192292	0.182167	1.05558	0.18723	0.482908	0.570506
Streptococcus vestibularis	0.0251005	0.00934523	2.68592	0.0172229	0.510806	0.600669
Turicibacter_Unclassified	0.00994463	0.0295968	0.336003	0.0197707	0.547873	0.64129
Ruthenibacterium lactatiformans	0.290433	0.22739	1.27725	0.258912	0.552073	0.643241
Faecalibacterium sp. I2392	0.091086	0.0751599	1.2119	0.083123	0.560518	0.647144
Ruminococcus bicirculans	0.328637	0.517069	0.635577	0.422853	0.560518	0.647144
Enterocloster clostridioformis	0.0664528	0.0370537	1.79342	0.0517533	0.564764	0.649096
unclassified Faecalibacterium_Unclassified	0.151424	0.176413	0.858348	0.163918	0.577595	0.660852
Klebsiella variicola	0.00480961	0.0372966	0.128956	0.0210531	0.586224	0.667717
Turicibacter sanguinis	0.0321507	0.0348286	0.923113	0.0334896	0.590561	0.669654
Faecalibacterium duncaniae	0.0901778	0.094127	0.958045	0.0921524	0.599279	0.676519
Lachnospira eligens	0.296093	0.186862	1.58455	0.241478	0.625775	0.703305
Christensenella sp. Marseille-P3954	0.0160917	0.0157706	1.02036	0.0159311	0.643715	0.72028
Faecalibacterium sp. HTFF	0.165849	0.223788	0.741098	0.194819	0.731636	0.815068
Faecalibacterium sp. IP118	0.0604084	0.0644961	0.936621	0.0624523	0.741124	0.818459
Parolsenella catena	0.0110281	0.0254385	0.433518	0.0182333	0.741124	0.818459
Turicibacter bilis	0.00769825	0.0222495	0.345997	0.0149739	0.745883	0.820149
Monoglobus pectinilyticus	0.0615381	0.0449524	1.36896	0.0532452	0.750652	0.821834
Emergencia timonensis	0.0106548	0.00967419	1.10136	0.0101645	0.765015	0.833965
Christensenella minuta	0.0231942	0.0179666	1.29096	0.0205804	0.774636	0.840844
Collinsella aerofaciens	1.33086	1.97407	0.674173	1.65247	0.784291	0.84411
Ruminococcus champanellensis	0.0260644	0.0259973	1.00258	0.0260308	0.784291	0.84411
Lacticaseibacillus rhamnosus	0.0222675	0.0125208	1.77844	0.0173941	0.803701	0.857731
Phascolarctobacterium succinatutens	0.0363913	0.0526474	0.691227	0.0445194	0.803701	0.857731
Enterococcus avium	0.0160686	0.0111054	1.44691	0.013587	0.813452	0.864505
Bacteria_Unclassified	0.346517	0.353674	0.979765	0.350096	0.828133	0.87644
Actinomycetia_Unclassified	0.0319339	0.0338344	0.943831	0.0328841	0.8478	0.893532
Collinsella stercoris	0.0091855	0.0325947	0.28181	0.0208901	0.867562	0.906835
Terrisporobacter sp. MCA3	0.0110238	0.0168318	0.654939	0.0139278	0.867562	0.906835
Simiaoa sunii	0.325528	0.24525	1.32733	0.285389	0.907324	0.94451
Bacilli_Unclassified	0.0133846	0.0132819	1.00773	0.0133332	0.9223	0.956181
[Ruminococcus] torques	1.00344	0.692785	1.44841	0.848112	0.94732	0.974167
Faecalibacterium_Unclassified	1.16477	1.16106	1.0032	1.16291	0.94732	0.974167
Lacticaseibacillus paracasei	0.00262053	0.0184903	0.141725	0.0105554	0.957343	0.978936
Alphaproteobacteria_Unclassified	0.013169	0.0134944	0.975891	0.0133317	0.967374	0.978936
Clostridium sp. C1	0.0196103	0.0234616	0.835844	0.021536	0.967374	0.978936
Propionibacterium freudenreichii	0.00600745	0.0357789	0.167905	0.0208932	0.967374	0.978936
Faecalibacterium sp. IP329	0.118124	0.104862	1.12647	0.111493	0.977409	0.985167
Ruminococcus sp. FMBCY1	0.56974	0.789416	0.721723	0.679578	0.982429	0.986312
Enterococcus_Unclassified	0.0238702	0.0227587	1.04884	0.0233145	0.987448	0.987448

## Sheet: GuptaA_2019_CRC
Species	case	control	Ratio	Mean	wilcox_unpaired	wilcox_unpaired_fdr
Flavonifractor plautii	0.320391	0.056389	5.68181	0.18839	1.26579e-10	3.05055e-08
Enterococcus_Unclassified	0.0231873	0.00159773	14.5127	0.0123925	7.24318e-10	8.72803e-08
Lactobacillus crispatus	0.0227419	0.000594108	38.279	0.011668	8.46987e-09	6.80413e-07
Enterocloster bolteae	0.12659	0.0132132	9.58054	0.0699015	6.64168e-08	4.00161e-06
Enterococcus avium	0.0502045	0.000543013	92.4555	0.0253738	1.25649e-07	6.05629e-06
Morganella morganii	0.099661	0.00162364	61.3814	0.0506423	1.43132e-06	5.74914e-05
Streptococcus oralis	0.0620242	0.00123891	50.0636	0.0316315	4.47313e-06	0.000154003
Enterococcus faecium	0.0205747	0.0031787	6.47267	0.0118767	5.75513e-06	0.000167467
Fusobacterium nucleatum	0.0235512	0.00162519	14.4914	0.0125882	6.25396e-06	0.000167467
Bacteroides intestinalis	0.301102	0.018347	16.4115	0.159725	9.41585e-06	0.000226922
Megasphaera elsdenii	0.489367	3.00694	0.162746	1.74816	1.10575e-05	0.000240504
Prevotella copri	2.58932	21.614	0.119798	12.1017	1.19753e-05	0.000240504
Bacteroides fragilis	1.52031	0.603744	2.51813	1.06203	1.40285e-05	0.000260067
Parabacteroides distasonis	0.511571	0.162964	3.13917	0.337267	2.06897e-05	0.000356158
Ruthenibacterium lactatiformans	0.259408	0.0411293	6.30713	0.150269	2.80327e-05	0.000450391
Bifidobacterium adolescentis	0.0733962	0.578161	0.126948	0.325779	3.25547e-05	0.000490355
Megasphaera_Unclassified	0.00653	0.0421653	0.154867	0.0243477	3.77488e-05	0.000535145
Streptococcus_Unclassified	0.0590431	0.0127091	4.64574	0.0358761	4.7002e-05	0.000629305
Akkermansia muciniphila	1.03926	0.0922774	11.2624	0.565771	5.05281e-05	0.000640908
Ligilactobacillus ruminis	0.014281	0.212497	0.0672056	0.113389	8.29903e-05	0.00100003
Parabacteroides goldsteinii	0.0853281	0.0153084	5.57393	0.0503183	9.53242e-05	0.00104423
Parabacteroides_Unclassified	0.225866	0.0759958	2.97209	0.150931	9.53242e-05	0.00104423
Alistipes megaguti	0.071112	0.110259	0.644952	0.0906857	0.000133967	0.00140374
Escherichia_Unclassified	0.327946	0.0194757	16.8387	0.173711	0.000153135	0.00153773
Bacteroides eggerthii	0.57869	0.0221119	26.1709	0.300401	0.000186677	0.00179957
[Ruminococcus] gnavus	0.133266	0.0228019	5.8445	0.0780339	0.000226886	0.00210306
Clostridium sp. M62/1	0.0318221	0.0150553	2.11368	0.0234387	0.000257973	0.00230265
Bacteroides faecis	0.0449684	0.0154325	2.91388	0.0302004	0.000292938	0.00243442
Bartonella krasnovii	0.00313834	0.0300183	0.104547	0.0165783	0.000292938	0.00243442
Escherichia coli	3.44909	0.266657	12.9346	1.85788	0.000312009	0.00250199
[Clostridium] hylemonae	0.0182679	0.00477846	3.82297	0.0115232	0.000332215	0.00250199
Proteobacteria_Unclassified	0.100539	0.0665512	1.5107	0.0835451	0.000332215	0.00250199
Blautia producta	0.0149925	0.00724911	2.06819	0.0111208	0.000353617	0.00250652
Butyricimonas virosa	0.121124	0.0159704	7.58425	0.0685472	0.000353617	0.00250652
Faecalibacterium sp. I4384	0.0403069	0.100976	0.399174	0.0706414	0.000452499	0.00311578
Prevotella bryantii	0.0467043	0.141891	0.329155	0.0942978	0.000480894	0.00321932
Megasphaera stantonii	0.0112863	0.0393208	0.287031	0.0253036	0.000542637	0.00353447
Bacteroides_Unclassified	1.99042	1.54763	1.28611	1.76903	0.000576155	0.00365403
Bacteroides sp. CBA7301	0.101643	0.0216522	4.69434	0.0616476	0.000611555	0.00368462
Porphyromonas endodontalis	0.0255609	0.00128929	19.8255	0.0134251	0.000611555	0.00368462
[Clostridium] scindens	0.0833025	0.0148287	5.61766	0.0490656	0.000688388	0.00404638
Veillonella_Unclassified	0.0179404	0.00376633	4.76336	0.0108533	0.000820253	0.00470669
Alistipes indistinctus	0.0776911	0.0835557	0.929812	0.0806234	0.00097476	0.00546319
Bacteroides luhongzhouii	0.0347551	0.0255008	1.3629	0.0301279	0.00115531	0.00618731
Clostridioides difficile	0.0186548	0.00951312	1.96095	0.014084	0.00115531	0.00618731
Veillonella parvula	0.329822	0.0155803	21.1692	0.172701	0.00152468	0.00798802
Eubacterium sp. c-25	0.0733596	0.00364819	20.1085	0.0385039	0.00170021	0.00871812
Bacteroides caecimuris	0.0369262	0.0271982	1.35767	0.0320622	0.00179466	0.00882678
Megasphaera massiliensis	0.135816	0.102919	1.31963	0.119368	0.00179466	0.00882678
Faecalibacterium sp. I4179	0.0623722	0.125914	0.495355	0.0941431	0.00199788	0.0096298
Enterobacteriaceae_Unclassified	3.42876	0.522434	6.56304	1.9756	0.00210709	0.00976554
Odoribacter splanchnicus	1.044	0.0814626	12.8157	0.562731	0.00210709	0.00976554
Streptococcus parasanguinis	0.0231864	0.000945399	24.5255	0.0120659	0.00222164	0.0101022
Candidatus Campylobacter infans	0.0685451	7.11775e-05	963.017	0.0343082	0.00242686	0.0108131
Bacteroides salyersiae	0.112414	0.0177348	6.33862	0.0650745	0.00246773	0.0108131
Parabacteroides johnsonii	0.0585324	0.0183995	3.1812	0.0384659	0.00273806	0.0115767
Veillonella dispar	0.0196526	0.00380451	5.16561	0.0117286	0.00273806	0.0115767
Gammaproteobacteria_Unclassified	0.0803771	0.0356307	2.25584	0.0580039	0.00335981	0.0139606
[Clostridium] innocuum	0.0306462	0.0171942	1.78236	0.0239202	0.00353378	0.014194
Parvimonas micra	0.050359	0.00124026	40.6037	0.0257996	0.00353378	0.014194
Bacteria_Unclassified	0.441332	0.350249	1.26005	0.395791	0.00390608	0.0154322
Alistipes onderdonkii	0.678456	0.0879622	7.71304	0.383209	0.00410505	0.0154581
Enterobacterales_Unclassified	0.131962	0.0254277	5.18967	0.0786946	0.00410505	0.0154581
Porphyromonas asaccharolytica	0.515697	0.0029007	177.784	0.259299	0.00410505	0.0154581
Parabacteroides merdae	1.03326	0.202665	5.09837	0.617964	0.00431302	0.0159913
Muribaculum intestinale	0.0142226	0.00723404	1.96607	0.0107283	0.0049944	0.0182371
Coprococcus eutactus	0.0185474	0.033491	0.553804	0.0260192	0.00605108	0.0211349
Flintibacter sp. KGMB00164	0.0313813	0.0156906	2.00001	0.0235359	0.00605108	0.0211349
unclassified Duncaniella_Unclassified	0.0156873	0.00820143	1.91276	0.0119444	0.00605108	0.0211349
Faecalicatena sp. Marseille-Q4148	0.0147894	0.00807302	1.83196	0.0114312	0.0063444	0.0218428
Bacteroides stercoris	0.767147	0.405063	1.89389	0.586105	0.00665022	0.0222598
Treponema succinifaciens	0.0201823	0.104779	0.192617	0.0624807	0.00665022	0.0222598
Alistipes sp. dk3624	0.0181447	0.01342	1.35207	0.0157824	0.00730121	0.0237783
Duncaniella dubosii	0.0139306	0.00799903	1.74153	0.0109648	0.00730121	0.0237783
Aeromonas caviae	0.034777	0.000338684	102.683	0.0175578	0.00800779	0.0253931
unclassified Faecalibacterium_Unclassified	0.0352439	0.0574395	0.613584	0.0463417	0.00800779	0.0253931
Bacteroides ovatus	1.08735	0.992265	1.09583	1.03981	0.00838315	0.0261051
Bacteroides cellulosilyticus	0.17316	0.083754	2.06748	0.128457	0.0087739	0.0261051
Faecalibacterium prausnitzii	0.488922	0.863976	0.565898	0.676449	0.0087739	0.0261051
Phascolarctobacterium faecium	0.239176	0.0433751	5.51413	0.141276	0.0087739	0.0261051
Prevotella_Unclassified	0.14296	0.290292	0.492469	0.216626	0.0087739	0.0261051
Citrobacter_Unclassified	0.144763	0.00672975	21.5109	0.0757465	0.00918057	0.0269819
Desulfovibrio piger	0.0383357	0.0181136	2.1164	0.0282246	0.0105015	0.0304923
Coprococcus sp. ART55/1	0.0654354	0.0639181	1.02374	0.0646768	0.0114719	0.0329134
Faecalibacterium sp. I3333	0.0393012	0.0727856	0.539959	0.0560434	0.0119858	0.0339833
Veillonella atypica	0.0759985	0.00696981	10.904	0.0414842	0.0130741	0.036638
Prevotella jejuni	0.0239788	0.0560685	0.427669	0.0400237	0.0136498	0.0373819
Pusillibacter faecalis	0.0396295	0.0206168	1.9222	0.0301232	0.0136498	0.0373819
Coprococcus catus	0.0379606	0.0268839	1.41202	0.0324222	0.0142474	0.0385801
Faecalibacterium sp. HTFF	0.0804294	0.0812262	0.99019	0.0808278	0.0161784	0.0433223
Alistipes_Unclassified	0.0704272	0.0357024	1.97262	0.0530648	0.0168705	0.0446791
Alistipes senegalensis	0.0515725	0.047443	1.08704	0.0495078	0.0183317	0.0465046
Escherichia fergusonii	0.0175081	0.00402744	4.3472	0.0107678	0.0183317	0.0465046
Intestinimonas butyriciproducens	0.114696	0.0536943	2.13609	0.0841952	0.0183317	0.0465046
Ruminococcus champanellensis	0.0622151	0.012222	5.09042	0.0372186	0.0183317	0.0465046
Faecalibacterium sp. I3389	0.0366932	0.0567668	0.646386	0.04673	0.0199006	0.0489391
Faecalibacterium_Unclassified	0.310005	0.422859	0.733117	0.366432	0.0199006	0.0489391
Vescimonas_Unclassified	0.0204429	0.00978273	2.08969	0.0151128	0.0199006	0.0489391
Oscillibacter sp. NSJ-62	0.0528805	0.0269217	1.96423	0.0399011	0.0207273	0.0504574
Porphyromonas somerae	0.0236466	0.00475808	4.96977	0.0142023	0.0215834	0.0520159
Oscillospiraceae_Unclassified	0.0992271	0.054375	1.82486	0.076801	0.0224695	0.0536154
Prevotella melaninogenica	0.0757307	0.13971	0.542056	0.10772	0.0233866	0.0552566
Barnesiella viscericola	0.0282973	0.0172377	1.64159	0.0227675	0.0243355	0.0558557
Escherichia albertii	0.0212679	0.00508728	4.18061	0.0131776	0.0243355	0.0558557
Prevotella intermedia	0.0720086	0.0945757	0.761387	0.0832922	0.0243355	0.0558557
Dysosmobacter sp. Marseille-Q4140	0.065987	0.0382174	1.72662	0.0521022	0.025317	0.0575603
Phocaeicola coprophilus	0.117926	0.0994645	1.1856	0.108695	0.026332	0.0593084
Acidaminococcus intestini	0.121642	0.0643752	1.88958	0.0930085	0.0273814	0.061101
Alistipes shahii	0.239355	0.107821	2.21992	0.173588	0.0295869	0.0648222
Limosilactobacillus fermentum	0.0310534	0.00104959	29.5862	0.0160515	0.0295869	0.0648222
Haemophilus parainfluenzae	0.090053	0.0707135	1.27349	0.0803832	0.0307449	0.0667525
Bacteroides sp. A1C1	0.0181489	0.0106454	1.70486	0.0143971	0.031941	0.0681219
Vescimonas fastidiosa	0.283676	0.168849	1.68006	0.226263	0.031941	0.0681219
Alistipes dispar	0.0190697	0.0123723	1.54132	0.015721	0.0357671	0.075613
Bacteroides sp. CACC 737	0.0176451	0.0090591	1.94778	0.0133521	0.0371251	0.0771305
Bacteroidetes_Unclassified	0.298859	0.224738	1.32981	0.261798	0.0371251	0.0771305
Bacteroides sp. HF-162	0.0138366	0.0104139	1.32867	0.0121252	0.0385259	0.0780231
Dialister pneumosintes	0.0240292	0.00989344	2.4288	0.0169613	0.0385259	0.0780231
Faecalibacterium sp. IP118	0.0131325	0.025633	0.512328	0.0193828	0.0385259	0.0780231
Selenomonas ruminantium	0.00807856	0.0190364	0.424375	0.0135575	0.0429962	0.0856371
Vescimonas coprocola	0.315789	0.160881	1.96287	0.238335	0.0429962	0.0856371
Prevotella histicola	0.0105465	0.017724	0.595041	0.0141353	0.044579	0.0880618
Bifidobacterium_Unclassified	0.130245	0.0778635	1.67274	0.104054	0.0590618	0.114789
Dysosmobacter welbionis	0.105582	0.0589505	1.79102	0.082266	0.0590618	0.114789
Muribaculum gordoncarteri	0.0191935	0.0105657	1.81658	0.0148796	0.061116	0.117832
Acidaminococcus fermentans	0.025134	0.0322881	0.77843	0.0287111	0.0676303	0.128338
Prevotella herbatica	0.0198504	0.0350327	0.566625	0.0274416	0.0676303	0.128338
Phocaeicola_Unclassified	0.478874	0.394477	1.21395	0.436675	0.0699227	0.131651
Faecalibacterium sp. IP329	0.0296019	0.0301369	0.98225	0.0298694	0.0722775	0.13503
Alphaproteobacteria_Unclassified	0.0165941	0.0122064	1.35946	0.0144002	0.082343	0.150338
Clostridium_Unclassified	0.012415	0.0100788	1.23179	0.0112469	0.082343	0.150338
Prevotella sp. E2-28	0.0258273	0.0398567	0.648004	0.032842	0.082343	0.150338
Actinomycetia_Unclassified	0.0406569	0.0317911	1.27888	0.036224	0.0850267	0.154071
[Ruminococcus] torques	0.0763372	0.0391367	1.95053	0.0577369	0.0877795	0.156703
Prevotella veroralis	0.0135636	0.0204102	0.664551	0.0169869	0.0877795	0.156703
Dialister hominis	0.0453389	0.1432	0.316612	0.0942695	0.0906026	0.160553
Bifidobacterium catenulatum	0.0461439	0.0877175	0.526052	0.0669307	0.0964641	0.169692
Citrobacter freundii complex_Unclassified	0.0204557	0.00133858	15.2816	0.0108972	0.0995048	0.172523
Faecalibacterium sp. I2392	0.0233245	0.0203098	1.14844	0.0218171	0.0995048	0.172523
Bacteroides sp. M10	0.0594738	0.0555815	1.07003	0.0575276	0.105812	0.180855
Bacteroides thetaiotaomicron	0.617438	0.337414	1.82991	0.477426	0.105812	0.180855
Bacteroides heparinolyticus	0.0187872	0.0124256	1.51198	0.0156064	0.10908	0.182557
Coprobacter secundus	0.0146377	0.0150908	0.969975	0.0148642	0.10908	0.182557
Klebsiella_Unclassified	1.21125	0.379774	3.18941	0.795514	0.10908	0.182557
Eubacteriales_Unclassified	0.204537	0.151584	1.34933	0.17806	0.112426	0.18558
Klebsiella pneumoniae	0.634487	0.176967	3.58535	0.405727	0.112426	0.18558
Prevotella scopos	0.00808641	0.0134217	0.602487	0.0107541	0.115852	0.189934
Butyricimonas faecalis	0.0703914	0.0616343	1.14208	0.0660129	0.119358	0.194359
Dialister_Unclassified	0.190507	0.560865	0.339667	0.375686	0.122945	0.198857
Bifidobacterium breve	0.0925451	0.00879152	10.5266	0.0506683	0.126614	0.20075
Blautia obeum	0.0429517	0.0361839	1.18704	0.0395678	0.126614	0.20075
Prevotella oris	0.0239164	0.0378085	0.632566	0.0308624	0.126614	0.20075
Bacteroides humanifaecis	0.010968	0.0167495	0.654822	0.0138587	0.130367	0.204015
Roseburia_Unclassified	0.0224346	0.0438464	0.511662	0.0331405	0.130367	0.204015
Comamonas kerstersii	0.0422753	0.0747137	0.565831	0.0584945	0.138126	0.214764
Bacteroides zoogleoformans	0.0194083	0.0140815	1.37829	0.0167449	0.142135	0.21958
Aeromonas_Unclassified	0.0846626	0.00420772	20.1208	0.0444352	0.146231	0.223049
Streptomyces_Unclassified	0.0183709	0.0147174	1.24824	0.0165442	0.146231	0.223049
Bifidobacterium pseudocatenulatum	0.0297985	0.0485956	0.613193	0.0391971	0.154689	0.233001
Proteus mirabilis	0.019283	0.000767712	25.1175	0.0100254	0.154689	0.233001
Paraprevotella xylaniphila	0.240445	0.0540031	4.45242	0.147224	0.159053	0.236616
Prevotella ruminicola	0.0523824	0.075664	0.692303	0.0640232	0.159053	0.236616
Citrobacter freundii	0.0439153	0.00209811	20.9309	0.0230067	0.168055	0.246959
Lachnospira eligens	0.142935	0.176444	0.810086	0.15969	0.168055	0.246959
Bacteroides xylanisolvens	0.778163	0.675913	1.15128	0.727038	0.172695	0.250719
Prevotella dentalis	0.0578555	0.0831824	0.695526	0.070519	0.172695	0.250719
Phocaeicola vulgatus	3.60081	2.37787	1.5143	2.98934	0.177428	0.256049
Prevotella fusca	0.0216489	0.0295912	0.7316	0.0256201	0.197313	0.283051
Petrimonas mucosa	0.0121852	0.008284	1.47093	0.0102346	0.207837	0.296384
Enterobacter asburiae	0.0808844	0.00202088	40.0243	0.0414527	0.224366	0.316211
Klebsiella variicola	0.0283269	0.0268155	1.05636	0.0275712	0.224366	0.316211
Dorea longicatena	0.0682361	0.187466	0.363992	0.127851	0.247812	0.343233
Megamonas funiformis	0.132636	0.145613	0.910884	0.139124	0.247812	0.343233
Succinivibrio dextrinosolvens	0.00943019	0.0311143	0.303082	0.0202722	0.247812	0.343233
unclassified Prevotella_Unclassified	0.0520919	0.069041	0.754507	0.0605664	0.253928	0.349695
Terrabacteria group_Unclassified	0.0873775	0.0726682	1.20242	0.0800229	0.260147	0.356224
Prevotella sp. E9-3	0.0290315	0.0382727	0.758544	0.0336521	0.286055	0.389487
Dialister massiliensis	0.0402231	0.123337	0.326124	0.0817799	0.292791	0.396419
Prevotella denticola	0.036825	0.0477258	0.771595	0.0422754	0.313625	0.419909
Roseburia intestinalis	0.110424	0.223857	0.493281	0.167141	0.313625	0.419909
Prevotella buccalis	0.0478005	0.0625958	0.763639	0.0551981	0.320778	0.427113
Firmicutes_Unclassified	0.13216	0.117837	1.12155	0.124998	0.335396	0.444123
Bacteroides zhangwenhongii	0.0375337	0.0332504	1.12882	0.0353921	0.342861	0.449073
Salmonella enterica	0.0247412	0.00846655	2.92223	0.0166039	0.342861	0.449073
Prevotella sp. E15-22	0.0345921	0.0431078	0.802456	0.03885	0.350429	0.456505
Prevotella sp. E13-17	0.0351309	0.0440737	0.797095	0.0396023	0.358101	0.463992
Faecalibacterium duncaniae	0.0272138	0.0267857	1.01598	0.0269997	0.373755	0.481684
Bacteroides helcogenes	0.0200069	0.014331	1.39606	0.017169	0.381736	0.486764
Eubacterium sp. MSJ-33	0.0175491	0.0122542	1.43208	0.0149017	0.381736	0.486764
Bacteroides uniformis	0.543546	1.05787	0.513813	0.800707	0.398003	0.504836
Blautia_Unclassified	0.0287229	0.0198507	1.44695	0.0242868	0.414675	0.523229
Phascolarctobacterium sp. Marseille-Q4147	0.00927338	0.0260009	0.356656	0.0176371	0.431747	0.536345
Prevotella multiformis	0.0225841	0.0279272	0.808679	0.0252557	0.431747	0.536345
Streptococcus salivarius	0.0428864	0.00669587	6.4049	0.0247911	0.431747	0.536345
Collinsella aerofaciens	0.151793	0.197108	0.770101	0.17445	0.458091	0.566154
Parafannyhessea umbonata	0.00845235	0.0257676	0.328023	0.01711	0.467066	0.574301
Bacteroides nordii	0.139321	0.0590477	2.35946	0.0991842	0.4853	0.592923
Enterobacter mori	0.0893021	0.000888953	100.458	0.0450955	0.487132	0.592923
Lachnospiraceae_Unclassified	0.113871	0.117864	0.966122	0.115867	0.513348	0.621693
Coprococcus comes	0.0626174	0.0520754	1.20244	0.0573464	0.532498	0.64166
Enterobacter cloacae complex_Unclassified	0.23601	0.020069	11.7599	0.12804	0.542205	0.646888
Roseburia sp. NSJ-69	0.0248584	0.0365137	0.680796	0.030686	0.542205	0.646888
Klebsiella aerogenes	0.0375517	0.0061007	6.15531	0.0218262	0.551997	0.655327
Pseudomonas_Unclassified	0.0195226	0.0181339	1.07658	0.0188282	0.561875	0.663783
Ruminococcus bicirculans	0.0928533	0.11394	0.814928	0.103397	0.581878	0.684062
Bacteroides caccae	0.388192	0.503075	0.771639	0.445634	0.592002	0.692584
Blautia sp. SC05B48	0.0743449	0.0178196	4.17209	0.0460822	0.622838	0.721654
Sodaliphilus pleomorphus	0.0322412	0.0324564	0.993369	0.0323488	0.622838	0.721654
Enterobacter roggenkampii	0.0416976	0.0114145	3.65305	0.026556	0.65434	0.754526
Anaerostipes hadrus	0.0686201	0.0192842	3.55836	0.0439522	0.697296	0.78896
Klebsiella quasipneumoniae	0.0527344	0.0302143	1.74535	0.0414744	0.697296	0.78896
Pseudoprevotella muciniphila	0.0192378	0.0172828	1.11312	0.0182603	0.697296	0.78896
Simiaoa sunii	0.545589	1.20472	0.452877	0.875154	0.697296	0.78896
Phascolarctobacterium succinatutens	0.00708026	0.0216972	0.326321	0.0143887	0.708193	0.793835
Roseburia hominis	0.111645	0.0884504	1.26223	0.100048	0.708193	0.793835
Ruminococcus bovis	0.0112103	0.12546	0.089354	0.068335	0.719149	0.802384
Bifidobacterium bifidum	0.0375844	0.0392588	0.95735	0.0384216	0.763523	0.847968
Prevotella enoeca	0.0186395	0.0194843	0.95664	0.0190619	0.774744	0.852572
Sutterella faecalis	0.0256007	0.0296442	0.863599	0.0276225	0.774744	0.852572
Rothia mucilaginosa	0.0224406	0.00516925	4.34117	0.0138049	0.797323	0.873431
Bacteroidaceae_Unclassified	0.36019	0.327958	1.09828	0.344074	0.808676	0.87395
Blautia massiliensis	0.0300675	0.0225745	1.33193	0.026321	0.808676	0.87395
Prevotella sp. Rep29	0.0412827	0.0388454	1.06274	0.040064	0.808676	0.87395
Phocaeicola dorei	0.513464	0.719826	0.713318	0.616645	0.82007	0.882307
Bifidobacterium longum	1.06766	0.220143	4.84986	0.643902	0.8315	0.890629
Alistipes finegoldii	0.164663	0.119118	1.38235	0.141891	0.842967	0.894956
Prevotella sp. oral taxon 299	0.0116844	0.0119288	0.979518	0.0118066	0.842967	0.894956
Wujia chipingensis	0.0699582	0.0438124	1.59677	0.0568853	0.854466	0.903185
Sutterella wadsworthensis	0.0426939	0.0834311	0.511726	0.0630625	0.877553	0.923538
Bacteroidales_Unclassified	1.25705	1.21652	1.03332	1.23678	0.889136	0.93166
Enterobacter_Unclassified	0.463638	0.0268721	17.2535	0.245255	0.900743	0.935686
Prevotella nigrescens	0.0355875	0.0172247	2.06607	0.0264061	0.900743	0.935686
Enterobacter cloacae	0.428193	0.0386371	11.0825	0.233415	0.912371	0.943697
Unclassified_Unclassified	47.5401	46.1818	1.02941	46.861	0.924017	0.951659
Anaerobutyricum hallii	0.0267402	0.0280215	0.954274	0.0273808	0.947356	0.967427
Limosilactobacillus mucosae	0.0394499	0.00332851	11.8521	0.0213892	0.947356	0.967427
Phocaeicola salanitronis	0.0598835	0.0363366	1.64802	0.04811	0.959043	0.975229
Prevotella sp. oral taxon 475	0.0256976	0.0258606	0.993698	0.0257791	0.970739	0.982975
Alistipes communis	0.106724	0.111388	0.958133	0.109056	0.982441	0.990662
Enterobacter hormaechei	0.070443	0.00561766	12.5396	0.0380303	1	1
Ruminococcus sp. FMBCY1	0.125227	0.177323	0.706209	0.151275	1	1

## Sheet: HallAB_2017_IBD
Species	case	control	Ratio	Mean	wilcox_unpaired	wilcox_unpaired_fdr
Alistipes finegoldii	0.0411136	0.489505	0.0839901	0.265309	0.000140731	0.0191647
Streptococcus sp. HSISM1	0.0383148	0.000655898	58.4158	0.0194854	0.000172512	0.0191647
Alistipes megaguti	0.0114501	0.0566613	0.20208	0.0340557	0.000310001	0.0191647
Odoribacter splanchnicus	0.0804588	0.356741	0.225538	0.2186	0.000310001	0.0191647
Alistipes dispar	0.014866	0.0868871	0.171095	0.0508766	0.000449173	0.0191647
Streptococcus_Unclassified	0.307384	0.0122356	25.122	0.15981	0.000449173	0.0191647
Barnesiella viscericola	0.00816881	0.0407616	0.200405	0.0244652	0.000537643	0.0196624
Streptococcus parasanguinis	0.102365	0.00107805	94.9541	0.0517215	0.000641402	0.0205249
Streptococcus sp. LPB0220	0.0375429	0.00072888	51.5076	0.0191359	0.000762425	0.0216867
Phocaeicola salanitronis	0.0226946	0.065281	0.347645	0.0439878	0.00106689	0.0273124
Butyricimonas virosa	0.0235199	0.0592493	0.396964	0.0413846	0.00125615	0.0292341
Alistipes senegalensis	0.0195914	0.0783451	0.250065	0.0489682	0.0017254	0.0368086
Mycobacterium intracellulare	0.033404	0.00304282	10.978	0.0182234	0.00234264	0.0442622
Alistipes_Unclassified	0.0517487	0.147889	0.349916	0.0998187	0.00271826	0.0442622
unclassified Streptococcus_Unclassified	0.0189678	0.00107828	17.5907	0.010023	0.00314584	0.0442622
Streptomyces sp. ICC4	0.0274634	0.591864	0.0464015	0.309664	0.00362291	0.0442622
Alistipes indistinctus	0.0114144	0.0170776	0.668387	0.014246	0.00363089	0.0442622
Erysipelatoclostridium ramosum	0.120068	0.0100275	11.9739	0.0650475	0.00363089	0.0442622
Fusobacterium nucleatum	0.0470197	0.000824225	57.0471	0.023922	0.00363089	0.0442622
Prevotella_Unclassified	0.0105214	0.0187766	0.560345	0.014649	0.00363089	0.0442622
Pusillibacter faecalis	0.0332744	0.0846152	0.393244	0.0589448	0.00363089	0.0442622
Enterococcus raffinosus	0.144383	0.000242608	595.132	0.072313	0.00418024	0.0465279
Providencia alcalifaciens	0.0324608	0.000119419	271.824	0.0162901	0.00418024	0.0465279
Streptococcus sp. FDAARGOS_192	0.0178277	0.00021527	82.8156	0.00902151	0.00448622	0.047853
Staphylococcus cohnii	0.110423	0.000485939	227.237	0.0554546	0.00480034	0.0491555
Streptococcus salivarius	0.569416	0.00981964	57.9875	0.289618	0.00628429	0.0618761
Alistipes shahii	0.0708093	0.419331	0.168863	0.24507	0.00716489	0.0679337
Alistipes communis	0.0689683	0.14427	0.478051	0.106619	0.00924919	0.084564
[Clostridium] scindens	0.261533	0.0471335	5.54876	0.154333	0.0104733	0.0893725
Bacteroides intestinalis	0.429295	0.820875	0.522973	0.625085	0.0104733	0.0893725
Vescimonas coprocola	0.0781959	0.267031	0.292834	0.172614	0.011834	0.0977261
Blautia sp. NBRC 113351	0.232498	0.0187261	12.4157	0.125612	0.0133425	0.103505
Parabacteroides_Unclassified	0.473551	0.682641	0.693705	0.578096	0.0133425	0.103505
[Ruminococcus] gnavus	1.00653	0.147517	6.82313	0.577023	0.0188864	0.13814
Blautia argi	0.0695672	0.0239402	2.90588	0.0467537	0.0188864	0.13814
Bacteroides eggerthii	0.130573	0.334253	0.390642	0.232413	0.0211198	0.142281
Enterococcus_Unclassified	0.0158442	0.00172641	9.17751	0.00878529	0.0211198	0.142281
Haemophilus_Unclassified	0.0291664	0.00024324	119.908	0.0147048	0.0211198	0.142281
Bacteroides helcogenes	0.0101498	0.0279864	0.362669	0.0190681	0.0235714	0.147177
Bacteroides salyersiae	0.105456	0.276166	0.381856	0.190811	0.0235714	0.147177
Bacteroides uniformis	1.86974	4.04045	0.462755	2.95509	0.0235714	0.147177
Alistipes onderdonkii	0.621059	0.709885	0.874872	0.665472	0.0262562	0.152764
Dysosmobacter welbionis	0.175392	0.332898	0.526864	0.254145	0.0262562	0.152764
Prevotella melaninogenica	0.012527	0.00997672	1.25563	0.0112519	0.0262562	0.152764
Haemophilus sp. oral taxon 036	0.0380272	3.53315e-05	1076.3	0.0190312	0.0273597	0.155646
Clostridium perfringens	0.0194004	0.00410111	4.73054	0.0117508	0.0291918	0.159002
Oscillibacter sp. NSJ-62	0.0212689	0.0395364	0.537958	0.0304027	0.0291918	0.159002
Bacteroides nordii	0.0147681	0.0475792	0.31039	0.0311736	0.0323942	0.169243
Phocaeicola coprophilus	0.0772734	0.149544	0.516727	0.113409	0.0323942	0.169243
Komagataeibacter rhaeticus	0.00678259	0.224356	0.0302313	0.115569	0.033724	0.172667
Bacteroides sp. A1C1	0.033516	0.0769578	0.435512	0.0552369	0.0358822	0.173318
Bacteroidetes_Unclassified	0.183119	0.338483	0.540999	0.260801	0.0358822	0.173318
Paraprevotella xylaniphila	0.0160042	0.159966	0.100048	0.0879849	0.0358822	0.173318
Streptococcus thermophilus	0.0389585	0.00837861	4.64976	0.0236686	0.0396729	0.183758
Eikenella corrodens	0.0453377	8.14403e-05	556.698	0.0227096	0.040923	0.183758
Sutterella wadsworthensis	0.0248262	0.104344	0.237927	0.0645851	0.0429411	0.183758
Bacteroides caccae	0.317585	1.39767	0.227225	0.857626	0.0437861	0.183758
Blautia hansenii	0.168611	0.022968	7.3411	0.0957894	0.0437861	0.183758
Blautia producta	0.205572	0.0278684	7.37651	0.11672	0.0437861	0.183758
Parabacteroides distasonis	0.409466	0.679235	0.602834	0.54435	0.0437861	0.183758
Vescimonas fastidiosa	0.037707	0.0702566	0.536704	0.0539818	0.0437861	0.183758
Enterocloster clostridioformis	0.0766659	0.0248024	3.09106	0.0507342	0.04824	0.196023
Faecalibacterium sp. I4384	0.266069	0.407257	0.653319	0.336663	0.04824	0.196023
Blautia pseudococcoides	0.0409711	0.0210512	1.94626	0.0310111	0.053055	0.208955
Haemophilus influenzae	0.02694	0.000243894	110.458	0.0135919	0.053055	0.208955
Mycolicibacterium austroafricanum	0.0137133	0.0084215	1.62836	0.0110674	0.05825	0.222567
Proteobacteria_Unclassified	0.228866	0.16393	1.39612	0.196398	0.05825	0.222567
Bacteroidales_Unclassified	1.82233	2.92452	0.62312	2.37342	0.0638462	0.236878
Parabacteroides goldsteinii	0.0163161	0.0293325	0.556248	0.0228243	0.0638462	0.236878
Anaerotruncus colihominis	0.0245068	0.0313426	0.781902	0.0279247	0.0698624	0.2484
Parabacteroides merdae	0.530763	0.701278	0.756851	0.616021	0.0698624	0.2484
Romboutsia ilealis	0.0498466	0.0047346	10.5282	0.0272906	0.0698624	0.2484
Klebsiella pneumoniae	0.217787	0.172342	1.26369	0.195065	0.0763205	0.26072
Curtobacterium sp. Csp2	0.0213438	0.0137798	1.54892	0.0175618	0.083132	0.26072
[Clostridium] innocuum	0.235045	0.0491144	4.78565	0.142079	0.0832395	0.26072
Acidihalobacter ferrooxydans	0.021975	0.0328314	0.669328	0.0274032	0.0832395	0.26072
Eggerthella lenta	0.259446	0.0352845	7.35298	0.147365	0.0832395	0.26072
Lachnoclostridium sp. YL32	0.0926695	0.0201366	4.60204	0.0564031	0.0832395	0.26072
Phocaeicola vulgatus	3.75678	5.34349	0.703056	4.55014	0.0832395	0.26072
unclassified Bacteroides_Unclassified	0.0116037	0.0233428	0.497098	0.0174732	0.0832395	0.26072
Mycobacterium canettii	0.0552496	2.78952e-05	1980.61	0.0276387	0.0879295	0.26072
Streptomyces sp. ICC1	0.146777	0.0903027	1.62539	0.11854	0.0893771	0.26072
Haemophilus haemolyticus	0.0498607	9.10345e-05	547.711	0.0249758	0.0903812	0.26072
Anaerostipes caccae	0.089271	0.0083475	10.6943	0.0488092	0.0906409	0.26072
Burkholderia cenocepacia	0.0192502	0.0132063	1.45765	0.0162283	0.0906409	0.26072
Butyricimonas faecalis	0.0162914	0.0226966	0.717788	0.019494	0.0906409	0.26072
Oscillospiraceae_Unclassified	0.133705	0.169639	0.788175	0.151672	0.0906409	0.26072
Phocaeicola dorei	2.2817	3.35085	0.680933	2.81627	0.0906409	0.26072
Phocaeicola_Unclassified	0.988923	1.3993	0.706727	1.19411	0.0906409	0.26072
unclassified Aggregatibacter_Unclassified	0.0206524	8.64531e-06	2388.86	0.0103305	0.0960771	0.271259
Bacteroides cellulosilyticus	0.368281	0.188725	1.95142	0.278503	0.0985433	0.271259
Bifidobacterium pseudocatenulatum	0.011788	0.0999055	0.117992	0.0558468	0.0985433	0.271259
Brevibacillus brevis	0.0168185	0.00589155	2.85468	0.011355	0.0985433	0.271259
Bacillales_Unclassified	0.0121753	0.00779175	1.56259	0.00998354	0.106968	0.276605
Bacteroides sp. CACC 737	0.0274646	0.0463308	0.592795	0.0368977	0.106968	0.276605
Bifidobacterium dentium	0.0934417	0.00155586	60.058	0.0474988	0.106968	0.276605
Blautia_Unclassified	0.217769	0.0989753	2.20024	0.158372	0.106968	0.276605
Campylobacter concisus	0.0161844	0.000986495	16.406	0.00858546	0.106968	0.276605
Veillonella atypica	0.228664	0.00210018	108.878	0.115382	0.106968	0.276605
Bacteroides humanifaecis	0.0350602	0.0532673	0.658193	0.0441637	0.115933	0.282657
Bacteroides sp. HF-162	0.0227078	0.0417106	0.544414	0.0322092	0.115933	0.282657
Burkholderia dolosa	0.0629688	0.0426456	1.47656	0.0528072	0.115933	0.282657
Clostridium_Unclassified	0.022767	0.00799681	2.847	0.0153819	0.115933	0.282657
Klebsiella variicola	0.0515963	0.0436926	1.18089	0.0476445	0.115933	0.282657
Lacrimispora saccharolytica	0.0167679	0.0130352	1.28635	0.0149016	0.115933	0.282657
Aggregatibacter aphrophilus	0.0343149	0.000188252	182.282	0.0172516	0.125459	0.289348
Bacteroides sp. CBA7301	0.0588755	0.0318604	1.84792	0.045368	0.125459	0.289348
Bacteroides stercoris	1.29628	3.49833	0.370542	2.39731	0.125459	0.289348
Bacteroides_Unclassified	2.682	4.25476	0.630354	3.46838	0.125459	0.289348
Simiaoa sunii	0.327312	0.385848	0.848292	0.35658	0.125459	0.289348
Xanthobacter autotrophicus	0.139185	0.0889187	1.56531	0.114052	0.125459	0.289348
Faecalibacterium sp. HTFF	0.203778	0.515492	0.395309	0.359635	0.135563	0.307115
Longicatena caecimuris	0.38228	0.0127212	30.0505	0.1975	0.135563	0.307115
Bacteria_Unclassified	1.72045	1.44285	1.1924	1.58165	0.146263	0.320028
Bacteroides ovatus	0.773163	1.09777	0.704304	0.935466	0.146263	0.320028
Faecalicatena sp. Marseille-Q4148	0.0859497	0.0482394	1.78173	0.0670946	0.146263	0.320028
Listeria monocytogenes	0.0189953	0.000623527	30.4643	0.00980942	0.146263	0.320028
Akkermansia muciniphila	0.12878	0.581226	0.221566	0.355003	0.157575	0.336159
Faecalibacterium duncaniae	0.0949332	0.119441	0.794813	0.107187	0.157575	0.336159
Veillonella nakazawae	0.031426	0.00169201	18.5731	0.016559	0.157575	0.336159
Bacteroidaceae_Unclassified	0.749228	1.08972	0.687545	0.919472	0.169516	0.344414
Bacteroides faecis	0.401254	0.453053	0.885667	0.427153	0.169516	0.344414
Enterobacter cloacae complex_Unclassified	0.0722285	0.00687037	10.513	0.0395494	0.169516	0.344414
Eubacterium sp. c-25	0.0161999	0.0117777	1.37547	0.0139888	0.169516	0.344414
Parabacteroides johnsonii	0.0145068	0.0248258	0.584344	0.0196663	0.169516	0.344414
Streptomyces armeniacus	0.0363503	0.0136641	2.66027	0.0250072	0.169516	0.344414
Adlercreutzia equolifaciens	0.0530456	0.0261842	2.02586	0.0396149	0.1821	0.353163
Bacteroides caecimuris	0.0657242	0.0630514	1.04239	0.0643878	0.1821	0.353163
Dysosmobacter sp. Marseille-Q4140	0.0422828	0.0457497	0.92422	0.0440163	0.1821	0.353163
Haemophilus parainfluenzae	0.426011	0.0079291	53.7275	0.21697	0.1821	0.353163
Lachnoclostridium phocaeense	0.0327441	0.0164468	1.99092	0.0245955	0.1821	0.353163
Mycolicibacter sp. MYC340	0.0564879	0.026207	2.15545	0.0413474	0.1821	0.353163
Lachnospiraceae_Unclassified	0.782869	0.515866	1.51758	0.649367	0.195341	0.373189
Serratia sp. 3ACOL1	0.0162254	0.0122004	1.32991	0.0142129	0.195341	0.373189
Aggregatibacter_Unclassified	0.0407761	7.74016e-05	526.813	0.0204268	0.209251	0.388176
Amedibacterium intestinale	0.014602	0.00766206	1.90575	0.011132	0.209251	0.388176
Clostridioides difficile	0.114966	0.0537209	2.14006	0.0843434	0.209251	0.388176
Mycobacteroides abscessus	0.0243421	0.022421	1.08568	0.0233816	0.209251	0.388176
Pseudoalteromonas sp. 3J6	0.122372	0.00399975	30.5949	0.0631858	0.217771	0.401074
Flintibacter sp. KGMB00164	0.0544403	0.0589706	0.923176	0.0567055	0.223842	0.403546
Intestinimonas butyriciproducens	0.0412827	0.0612042	0.674508	0.0512434	0.223842	0.403546
Xanthomonas citri	0.092058	0.0693743	1.32698	0.0807162	0.223842	0.403546
Blautia obeum	0.40432	0.182208	2.219	0.293264	0.239121	0.416428
Blautia sp. SC05B48	0.196044	0.0967722	2.02583	0.146408	0.239121	0.416428
Citrobacter_Unclassified	0.0680573	0.00187386	36.3193	0.0349656	0.239121	0.416428
Veillonella dispar	0.028143	0.00108972	25.826	0.0146163	0.239121	0.416428
Veillonella_Unclassified	0.0365392	0.00172708	21.1566	0.0191331	0.239121	0.416428
Bacilli_Unclassified	0.0922797	0.0605044	1.52517	0.0763921	0.255099	0.42406
Bartonella krasnovii	0.223139	0.116389	1.91719	0.169764	0.255099	0.42406
Faecalibacterium sp. I2392	0.0983733	0.12913	0.761814	0.113752	0.255099	0.42406
Firmicutes_Unclassified	0.398492	0.308475	1.29182	0.353484	0.255099	0.42406
Lacrimispora sphenoides	0.0130799	0.0100102	1.30665	0.0115451	0.255099	0.42406
Prevotella copri	1.43583	2.96087	0.484936	2.19835	0.255099	0.42406
Sellimonas intestinalis	0.0546443	0.0453846	1.20403	0.0500145	0.255099	0.42406
Adlercreutzia hattorii	0.038661	0.0269166	1.43633	0.0327888	0.271778	0.44035
Dialister pneumosintes	0.0488649	0.00294683	16.5822	0.0259058	0.271778	0.44035
Klebsiella_Unclassified	0.01284	0.16931	0.0758371	0.091075	0.271778	0.44035
Ruthenibacterium lactatiformans	0.293737	0.185109	1.58683	0.239423	0.271778	0.44035
Bacteroides fragilis	4.71069	1.19121	3.95455	2.95095	0.289167	0.454152
Bacteroides zhangwenhongii	0.160312	0.16001	1.00189	0.160161	0.289167	0.454152
Citrobacter freundii	0.0194053	0.000670851	28.9264	0.0100381	0.289167	0.454152
Dorea longicatena	0.878896	0.446093	1.97021	0.662495	0.289167	0.454152
Ruminococcus champanellensis	0.0122276	0.0145277	0.841673	0.0133776	0.289167	0.454152
Phascolarctobacterium faecium	0.306343	0.0911587	3.36054	0.198751	0.307265	0.476726
Solibaculum mannosilyticum	0.0140776	0.0187181	0.752086	0.0163979	0.307265	0.476726
Bifidobacterium bifidum	0.158419	0.00904308	17.5183	0.0837312	0.326074	0.496874
Novisyntrophococcus fermenticellae	0.017679	0.0135054	1.30903	0.0155922	0.326074	0.496874
Terrabacteria group_Unclassified	0.406126	0.189295	2.14546	0.297711	0.326074	0.496874
unclassified Faecalibacterium_Unclassified	0.148618	0.228613	0.650088	0.188616	0.34559	0.523498
Clostridium sp. SY8519	0.0156896	0.0132647	1.18281	0.0144772	0.365813	0.547651
Veillonella sp. S12025-13	0.0358382	0.0015314	23.4022	0.0186848	0.365813	0.547651
Aggregatibacter segnis	0.0573607	3.21446e-05	1784.46	0.0286964	0.380958	0.567007
Ligilactobacillus ruminis	0.00208343	0.0874391	0.0238273	0.0447612	0.386734	0.568989
Veillonella parvula	0.181458	0.00686533	26.431	0.0941616	0.386734	0.568989
Faecalibacterium sp. IP329	0.12638	0.135235	0.93452	0.130807	0.408348	0.593961
Pseudomonas fluorescens	0.0241844	0.0159363	1.51757	0.0200603	0.408348	0.593961
Blautia massiliensis	0.324941	0.176282	1.8433	0.250612	0.430641	0.612467
Coprococcus sp. ART55/1	0.0319121	0.152752	0.208914	0.0923323	0.430641	0.612467
Staphylococcus aureus	3.39678	1.76286	1.92685	2.57982	0.430641	0.612467
Wansuia hejianensis	0.0285118	0.0218992	1.30195	0.0252055	0.430641	0.612467
Aggregatibacter sp. 2125159857	0.0259198	5.20286e-05	498.184	0.0129859	0.436233	0.616992
Eubacterium sp. MSJ-33	0.0181731	0.0252522	0.719667	0.0217126	0.453604	0.624315
Gammaproteobacteria_Unclassified	0.243203	0.310084	0.784313	0.276643	0.453604	0.624315
Roseburia sp. NSJ-69	0.107139	0.0792093	1.3526	0.0931739	0.453604	0.624315
Ruminococcus sp. FMBCY1	0.175886	0.0524435	3.35381	0.114165	0.453604	0.624315
Unclassified_Unclassified	27.3107	29.974	0.911147	28.6424	0.453604	0.624315
Acinetobacter baumannii	0.0191177	0.111106	0.172067	0.0651119	0.477218	0.632994
Blautia liquoris	0.0153965	0.0126222	1.21979	0.0140094	0.477218	0.632994
Dialister_Unclassified	0.022963	0.188592	0.12176	0.105777	0.477218	0.632994
Escherichia coli	0.223989	0.162432	1.37896	0.19321	0.477218	0.632994
Faecalibacterium sp. I3333	0.12786	0.216977	0.589277	0.172419	0.477218	0.632994
Faecalibacterium sp. I3389	0.251257	0.229841	1.09318	0.240549	0.477218	0.632994
Faecalibacterium_Unclassified	1.63118	2.19272	0.743907	1.91195	0.477218	0.632994
Coprococcus comes	0.384212	0.192561	1.99528	0.288386	0.501471	0.658341
Enterobacter_Unclassified	0.354414	0.00622237	56.9581	0.180318	0.501471	0.658341
Ruminococcus bovis	0.0731338	0.0092961	7.86715	0.041215	0.520665	0.670363
Clostridium cadaveris	0.0922567	0.00391653	23.5557	0.0480866	0.526339	0.670363
Clostridium sp. M62/1	0.220367	0.0713113	3.09021	0.145839	0.526339	0.670363
Collinsella aerofaciens	0.257253	0.231849	1.10957	0.244551	0.526339	0.670363
Faecalibacterium sp. I4179	0.154762	0.253085	0.611502	0.203923	0.526339	0.670363
Gordonibacter pamelaeae	0.0217203	0.0107046	2.02905	0.0162125	0.526339	0.670363
Aeromonas caviae	0.0188801	0.151581	0.124554	0.0852307	0.551805	0.695872
Turicimonas muris	0.0211473	0.0120754	1.75127	0.0166114	0.551805	0.695872
Massilistercora timonensis	0.0275171	0.0232333	1.18438	0.0253752	0.577841	0.718094
Pseudomonas aeruginosa	0.0411168	0.045469	0.904282	0.0432929	0.577841	0.718094
Roseburia hominis	0.378	0.219851	1.71934	0.298926	0.577841	0.718094
Aggregatibacter sp. Marseille-P9115	0.0587843	3.97134e-05	1480.21	0.029412	0.585445	0.724028
Acidaminococcus intestini	0.304381	0.0987778	3.08147	0.201579	0.599211	0.733331
Coprococcus catus	0.137965	0.113215	1.21861	0.12559	0.604425	0.733331
Salmonella enterica	2.1201	0.53434	3.96769	1.32722	0.604425	0.733331
Vibrio sp. Scap24	0.489209	0.00562845	86.9171	0.247419	0.604425	0.733331
Bifidobacterium scardovii	0.0338695	0.000656407	51.5982	0.0172629	0.626442	0.748475
Bacteroides sp. M10	0.0502438	0.0412996	1.21657	0.0457717	0.631526	0.748475
Enterobacter hormaechei	0.0609071	0.00145051	41.9901	0.0311788	0.631526	0.748475
Enterococcus faecalis	0.0135239	0.00522603	2.5878	0.00937497	0.631526	0.748475
Neptunomonas phycophila	0.038978	0.00650171	5.99503	0.0227398	0.631526	0.748475
Bacteroides xylanisolvens	1.29711	1.02516	1.26527	1.16114	0.659117	0.774009
Lachnospira eligens	0.368618	0.285487	1.29119	0.327053	0.659117	0.774009
Coprococcus_Unclassified	0.0218955	0.0212776	1.02904	0.0215865	0.687163	0.799608
Enterocloster bolteae	0.405687	0.164689	2.46335	0.285188	0.687163	0.799608
Qiania dongpingensis	0.014006	0.0129323	1.08302	0.0134691	0.715635	0.825237
Ruminococcus bicirculans	0.317339	0.403288	0.786879	0.360314	0.715635	0.825237
Anaerobutyricum hallii	0.469529	0.408151	1.15038	0.43884	0.744494	0.839605
Eubacterium sp. NSJ-61	0.0175249	0.0153074	1.14486	0.0164162	0.744494	0.839605
Hungatella hathewayi	0.0220328	0.0735675	0.299491	0.0478001	0.744494	0.839605
Roseburia_Unclassified	0.21919	0.107426	2.04038	0.163308	0.744494	0.839605
Wujia chipingensis	0.0964372	0.179718	0.536603	0.138078	0.744494	0.839605
[Haemophilus] ducreyi	0.111584	0.0643399	1.73428	0.0879618	0.773706	0.868723
Anaerostipes hadrus	1.25361	0.367131	3.41463	0.810373	0.803231	0.886324
Butyrivibrio fibrisolvens	0.012455	0.0116249	1.07141	0.0120399	0.803231	0.886324
Enterobacter cloacae	0.021391	0.00100107	21.368	0.011196	0.803231	0.886324
Escherichia_Unclassified	0.0190561	0.0159735	1.19298	0.0175148	0.803231	0.886324
Actinomycetia_Unclassified	0.0249184	0.0212351	1.17345	0.0230767	0.833032	0.903628
Coprococcus eutactus	0.151024	0.0382153	3.95192	0.0946196	0.833032	0.903628
Enterobacterales_Unclassified	0.0183274	0.01878	0.975902	0.0185537	0.833032	0.903628
Monoglobus pectinilyticus	0.0568317	0.0222838	2.55036	0.0395577	0.833032	0.903628
Bacteroides thetaiotaomicron	1.23395	0.439794	2.80575	0.836873	0.863066	0.924456
Enterobacteriaceae_Unclassified	0.593083	0.218218	2.71784	0.405651	0.863066	0.924456
Roseburia intestinalis	1.59781	0.528701	3.02214	1.06325	0.863066	0.924456
Aggregatibacter sp. oral taxon 513	0.111696	5.99319e-05	1863.72	0.0558779	0.893295	0.944973
Bifidobacterium adolescentis	0.34207	0.281222	1.21637	0.311646	0.893295	0.944973
Faecalibacillus intestinalis	0.0801504	0.0662471	1.20987	0.0731987	0.893295	0.944973
Dialister hominis	0.00344914	0.0361765	0.0953421	0.0198128	0.923673	0.961221
Enterococcus faecium	0.0750099	0.0500999	1.4972	0.0625549	0.923673	0.961221
Flavonifractor plautii	0.674444	0.412209	1.63617	0.543326	0.923673	0.961221
Pseudobutyrivibrio xylanivorans	0.0186112	0.0210272	0.885099	0.0198192	0.923673	0.961221
Dialister massiliensis	0.00336256	0.041957	0.0801431	0.0226598	0.953423	0.977061
[Ruminococcus] torques	0.517494	0.251214	2.05997	0.384354	0.954161	0.977061
Eubacteriales_Unclassified	0.64003	0.615318	1.04016	0.627674	0.954161	0.977061
Faecalibacterium prausnitzii	2.68283	2.80408	0.956759	2.74346	0.954161	0.977061
[Clostridium] hylemonae	0.0198881	0.0217024	0.916401	0.0207952	0.984713	0.988574
Bifidobacterium_Unclassified	0.145843	0.0619437	2.35445	0.103894	0.984713	0.988574
Faecalibacterium sp. IP118	0.0765751	0.0918259	0.833916	0.0842005	0.984713	0.988574
Bacteroides luhongzhouii	0.0603651	0.0371247	1.62601	0.0487449	0.984713	0.988574
Bifidobacterium longum	0.925505	0.231472	3.99835	0.578488	0.984713	0.988574
Faecalitalea cylindroides	0.0306777	0.0318074	0.964481	0.0312425	1	1

## Sheet: HanniganGD_2017_Adenoma
Species	case	control	Ratio	Mean	wilcox_unpaired	wilcox_unpaired_fdr
Aeromonas caviae	1.48359	0.000298494	4970.27	0.741946	0.000174965	0.0461907
Terrabacteria group_Unclassified	0.261662	0.920938	0.284125	0.5913	0.00146407	0.193257
Proteobacteria_Unclassified	0.503621	0.248245	2.02873	0.375933	0.00345476	0.279904
Streptomyces sp. ICC1	1.10134	2.20203	0.50015	1.65169	0.00500827	0.279904
Ralstonia solanacearum	0.299215	0.00838451	35.6867	0.1538	0.00564913	0.279904
Bifidobacterium animalis	0.0683288	0.00483912	14.1201	0.036584	0.00636146	0.279904
Erysipelotrichaceae_Unclassified	0.00777106	0.0150756	0.515472	0.0114233	0.0125402	0.472945
Parabacteroides goldsteinii	0.00313832	0.0431321	0.0727607	0.0231352	0.0233809	0.771571
Firmicutes_Unclassified	0.571318	0.671633	0.850641	0.621476	0.0360312	0.822803
Emergencia timonensis	0.00767004	0.0163112	0.47023	0.0119906	0.0377375	0.822803
Coprococcus eutactus	0.044726	0.0539666	0.828772	0.0493463	0.0452517	0.822803
Eubacterium sp. NSJ-61	0.0362366	0.0660829	0.548351	0.0511598	0.0473123	0.822803
Streptococcus sp. A12	0.047149	0.0115758	4.07308	0.0293624	0.0473123	0.822803
Streptococcus ilei	0.0146961	0.00696828	2.109	0.0108322	0.0494497	0.822803
Staphylococcus_Unclassified	0.0342534	0.120178	0.285022	0.0772156	0.051666	0.822803
Bacillales_Unclassified	0.018343	0.0232716	0.788216	0.0208073	0.058809	0.822803
Bifidobacterium pseudocatenulatum	0.23098	0.750365	0.307823	0.490672	0.058809	0.822803
Streptomyces sp. ICC4	0.363149	0.177117	2.05033	0.270133	0.058809	0.822803
Methanobrevibacter sp. TLL-48-HuF1	0.159322	0.00349274	45.6152	0.0814074	0.0592169	0.822803
Streptococcus australis	0.0209569	0.0125441	1.67066	0.0167505	0.0640036	0.838979
Gammaproteobacteria_Unclassified	0.532695	0.57943	0.919344	0.556063	0.066737	0.838979
Eubacterium callanderi	0.00648431	0.0150367	0.431232	0.0107605	0.0886118	0.99555
Bacteroides eggerthii	0.0498882	0.220171	0.226589	0.135029	0.0921541	0.99555
Roseburia hominis	0.294861	0.447837	0.658412	0.371349	0.0958072	0.99555
Bacillus_Unclassified	0.0107319	0.0123488	0.869061	0.0115403	0.103454	0.99555
Serratia sp. 3ACOL1	0.0217016	0.0137813	1.57471	0.0177414	0.111569	0.99555
Gordonibacter urolithinfaciens	0.0513884	0.0415136	1.23787	0.046451	0.124655	0.99555
Klebsiella variicola	0.102765	0.0521133	1.97195	0.0774389	0.124655	0.99555
Christensenella minuta	0.0146236	0.0195255	0.748948	0.0170746	0.138886	0.99555
Intestinimonas butyriciproducens	0.0482486	0.067345	0.716439	0.0577968	0.143893	0.99555
Bacteroides nordii	0.0116727	0.0219091	0.532779	0.0167909	0.149034	0.99555
Curtobacterium sp. Csp2	0.0304566	0.0336645	0.904709	0.0320606	0.149034	0.99555
Oscillospiraceae_Unclassified	0.170456	0.181875	0.937217	0.176166	0.149034	0.99555
Bartonella krasnovii	0.208681	0.139614	1.4947	0.174147	0.154312	0.99555
Vescimonas coprocola	0.222383	0.250616	0.887349	0.2365	0.154312	0.99555
Flavonifractor plautii	0.132501	0.18219	0.72727	0.157345	0.159728	0.99555
Clostridium sp. SY8519	0.0249586	0.0293214	0.851209	0.02714	0.176823	0.99555
Eggerthella_Unclassified	0.0216488	0.0131472	1.64665	0.017398	0.182809	0.99555
Oscillibacter sp. NSJ-62	0.0385249	0.0370966	1.0385	0.0378108	0.182809	0.99555
Pusillibacter faecalis	0.0302947	0.0373039	0.812103	0.0337993	0.182809	0.99555
Ruminococcus albus	0.0101941	0.013854	0.735823	0.0120241	0.182809	0.99555
Xanthobacter autotrophicus	0.158395	0.105444	1.50218	0.13192	0.182809	0.99555
Bacteroidetes_Unclassified	0.0329994	0.058498	0.564111	0.0457487	0.188941	0.99555
Eubacterium_Unclassified	0.00575015	0.0178386	0.322343	0.0117944	0.188941	0.99555
Odoribacter splanchnicus	0.0104963	0.0606317	0.173115	0.035564	0.188941	0.99555
Enterobacterales_Unclassified	0.0429595	0.0170272	2.52299	0.0299934	0.19522	0.99555
Megasphaera massiliensis	0.0549432	0.00425108	12.9245	0.0295971	0.19522	0.99555
Dysosmobacter welbionis	0.0932342	0.15614	0.597119	0.124687	0.214957	0.99555
Alistipes finegoldii	0.0504789	0.1342	0.376146	0.0923395	0.221839	0.99555
Bifidobacterium bifidum	0.0613635	0.073887	0.830505	0.0676252	0.228875	0.99555
Klebsiella_Unclassified	0.0376625	0.0122062	3.08552	0.0249344	0.228875	0.99555
Paraprevotella xylaniphila	0.0244597	0.00657328	3.72108	0.0155165	0.228875	0.99555
Schaalia odontolytica	0.0483935	0.0533397	0.907271	0.0508666	0.228875	0.99555
Bacteroides thetaiotaomicron	0.0714029	0.255007	0.280004	0.163205	0.243412	0.99555
Bifidobacterium catenulatum	0.0191376	0.053099	0.360414	0.0361183	0.243412	0.99555
Lachnoclostridium sp. YL32	0.0320598	0.0251296	1.27578	0.0285947	0.243412	0.99555
Massilistercora timonensis	0.0533734	0.0472136	1.13047	0.0502935	0.243412	0.99555
Ruminococcus sp. FMBCY1	0.593119	0.406899	1.45765	0.500009	0.243412	0.99555
Anaerostipes caccae	0.0482868	0.0249319	1.93675	0.0366094	0.250914	0.99555
Bifidobacterium_Unclassified	0.133268	0.286452	0.465236	0.20986	0.250914	0.99555
Erysipelatoclostridium ramosum	0.142149	0.226557	0.627431	0.184353	0.250914	0.99555
Brevibacillus brevis	0.0114588	0.011915	0.961719	0.0116869	0.26639	0.99555
Parabacteroides merdae	0.251471	0.215744	1.1656	0.233607	0.26639	0.99555
Faecalibacterium sp. IP118	0.0497565	0.0528509	0.94145	0.0513037	0.274365	0.99555
Faecalitalea cylindroides	0.0627577	0.0972938	0.645033	0.0800258	0.274365	0.99555
Bacteria_Unclassified	1.82549	1.52026	1.20077	1.67288	0.282499	0.99555
Alistipes dispar	0.00999439	0.0100234	0.997109	0.0100089	0.28811	0.99555
Bacteroides stercoris	0.0162356	0.20209	0.0803382	0.109163	0.290792	0.99555
Pseudobutyrivibrio xylanivorans	0.0302481	0.0327314	0.924132	0.0314897	0.290792	0.99555
Actinomycetia_Unclassified	0.0416165	0.0515794	0.806843	0.0465979	0.299244	0.99555
Akkermansia muciniphila	3.15685	4.02623	0.784069	3.59154	0.299244	0.99555
Bifidobacterium longum	0.397891	0.897208	0.443477	0.64755	0.299244	0.99555
Coprococcus comes	0.797169	1.0321	0.77238	0.914632	0.299244	0.99555
Gordonibacter_Unclassified	0.0111705	0.0104218	1.07185	0.0107962	0.307856	0.99555
Roseburia_Unclassified	0.096283	0.109077	0.882706	0.10268	0.307856	0.99555
Veillonella parvula	0.00737505	0.0341365	0.216046	0.0207558	0.316627	0.99555
Vescimonas fastidiosa	0.101481	0.122393	0.829135	0.111937	0.316627	0.99555
[Clostridium] hylemonae	0.0411454	0.0490739	0.838438	0.0451097	0.325557	0.99555
Anaerocolumna chitinilytica	0.0133855	0.0150105	0.891744	0.014198	0.343896	0.99555
Blautia obeum	1.13164	0.991796	1.141	1.06172	0.343896	0.99555
Faecalibacterium prausnitzii	1.23954	1.44116	0.860105	1.34035	0.343896	0.99555
Wansuia hejianensis	0.0601489	0.0637032	0.944205	0.061926	0.353303	0.99555
Coriobacteriia_Unclassified	0.0188802	0.0132497	1.42495	0.0160649	0.362869	0.99555
Monoglobus pectinilyticus	0.0989836	0.166396	0.594866	0.13269	0.362869	0.99555
Pseudomonas fluorescens	0.0289444	0.0240282	1.2046	0.0264863	0.362869	0.99555
Bifidobacterium breve	0.00975202	0.0168436	0.578976	0.0132978	0.372592	0.99555
Eubacteriales_Unclassified	1.06057	1.14063	0.929805	1.1006	0.372592	0.99555
Longicatena caecimuris	0.048294	0.0598343	0.807129	0.0540642	0.382472	0.99555
Streptococcus parasanguinis	0.0980842	0.0720892	1.36059	0.0850867	0.382472	0.99555
Xanthomonas citri	0.137813	0.104709	1.31616	0.121261	0.382472	0.99555
Alistipes shahii	0.0263957	0.0648421	0.407077	0.0456189	0.392509	0.99555
Amedibacterium intestinale	0.0253269	0.0300527	0.84275	0.0276898	0.392509	0.99555
Parabacteroides_Unclassified	0.128577	0.0409043	3.14336	0.0847406	0.392509	0.99555
Bacillaceae_Unclassified	0.0103998	0.0119414	0.870904	0.0111706	0.402701	0.99555
Eggerthella lenta	0.586434	0.314194	1.86647	0.450314	0.402701	0.99555
Enterobacter_Unclassified	0.0208275	0.00353004	5.90008	0.0121788	0.402701	0.99555
Eubacterium maltosivorans	0.00932353	0.0145067	0.642705	0.0119151	0.402701	0.99555
Faecalibacterium duncaniae	0.0752336	0.0840713	0.894879	0.0796524	0.402701	0.99555
Hungatella hathewayi	0.0246708	0.0367481	0.671348	0.0307094	0.402701	0.99555
Parabacteroides distasonis	0.107067	0.0697617	1.53475	0.0884141	0.402701	0.99555
Parabacteroides johnsonii	0.00494678	0.0371819	0.133043	0.0210644	0.402701	0.99555
Anaerotruncus colihominis	0.0220981	0.024485	0.902517	0.0232915	0.413047	0.99555
Blautia massiliensis	1.59557	2.10624	0.757543	1.85091	0.413047	0.99555
Polynucleobacter necessarius	0.741774	1.10449	0.671598	0.923133	0.413047	0.99555
Eubacterium sp. MSJ-33	0.0297796	0.0331708	0.897765	0.0314752	0.423545	0.99555
Faecalibacillus intestinalis	0.200667	0.248476	0.80759	0.224572	0.423545	0.99555
Faecalibacterium sp. I2392	0.0571448	0.0676421	0.844812	0.0623935	0.423545	0.99555
Clostridium cadaveris	0.0122716	0.00804055	1.52622	0.0101561	0.434196	0.99555
Acidihalobacter ferrooxydans	0.0605154	0.056661	1.06803	0.0585882	0.444997	0.99555
Citrobacter_Unclassified	0.0144608	0.00710729	2.03464	0.010784	0.455947	0.99555
Enterocloster bolteae	0.0917888	0.101279	0.906298	0.0965338	0.455947	0.99555
Paenibacillus_Unclassified	0.0161944	0.0177176	0.914032	0.016956	0.455947	0.99555
Phocaeicola dorei	0.0747382	0.16786	0.445243	0.121299	0.455947	0.99555
Staphylococcus aureus	3.28063	4.39218	0.746926	3.8364	0.455947	0.99555
Bacteroides caccae	0.0981986	0.468109	0.209777	0.283154	0.467045	0.99555
Phocaeicola coprophilus	0.0223481	0.009214	2.42545	0.0157811	0.467045	0.99555
Adlercreutzia hattorii	0.134902	0.093849	1.43743	0.114375	0.478287	0.99555
Anaerostipes rhamnosivorans	0.0172989	0.0154262	1.12139	0.0163625	0.478287	0.99555
Enterococcus faecalis	0.0136577	0.0143396	0.952446	0.0139986	0.478287	0.99555
Flintibacter sp. KGMB00164	0.0264491	0.0387535	0.682497	0.0326013	0.478287	0.99555
Roseburia sp. NSJ-69	0.0842411	0.0915401	0.920264	0.0878906	0.478287	0.99555
[Haemophilus] ducreyi	0.126823	0.105493	1.20219	0.116158	0.489674	0.99555
Eubacterium limosum	0.00957483	0.0174519	0.548642	0.0135134	0.489674	0.99555
Lactococcus lactis	0.0144858	0.00671261	2.158	0.0105992	0.489674	0.99555
Christensenella sp. Marseille-P3954	0.016119	0.0155385	1.03736	0.0158288	0.501202	0.99555
Escherichia coli	1.99003	0.322335	6.17381	1.15618	0.501202	0.99555
Butyrivibrio hungatei	0.0177896	0.0192643	0.923445	0.0185269	0.51287	0.99555
Enterobacteriaceae_Unclassified	2.83927	0.582215	4.87667	1.71074	0.51287	0.99555
Rothia mucilaginosa	0.0365187	0.0177266	2.06011	0.0271226	0.51287	0.99555
Streptomyces_Unclassified	0.0125909	0.0131948	0.954237	0.0128929	0.51287	0.99555
Alistipes sp. dk3624	0.0164312	0.0307433	0.534464	0.0235873	0.524676	0.99555
Eggerthellaceae_Unclassified	0.0336564	0.026151	1.28701	0.0299037	0.524676	0.99555
Ruminococcus bovis	0.0230708	0.0253463	0.910221	0.0242086	0.524676	0.99555
Coprococcus sp. ART55/1	0.140824	0.144798	0.972559	0.142811	0.536617	0.99555
Clostridium perfringens	0.0155412	0.0170498	0.911517	0.0162955	0.54869	0.99555
Lachnoanaerobaculum umeaense	0.0142911	0.0155211	0.920749	0.0149061	0.54869	0.99555
Alistipes onderdonkii	0.0973867	0.0984005	0.989698	0.0978936	0.560894	0.99555
Alistipes_Unclassified	0.0135724	0.0278442	0.487441	0.0207083	0.560894	0.99555
Anaerocolumna sedimenticola	0.0143176	0.015291	0.936344	0.0148043	0.560894	0.99555
Enterocloster clostridioformis	0.0329902	0.0381875	0.8639	0.0355888	0.560894	0.99555
Butyrivibrio fibrisolvens	0.027366	0.0288698	0.947912	0.0281179	0.573225	0.99555
Clostridium sp. M62/1	0.143101	0.118573	1.20686	0.130837	0.573225	0.99555
Faecalibacterium sp. I4384	0.249165	0.13375	1.86292	0.191458	0.573225	0.99555
Turicibacter bilis	0.0128296	0.0127351	1.00743	0.0127823	0.573225	0.99555
Vescimonas_Unclassified	0.0173688	0.0148371	1.17063	0.0161029	0.573225	0.99555
[Ruminococcus] torques	1.06334	1.21758	0.873327	1.14046	0.585682	0.99555
Burkholderia dolosa	0.0944635	0.0688555	1.37191	0.0816595	0.585682	0.99555
Faecalibacterium sp. HTFF	0.166486	0.1708	0.974744	0.168643	0.585682	0.99555
Burkholderia cenocepacia	0.0285532	0.0213779	1.33564	0.0249655	0.59826	0.99555
Simiaoa sunii	0.290001	0.303576	0.955284	0.296788	0.59826	0.99555
Streptococcus_Unclassified	0.441913	0.245089	1.80307	0.343501	0.59826	0.99555
Acidaminococcus intestini	0.0142848	0.0212816	0.671225	0.0177832	0.610957	0.99555
Eggerthella guodeyinii	0.0119309	0.0229863	0.519046	0.0174586	0.610957	0.99555
Lachnospira eligens	0.12778	0.106289	1.20219	0.117035	0.610957	0.99555
Adlercreutzia_Unclassified	0.0346364	0.0230525	1.5025	0.0288444	0.62377	0.99555
Bacteroides ovatus	0.2879	0.111972	2.57117	0.199936	0.62377	0.99555
Bacteroides sp. CBA7301	0.00914333	0.0177055	0.516412	0.0134244	0.62377	0.99555
unclassified Streptococcus_Unclassified	0.0276345	0.0130601	2.11595	0.0203473	0.62377	0.99555
Phocaeicola vulgatus	0.196343	0.605199	0.324427	0.400771	0.636697	0.99555
Streptococcus thermophilus	0.378529	0.232278	1.62964	0.305404	0.636697	0.99555
Bacteroides fragilis	0.0649047	0.237957	0.272758	0.151431	0.649732	0.99555
Dorea longicatena	1.45065	1.39111	1.0428	1.42088	0.649732	0.99555
Faecalibacterium sp. I3389	0.101225	0.173961	0.581883	0.137593	0.649732	0.99555
Phascolarctobacterium faecium	0.051316	0.0514538	0.997322	0.0513849	0.649732	0.99555
Roseburia intestinalis	0.473366	0.526151	0.899677	0.499759	0.649732	0.99555
Streptococcus mitis	0.0159819	0.00860807	1.85661	0.012295	0.649732	0.99555
Blautia sp. SC05B48	0.756535	0.847605	0.892556	0.80207	0.662874	0.99555
Campylobacter_Unclassified	0.042915	0.0398106	1.07798	0.0413628	0.662874	0.99555
Actinobacteria_Unclassified	0.011482	0.00897966	1.27866	0.0102308	0.676119	0.99555
Collinsella stercoris	0.0366689	0.0184922	1.98294	0.0275805	0.676119	0.99555
Phocaeicola_Unclassified	0.0626833	0.128493	0.487834	0.0955881	0.676119	0.99555
Blautia pseudococcoides	0.0991422	0.0819138	1.21032	0.090528	0.689463	0.99555
Faecalicatena sp. Marseille-Q4148	0.137639	0.124804	1.10284	0.131222	0.689463	0.99555
Lachnoclostridium phytofermentans	0.0127436	0.0131822	0.966724	0.0129629	0.689463	0.99555
Turicibacter sanguinis	0.0286929	0.0141621	2.02603	0.0214275	0.689463	0.99555
Acinetobacter baumannii	0.303212	0.194801	1.55652	0.249007	0.702903	0.99555
Adlercreutzia equolifaciens	0.119946	0.0964171	1.24403	0.108182	0.702903	0.99555
Blautia argi	0.133014	0.113824	1.16859	0.123419	0.702903	0.99555
Streptococcus salivarius	0.515068	0.223866	2.30078	0.369467	0.716434	0.99555
Streptococcus vestibularis	0.0261407	0.158408	0.165021	0.0922742	0.716434	0.99555
Lachnoclostridium phocaeense	0.0510498	0.0562765	0.907125	0.0536631	0.730053	0.99555
Bacteroides intestinalis	0.22414	0.032047	6.99411	0.128094	0.743757	0.99555
Bifidobacterium dentium	0.0235868	0.0313908	0.751392	0.0274888	0.743757	0.99555
Campylobacter jejuni	0.030601	0.0171679	1.78245	0.0238845	0.743757	0.99555
Collinsella aerofaciens	2.14862	2.09315	1.0265	2.12088	0.743757	0.99555
Sellimonas intestinalis	0.0591074	0.079374	0.74467	0.0692407	0.743757	0.99555
Anaerocolumna cellulosilytica	0.0159696	0.0162454	0.983018	0.0161075	0.757541	0.99555
Bacteroides uniformis	0.251181	0.457987	0.548446	0.354584	0.757541	0.99555
Bacteroides zhangwenhongii	0.00710478	0.0531659	0.133634	0.0301353	0.757541	0.99555
Coprococcus catus	0.324258	0.350883	0.92412	0.33757	0.757541	0.99555
Prevotella copri	0.506359	0.737331	0.686746	0.621845	0.757541	0.99555
Anaerostipes hadrus	3.97658	2.53956	1.56586	3.25807	0.771401	0.99555
Blautia producta	0.146331	0.129389	1.13093	0.13786	0.771401	0.99555
Coprococcus_Unclassified	0.0334963	0.0315666	1.06113	0.0325315	0.771401	0.99555
Mycolicibacter sp. MYC340	0.0453957	0.0509786	0.890484	0.0481871	0.771401	0.99555
Pseudoalteromonas sp. 3J6	1.00568	0.883307	1.13854	0.944492	0.771401	0.99555
Staphylococcus cohnii	0.244626	0.264258	0.925712	0.254442	0.771401	0.99555
Streptococcus oralis	0.0235779	0.0105792	2.22869	0.0170785	0.771401	0.99555
Vibrio sp. Scap24	0.0107669	0.0116564	0.923691	0.0112117	0.771401	0.99555
Wujia chipingensis	0.167642	0.161297	1.03933	0.164469	0.771401	0.99555
Blautia_Unclassified	0.79289	0.862967	0.918795	0.827928	0.785333	0.99555
Faecalibacterium sp. IP329	0.0761346	0.0924872	0.823191	0.0843109	0.785333	0.99555
Ruminococcus champanellensis	0.0420174	0.0237677	1.76784	0.0328926	0.785333	0.99555
Clostridium sp. C1	0.0210452	0.0145815	1.44328	0.0178134	0.799333	0.99555
Streptococcus sp. HSISM1	0.0637419	0.024935	2.55632	0.0443384	0.799333	0.99555
Unclassified_Unclassified	32.362	31.8058	1.01749	32.0839	0.799333	0.99555
[Clostridium] scindens	0.282236	0.217298	1.29884	0.249767	0.813397	0.99555
Butyrivibrio proteoclasticus	0.0180344	0.0184155	0.979304	0.018225	0.813397	0.99555
Limosilactobacillus fermentum	0.00505565	0.0166131	0.304318	0.0108344	0.813397	0.99555
Alistipes communis	0.0290598	0.0433017	0.671101	0.0361807	0.82752	0.99555
Bacteroides cellulosilyticus	0.168034	0.129382	1.29874	0.148708	0.82752	0.99555
Escherichia albertii	0.0192915	0.00343715	5.61265	0.0113643	0.82752	0.99555
Faecalibacterium_Unclassified	1.27666	1.10558	1.15474	1.19112	0.82752	0.99555
Romboutsia ilealis	0.0386172	0.0748682	0.515802	0.0567427	0.82752	0.99555
Streptococcus sp. LPB0220	0.0720017	0.0266546	2.70128	0.0493281	0.82752	0.99555
[Clostridium] innocuum	0.21809	0.155244	1.40481	0.186667	0.841698	0.99555
Bacteroidaceae_Unclassified	0.169406	0.10824	1.56511	0.138823	0.841698	0.99555
Clostridioides difficile	0.139288	0.129794	1.07315	0.134541	0.841698	0.99555
Gordonibacter pamelaeae	0.0609891	0.0728134	0.837609	0.0669013	0.841698	0.99555
Streptococcus sp. FDAARGOS_192	0.020535	0.00670172	3.06413	0.0136183	0.841698	0.99555
Escherichia_Unclassified	0.21573	0.0312264	6.90858	0.123478	0.855926	0.99555
Faecalibacterium sp. I4179	0.111929	0.143194	0.781659	0.127561	0.855926	0.99555
Qiania dongpingensis	0.0251253	0.0253315	0.991859	0.0252284	0.855926	0.99555
Solibaculum mannosilyticum	0.0169922	0.0178109	0.954037	0.0174015	0.855926	0.99555
Acutalibacter muris	0.0194349	0.0199647	0.973462	0.0196998	0.870201	0.99555
Blautia liquoris	0.0378088	0.0369505	1.02323	0.0373796	0.870201	0.99555
Burkholderiaceae_Unclassified	0.0737461	0.121192	0.608506	0.097469	0.870201	0.99555
Faecalibacterium sp. I3333	0.098243	0.143737	0.683493	0.12099	0.870201	0.99555
Ruthenibacterium lactatiformans	0.410023	0.451675	0.907783	0.430849	0.870201	0.99555
Streptococcus gordonii	0.053572	0.0148201	3.61482	0.034196	0.870201	0.99555
Blautia hansenii	0.16076	0.15689	1.02466	0.158825	0.884518	0.99555
Dysosmobacter sp. Marseille-Q4140	0.05823	0.0522857	1.11369	0.0552578	0.884518	0.99555
Mycolicibacterium austroafricanum	0.0137821	0.0162292	0.849217	0.0150056	0.884518	0.99555
Salmonella enterica	2.13645	2.82596	0.756011	2.4812	0.884518	0.99555
Bacteroides_Unclassified	0.64184	0.508378	1.26253	0.575109	0.898871	0.99555
Lacrimispora sphenoides	0.0242708	0.0232821	1.04247	0.0237765	0.898871	0.99555
Alistipes megaguti	0.0595867	0.00760462	7.83559	0.0335957	0.913257	0.99555
Bacilli_Unclassified	0.124517	0.114037	1.0919	0.119277	0.913257	0.99555
Bifidobacterium adolescentis	0.648538	1.2374	0.524113	0.94297	0.913257	0.99555
Clostridium_Unclassified	0.0300638	0.0373946	0.803962	0.0337292	0.913257	0.99555
Anaerobutyricum hallii	1.96101	1.8604	1.05408	1.9107	0.927672	0.99555
Bacteroides xylanisolvens	0.301672	0.158353	1.90506	0.230013	0.927672	0.99555
Blautia sp. NBRC 113351	0.177919	0.118597	1.5002	0.148258	0.927672	0.99555
Pseudomonas_Unclassified	0.0192801	0.0156171	1.23455	0.0174486	0.927672	0.99555
Ruminococcus bicirculans	0.222462	0.475935	0.467421	0.349198	0.927672	0.99555
Streptococcus sanguinis	0.0357659	0.0095459	3.74672	0.0226559	0.927672	0.99555
Enterococcus faecium	0.0998371	0.163197	0.61176	0.131517	0.942109	0.997484
[Ruminococcus] gnavus	0.699166	1.31541	0.531518	1.00729	0.956566	0.997484
Alphaproteobacteria_Unclassified	0.0112221	0.011273	0.995482	0.0112476	0.956566	0.997484
Bacteroidales_Unclassified	0.319311	0.433738	0.736184	0.376525	0.956566	0.997484
Klebsiella pneumoniae	0.187221	0.181499	1.03153	0.18436	0.956566	0.997484
Streptococcus suis	0.0124869	0.0088144	1.41665	0.0106506	0.956566	0.997484
Enterococcus_Unclassified	0.00964536	0.0241508	0.399381	0.0168981	0.971036	0.997484
Mediterraneibacter_Unclassified	0.0138637	0.0111026	1.24869	0.0124832	0.971036	0.997484
Mycobacteroides abscessus	0.0342173	0.0372636	0.918252	0.0357404	0.971036	0.997484
Terrisporobacter sp. MCA3	0.00924237	0.0205776	0.449146	0.01491	0.971036	0.997484
Turicibacter_Unclassified	0.0238614	0.0214657	1.11161	0.0226636	0.971036	0.997484
Lachnospiraceae_Unclassified	1.39005	1.36506	1.01831	1.37755	0.985516	1
Novisyntrophococcus fermenticellae	0.04584	0.0455031	1.00741	0.0456716	0.985516	1
Eubacterium sp. c-25	0.0479995	0.0377832	1.27039	0.0428914	1	1
Haemophilus parainfluenzae	0.02181	0.00721709	3.02199	0.0145135	1	1
Lacrimispora saccharolytica	0.0272472	0.0238586	1.14203	0.0255529	1	1
Streptomyces armeniacus	0.048976	0.103916	0.471303	0.076446	1	1
unclassified Faecalibacterium_Unclassified	0.131107	0.120941	1.08406	0.126024	1	1

## Sheet: HanniganGD_2017_CRC
Species	case	control	Ratio	Mean	wilcox_unpaired	wilcox_unpaired_fdr
Streptomyces sp. ICC1	0.467895	2.20203	0.212484	1.33496	0.000944093	0.251129
Komagataeibacter rhaeticus	3.61287	0.00578734	624.271	1.80933	0.00272405	0.310417
Terrabacteria group_Unclassified	0.322605	0.920938	0.350301	0.621771	0.0050038	0.310417
Curtobacterium sp. Csp2	0.0193525	0.0336645	0.574863	0.0265085	0.00562402	0.310417
Erysipelotrichaceae_Unclassified	0.00859249	0.0150756	0.56996	0.0118341	0.00595891	0.310417
Porphyromonas asaccharolytica	0.334839	0.00336952	99.3728	0.169104	0.00791163	0.310417
Proteobacteria_Unclassified	0.369272	0.248245	1.48753	0.308759	0.00883799	0.310417
Eubacterium sp. NSJ-61	0.0307535	0.0660829	0.465378	0.0484182	0.00933584	0.310417
Actinomycetia_Unclassified	0.0318433	0.0515794	0.617364	0.0417113	0.0166511	0.465834
Streptococcus salivarius	0.203203	0.223866	0.907696	0.213534	0.0175125	0.465834
Neptunomonas phycophila	0.0269671	0.0081635	3.30338	0.0175653	0.0326912	0.790534
Vibrio sp. Scap24	0.750965	0.0116564	64.4249	0.381311	0.0358035	0.793645
Lachnoclostridium sp. YL32	0.0309885	0.0251296	1.23314	0.028059	0.0409344	0.812727
Eggerthella_Unclassified	0.0167397	0.0131472	1.27325	0.0149435	0.0427751	0.812727
Parabacteroides_Unclassified	0.106711	0.0409043	2.6088	0.0738077	0.0487136	0.863855
Streptococcus gordonii	0.0135832	0.0148201	0.916537	0.0142016	0.0576729	0.876862
[Ruminococcus] gnavus	1.10489	1.31541	0.83996	1.21015	0.0601113	0.876862
Streptomyces sp. ICC4	1.27649	0.177117	7.20703	0.726803	0.0601113	0.876862
Bacteroides thetaiotaomicron	0.0584189	0.255007	0.229087	0.156713	0.062633	0.876862
Bacteroides eggerthii	0.276924	0.220171	1.25777	0.248547	0.0679341	0.880255
Ruthenibacterium lactatiformans	0.295924	0.451675	0.655171	0.3738	0.0707173	0.880255
Bacteroides nordii	0.00343292	0.0219091	0.156689	0.012671	0.0735917	0.880255
Bacteria_Unclassified	2.14556	1.52026	1.41131	1.83291	0.0796218	0.880255
Acidihalobacter ferrooxydans	0.0506135	0.056661	0.893269	0.0536372	0.0827814	0.880255
Christensenella sp. Marseille-P3954	0.0125392	0.0155385	0.806977	0.0140389	0.0827814	0.880255
Streptococcus australis	0.00815772	0.0125441	0.650323	0.0103509	0.0860399	0.880255
Klebsiella aerogenes	0.354058	0.000591356	598.722	0.177325	0.0893995	0.88075
Serratia sp. 3ACOL1	0.0180896	0.0137813	1.31262	0.0159354	0.100103	0.904352
Faecalitalea cylindroides	0.0793372	0.0972938	0.815439	0.0883155	0.103886	0.904352
Acidaminococcus intestini	0.00319697	0.0212816	0.150222	0.0122393	0.10778	0.904352
Unclassified_Unclassified	27.7973	31.8058	0.873971	29.8015	0.111786	0.904352
Lactococcus_Unclassified	0.0193102	0.00398638	4.84405	0.0116483	0.120143	0.904352
Streptococcus parasanguinis	0.056577	0.0720892	0.784819	0.0643331	0.120143	0.904352
Megamonas funiformis	0.0227937	0.00217535	10.4782	0.0124845	0.124498	0.904352
Veillonella parvula	0.0181916	0.0341365	0.532906	0.0261641	0.124498	0.904352
Bacteroides intestinalis	0.0267937	0.032047	0.836074	0.0294204	0.13829	0.904352
Blautia argi	0.163531	0.113824	1.4367	0.138678	0.13829	0.904352
Clostridium sp. C1	0.0139201	0.0145815	0.95464	0.0142508	0.13829	0.904352
Parabacteroides merdae	0.173847	0.215744	0.805804	0.194795	0.13829	0.904352
Bacillales_Unclassified	0.0203684	0.0232716	0.875248	0.02182	0.143135	0.904352
Eggerthella guodeyinii	0.01237	0.0229863	0.538145	0.0176781	0.153208	0.904352
Acutalibacter muris	0.015036	0.0199647	0.753127	0.0175003	0.163801	0.904352
Ruminococcus albus	0.00975207	0.013854	0.703916	0.011803	0.163801	0.904352
Burkholderiaceae_Unclassified	0.213073	0.121192	1.75814	0.167133	0.169297	0.904352
Ruminococcus bovis	0.0185157	0.0253463	0.730508	0.021931	0.169297	0.904352
Bacillus_Unclassified	0.0118292	0.0123488	0.957921	0.012089	0.174928	0.904352
Firmicutes_Unclassified	0.602688	0.671633	0.897348	0.637161	0.174928	0.904352
Parabacteroides distasonis	0.297515	0.0697617	4.26473	0.183638	0.174928	0.904352
Alphaproteobacteria_Unclassified	0.017307	0.011273	1.53525	0.01429	0.180694	0.904352
Desulfovibrio fairfieldensis	0.0226859	0.00447768	5.06643	0.0135818	0.180694	0.904352
Bacteroides uniformis	0.249833	0.457987	0.545504	0.35391	0.186598	0.904352
Lachnoanaerobaculum umeaense	0.0188614	0.0155211	1.21521	0.0171913	0.186598	0.904352
Streptococcus sobrinus	0.0276108	0.000423073	65.2625	0.0140169	0.186598	0.904352
Bacteroides sp. CBA7301	0.00338668	0.0177055	0.191279	0.0105461	0.192641	0.904352
Hungatella hathewayi	0.0244972	0.0367481	0.666624	0.0306226	0.198824	0.904352
Alistipes finegoldii	0.0432953	0.1342	0.322617	0.0887477	0.205148	0.904352
Desulfovibrio desulfuricans	0.0176217	0.0085051	2.0719	0.0130634	0.211614	0.904352
Salmonella enterica	0.408047	2.82596	0.144392	1.617	0.218224	0.904352
Streptomyces_Unclassified	0.0112018	0.0131948	0.848955	0.0121983	0.218224	0.904352
Enterobacter cloacae complex_Unclassified	0.162695	0.00122191	133.148	0.0819583	0.224978	0.904352
Eubacterium callanderi	0.0522385	0.0150367	3.47406	0.0336376	0.224978	0.904352
Staphylococcus cohnii	0.0885236	0.264258	0.33499	0.176391	0.224978	0.904352
Streptococcus vestibularis	0.0150413	0.158408	0.0949533	0.0867245	0.224978	0.904352
Butyrivibrio proteoclasticus	0.0226678	0.0184155	1.2309	0.0205417	0.231878	0.904352
Citrobacter freundii	0.0424696	0.00131263	32.3545	0.0218911	0.231878	0.904352
Schaalia odontolytica	0.0428708	0.0533397	0.803731	0.0481052	0.231878	0.904352
Bartonella krasnovii	0.175151	0.139614	1.25454	0.157382	0.238924	0.904352
Eubacteriales_Unclassified	1.03665	1.14063	0.908837	1.08864	0.238924	0.904352
[Clostridium] scindens	0.37381	0.217298	1.72026	0.295554	0.246117	0.904352
Parabacteroides johnsonii	0.00419763	0.0371819	0.112894	0.0206898	0.246117	0.904352
Enterobacter hormaechei	0.147914	0.00189101	78.22	0.0749027	0.253458	0.904352
Ruminococcus champanellensis	0.0172786	0.0237677	0.726976	0.0205232	0.253458	0.904352
Butyrivibrio hungatei	0.0251534	0.0192643	1.3057	0.0222089	0.260947	0.904352
Eubacterium maltosivorans	0.00820879	0.0145067	0.565862	0.0113577	0.260947	0.904352
Paenibacillus_Unclassified	0.0160386	0.0177176	0.90524	0.0168781	0.260947	0.904352
Lactococcus lactis	0.020238	0.00671261	3.01492	0.0134753	0.268586	0.904352
Phocaeicola dorei	0.224667	0.16786	1.33842	0.196263	0.268586	0.904352
Romboutsia sp. CE17	0.0157135	0.00788758	1.99218	0.0118005	0.268586	0.904352
Streptococcus sp. LPB0220	0.0403872	0.0266546	1.51521	0.0335209	0.268586	0.904352
Klebsiella variicola	0.0674434	0.0521133	1.29417	0.0597783	0.292399	0.906724
Monoglobus pectinilyticus	0.0730042	0.166396	0.438736	0.1197	0.292399	0.906724
Phocaeicola vulgatus	0.324091	0.605199	0.535511	0.464645	0.292399	0.906724
Prevotella copri	0.0571701	0.737331	0.0775365	0.39725	0.292399	0.906724
Streptococcus sp. HSISM1	0.0379327	0.024935	1.52126	0.0314338	0.292399	0.906724
Solibaculum mannosilyticum	0.0149331	0.0178109	0.838425	0.016372	0.300637	0.906724
Enterocloster bolteae	0.15728	0.101279	1.55294	0.129279	0.317565	0.906724
Lachnospira eligens	0.148217	0.106289	1.39447	0.127253	0.317565	0.906724
Romboutsia ilealis	0.114703	0.0748682	1.53206	0.0947855	0.317565	0.906724
Streptococcus_Unclassified	0.362324	0.245089	1.47834	0.303707	0.317565	0.906724
Turicibacter sanguinis	0.0223671	0.0141621	1.57936	0.0182646	0.317565	0.906724
Bifidobacterium pseudocatenulatum	0.310038	0.750365	0.413183	0.530201	0.326255	0.906724
Blautia hansenii	0.197705	0.15689	1.26015	0.177298	0.326255	0.906724
Roseburia sp. NSJ-69	0.107781	0.0915401	1.17742	0.0996606	0.326255	0.906724
[Ruminococcus] torques	1.9109	1.21758	1.56943	1.56424	0.335095	0.906724
Klebsiella_Unclassified	0.202217	0.0122062	16.5667	0.107211	0.344085	0.906724
Blautia sp. NBRC 113351	0.142718	0.118597	1.20339	0.130658	0.353225	0.906724
Brevibacillus brevis	0.0104694	0.011915	0.878678	0.0111922	0.353225	0.906724
Enterococcus faecalis	0.016517	0.0143396	1.15185	0.0154283	0.362515	0.906724
Gammaproteobacteria_Unclassified	0.366512	0.57943	0.632538	0.472971	0.362515	0.906724
Paraprevotella xylaniphila	0.0339623	0.00657328	5.16672	0.0202678	0.362515	0.906724
Bifidobacterium longum	1.20308	0.897208	1.34092	1.05015	0.371953	0.906724
Eubacterium_Unclassified	0.0147938	0.0178386	0.829313	0.0163162	0.371953	0.906724
Campylobacter jejuni	0.0205288	0.0171679	1.19576	0.0188483	0.38154	0.906724
Lacticaseibacillus rhamnosus	0.0172883	0.00541414	3.19317	0.0113512	0.38154	0.906724
Polynucleobacter necessarius	1.20672	1.10449	1.09255	1.1556	0.38154	0.906724
Vescimonas coprocola	0.362511	0.250616	1.44648	0.306563	0.38154	0.906724
Dysosmobacter sp. Marseille-Q4140	0.0515048	0.0522857	0.985065	0.0518953	0.401155	0.906724
Faecalibacterium prausnitzii	1.36932	1.44116	0.950151	1.40524	0.401155	0.906724
Bacteroides caccae	0.113129	0.468109	0.241672	0.290619	0.411181	0.906724
Bifidobacterium adolescentis	0.828562	1.2374	0.669599	1.03298	0.411181	0.906724
Bifidobacterium bifidum	0.203348	0.073887	2.75215	0.138618	0.411181	0.906724
Lacrimispora saccharolytica	0.0289223	0.0238586	1.21224	0.0263904	0.411181	0.906724
Flavonifractor plautii	0.256127	0.18219	1.40582	0.219158	0.421353	0.906724
Lachnospiraceae_Unclassified	1.48567	1.36506	1.08835	1.42536	0.421353	0.906724
Alistipes indistinctus	0.0111001	0.010003	1.10968	0.0105515	0.431667	0.906724
Coprococcus_Unclassified	0.0370669	0.0315666	1.17424	0.0343168	0.431667	0.906724
Vescimonas_Unclassified	0.0131616	0.0148371	0.887075	0.0139993	0.431667	0.906724
Enterococcus faecium	0.127282	0.163197	0.779932	0.145239	0.442125	0.906724
Faecalibacillus intestinalis	0.305893	0.248476	1.23107	0.277185	0.442125	0.906724
Pseudobutyrivibrio xylanivorans	0.0462684	0.0327314	1.41358	0.0394999	0.442125	0.906724
Roseburia hominis	0.71985	0.447837	1.60739	0.583844	0.442125	0.906724
Bacillaceae_Unclassified	0.0112742	0.0119414	0.944127	0.0116078	0.452723	0.906724
Citrobacter_Unclassified	0.155732	0.00710729	21.9116	0.0814198	0.452723	0.906724
Bacteroides fragilis	0.108498	0.237957	0.455955	0.173227	0.46346	0.906724
Emergencia timonensis	0.0111268	0.0163112	0.682158	0.013719	0.46346	0.906724
Streptococcus thermophilus	0.216102	0.232278	0.930358	0.22419	0.46346	0.906724
Adlercreutzia hattorii	0.0783209	0.093849	0.834541	0.086085	0.474336	0.906724
Anaerocolumna cellulosilytica	0.0179829	0.0162454	1.10695	0.0171141	0.474336	0.906724
Bifidobacterium breve	0.0716704	0.0168436	4.25506	0.044257	0.474336	0.906724
Erysipelatoclostridium ramosum	0.11573	0.226557	0.510819	0.171143	0.474336	0.906724
Lachnoclostridium phocaeense	0.0521796	0.0562765	0.927201	0.0542281	0.474336	0.906724
Pseudomonas_Unclassified	0.0168612	0.0156171	1.07967	0.0162391	0.474336	0.906724
Staphylococcus_Unclassified	0.0175062	0.120178	0.145669	0.0688421	0.474336	0.906724
Anaerotruncus colihominis	0.021998	0.024485	0.898429	0.0232415	0.485348	0.906724
Bacteroides_Unclassified	0.444843	0.508378	0.875025	0.47661	0.485348	0.906724
Butyrivibrio fibrisolvens	0.0322622	0.0288698	1.11751	0.030566	0.496495	0.906724
Clostridium perfringens	0.0236149	0.0170498	1.38506	0.0203324	0.496495	0.906724
Pusillibacter faecalis	0.0414114	0.0373039	1.11011	0.0393577	0.496495	0.906724
Bacilli_Unclassified	0.117558	0.114037	1.03088	0.115797	0.507774	0.906724
Clostridium sp. M62/1	0.143965	0.118573	1.21415	0.131269	0.507774	0.906724
Dorea longicatena	1.64445	1.39111	1.18212	1.51778	0.507774	0.906724
Intestinimonas butyriciproducens	0.080837	0.067345	1.20034	0.074091	0.507774	0.906724
Oscillibacter sp. NSJ-62	0.046012	0.0370966	1.24033	0.0415543	0.507774	0.906724
Vescimonas fastidiosa	0.106462	0.122393	0.869838	0.114428	0.507774	0.906724
Enterobacterales_Unclassified	0.0673246	0.0170272	3.95395	0.0421759	0.519184	0.906724
Alistipes shahii	0.0289097	0.0648421	0.445848	0.0468759	0.530722	0.906724
Mycolicibacterium austroafricanum	0.0140576	0.0162292	0.866194	0.0151434	0.530722	0.906724
Simiaoa sunii	0.361365	0.303576	1.19036	0.33247	0.530722	0.906724
Xanthobacter autotrophicus	0.116512	0.105444	1.10497	0.110978	0.530722	0.906724
Bacteroides cellulosilyticus	0.0694339	0.129382	0.536659	0.0994078	0.542388	0.906724
Bacteroides xylanisolvens	0.0697133	0.158353	0.440239	0.114033	0.542388	0.906724
Turicibacter bilis	0.0817791	0.0127351	6.42157	0.0472571	0.542388	0.906724
Alistipes onderdonkii	0.556825	0.0984005	5.65876	0.327613	0.554177	0.906724
Bacteroidales_Unclassified	0.23998	0.433738	0.553284	0.336859	0.554177	0.906724
Bacteroides faecis	0.0239404	0.00621215	3.85381	0.0150763	0.554177	0.906724
Faecalibacterium sp. HTFF	0.186073	0.1708	1.08942	0.178437	0.554177	0.906724
Peptostreptococcaceae_Unclassified	0.0130932	0.00810092	1.61626	0.0105971	0.554177	0.906724
Qiania dongpingensis	0.0246452	0.0253315	0.972908	0.0249883	0.554177	0.906724
Ruminococcus bicirculans	0.403354	0.475935	0.847499	0.439645	0.554177	0.906724
Adlercreutzia equolifaciens	0.0961584	0.0964171	0.997317	0.0962877	0.566089	0.906724
Alistipes_Unclassified	0.035541	0.0278442	1.27643	0.0316926	0.566089	0.906724
Burkholderia dolosa	0.0847211	0.0688555	1.23042	0.0767883	0.566089	0.906724
Christensenella minuta	0.0192068	0.0195255	0.983677	0.0193662	0.566089	0.906724
Enterobacter_Unclassified	0.626839	0.00353004	177.573	0.315184	0.566089	0.906724
Terrisporobacter sp. MCA3	0.0222969	0.0205776	1.08355	0.0214373	0.566089	0.906724
Wujia chipingensis	0.0928109	0.161297	0.575402	0.127054	0.566089	0.906724
Citrobacter freundii complex_Unclassified	0.0239549	0.00161982	14.7886	0.0127873	0.578119	0.906724
Coprococcus catus	0.375218	0.350883	1.06935	0.36305	0.578119	0.906724
Bacteroidetes_Unclassified	0.044565	0.058498	0.76182	0.0515315	0.590267	0.906724
Blautia sp. SC05B48	1.11151	0.847605	1.31135	0.979556	0.590267	0.906724
Coprococcus comes	0.959828	1.0321	0.92998	0.995962	0.590267	0.906724
Coprococcus eutactus	0.0616846	0.0539666	1.14301	0.0578256	0.590267	0.906724
Oscillospiraceae_Unclassified	0.169542	0.181875	0.932189	0.175708	0.590267	0.906724
Faecalibacterium sp. I3389	0.137237	0.173961	0.788892	0.155599	0.602529	0.906724
Turicibacter_Unclassified	0.122445	0.0214657	5.70422	0.0719552	0.602529	0.906724
Blautia pseudococcoides	0.0904206	0.0819138	1.10385	0.0861672	0.614902	0.906724
Clostridium sp. SY8519	0.0294851	0.0293214	1.00559	0.0294032	0.614902	0.906724
Coprococcus sp. ART55/1	0.16481	0.144798	1.13821	0.154804	0.614902	0.906724
Faecalibacterium sp. IP118	0.0512974	0.0528509	0.970604	0.0520741	0.614902	0.906724
unclassified Streptococcus_Unclassified	0.0291052	0.0130601	2.22856	0.0210827	0.627384	0.906724
Bifidobacterium dentium	0.021144	0.0313908	0.673573	0.0262674	0.639972	0.906724
Faecalibacterium duncaniae	0.0984345	0.0840713	1.17085	0.0912529	0.639972	0.906724
Faecalicatena sp. Marseille-Q4148	0.144158	0.124804	1.15507	0.134481	0.639972	0.906724
Acinetobacter baumannii	0.334189	0.194801	1.71554	0.264495	0.652662	0.906724
Anaerostipes caccae	0.0200557	0.0249319	0.80442	0.0224938	0.652662	0.906724
Pseudoalteromonas sp. 3J6	1.45229	0.883307	1.64416	1.1678	0.652662	0.906724
Streptococcus oralis	0.0125956	0.0105792	1.1906	0.0115874	0.652662	0.906724
Amedibacterium intestinale	0.0502922	0.0300527	1.67346	0.0401724	0.665452	0.906724
Blautia obeum	1.02088	0.991796	1.02933	1.00634	0.665452	0.906724
Escherichia_Unclassified	0.0665023	0.0312264	2.12968	0.0488643	0.665452	0.906724
unclassified Faecalibacterium_Unclassified	0.126191	0.120941	1.04341	0.123566	0.665452	0.906724
[Clostridium] hylemonae	0.0551884	0.0490739	1.1246	0.0521311	0.678338	0.906724
Bifidobacterium catenulatum	0.0265582	0.053099	0.500164	0.0398286	0.678338	0.906724
Faecalibacterium sp. I2392	0.0822573	0.0676421	1.21607	0.0749497	0.678338	0.906724
Flintibacter sp. KGMB00164	0.0312729	0.0387535	0.806969	0.0350132	0.678338	0.906724
Klebsiella pneumoniae	0.174784	0.181499	0.963002	0.178142	0.678338	0.906724
Massilistercora timonensis	0.128818	0.0472136	2.7284	0.0880156	0.678338	0.906724
Mycobacteroides abscessus	0.0322128	0.0372636	0.864459	0.0347382	0.678338	0.906724
Parabacteroides goldsteinii	0.0241161	0.0431321	0.559123	0.0336241	0.678338	0.906724
Anaerostipes rhamnosivorans	0.0155605	0.0154262	1.00871	0.0154934	0.691318	0.919453
Bacteroides ovatus	0.260884	0.111972	2.3299	0.186428	0.704387	0.92376
Blautia liquoris	0.0380276	0.0369505	1.02915	0.037489	0.704387	0.92376
Bifidobacterium_Unclassified	0.232478	0.286452	0.811576	0.259465	0.717543	0.92376
Dysosmobacter welbionis	0.194384	0.15614	1.24493	0.175262	0.717543	0.92376
Faecalibacterium sp. I3333	0.100337	0.143737	0.698062	0.122037	0.717543	0.92376
Coriobacteriia_Unclassified	0.0119022	0.0132497	0.898302	0.0125759	0.730781	0.92376
Enterobacteriaceae_Unclassified	1.68249	0.582215	2.88981	1.13235	0.730781	0.92376
Faecalibacterium sp. I4179	0.110007	0.143194	0.768241	0.126601	0.730781	0.92376
Blautia massiliensis	1.81843	2.10624	0.863352	1.96234	0.744099	0.92376
Pseudomonas fluorescens	0.0238892	0.0240282	0.994215	0.0239587	0.744099	0.92376
Xanthomonas citri	0.101438	0.104709	0.968763	0.103073	0.744099	0.92376
Alistipes sp. dk3624	0.00739419	0.0307433	0.240514	0.0190688	0.757492	0.92376
Anaerocolumna chitinilytica	0.0151653	0.0150105	1.01031	0.0150879	0.757492	0.92376
Eggerthellaceae_Unclassified	0.0283636	0.026151	1.08461	0.0272573	0.757492	0.92376
Lacrimispora sphenoides	0.0251248	0.0232821	1.07915	0.0242035	0.757492	0.92376
Mycolicibacter sp. MYC340	0.0433387	0.0509786	0.850135	0.0471587	0.757492	0.92376
Phascolarctobacterium faecium	0.261242	0.0514538	5.07722	0.156348	0.757492	0.92376
Rothia mucilaginosa	0.0249142	0.0177266	1.40547	0.0213204	0.757492	0.92376
[Clostridium] innocuum	0.1105	0.155244	0.71178	0.132872	0.770958	0.92376
Burkholderia cenocepacia	0.0249846	0.0213779	1.16871	0.0231812	0.770958	0.92376
Clostridium botulinum	0.0119093	0.00989384	1.20371	0.0109016	0.770958	0.92376
Odoribacter splanchnicus	0.0220007	0.0606317	0.362857	0.0413162	0.770958	0.92376
Clostridioides difficile	0.141477	0.129794	1.09001	0.135635	0.784491	0.931583
Streptomyces armeniacus	0.0706226	0.103916	0.679611	0.0872693	0.784491	0.931583
Blautia_Unclassified	0.841983	0.862967	0.975684	0.852475	0.798089	0.935206
Faecalibacterium sp. I4384	0.160775	0.13375	1.20205	0.147262	0.798089	0.935206
Gordonibacter pamelaeae	0.0452325	0.0728134	0.621211	0.0590229	0.798089	0.935206
Faecalibacterium sp. IP329	0.12307	0.0924872	1.33067	0.107778	0.811748	0.947039
Eggerthella lenta	0.50361	0.314194	1.60286	0.408902	0.825463	0.958834
Eubacterium sp. MSJ-33	0.028081	0.0331708	0.846559	0.0306259	0.83923	0.962221
Roseburia intestinalis	0.548782	0.526151	1.04301	0.537467	0.83923	0.962221
Roseburia_Unclassified	0.121773	0.109077	1.11639	0.115425	0.83923	0.962221
Gordonibacter urolithinfaciens	0.0404995	0.0415136	0.975572	0.0410065	0.853046	0.969702
Streptococcus lutetiensis	0.0357401	0.00195992	18.2355	0.01885	0.853046	0.969702
Akkermansia muciniphila	4.01253	4.02623	0.996595	4.01938	0.866907	0.972984
Bacteroides stercoris	0.0419934	0.20209	0.207795	0.122042	0.866907	0.972984
Lachnoclostridium phytofermentans	0.013968	0.0131822	1.05961	0.0135751	0.866907	0.972984
Clostridium_Unclassified	0.041809	0.0373946	1.11805	0.0396018	0.880808	0.976467
Ruminococcus sp. FMBCY1	0.330613	0.406899	0.812519	0.368756	0.880808	0.976467
Novisyntrophococcus fermenticellae	0.0460124	0.0455031	1.01119	0.0457577	0.894745	0.976467
Wansuia hejianensis	0.0684816	0.0637032	1.07501	0.0660924	0.894745	0.976467
[Haemophilus] ducreyi	0.104335	0.105493	0.989025	0.104914	0.908714	0.976467
Anaerostipes hadrus	2.57334	2.53956	1.0133	2.55645	0.908714	0.976467
Blautia producta	0.12321	0.129389	0.952243	0.1263	0.908714	0.976467
Limosilactobacillus fermentum	0.00895451	0.0166131	0.539004	0.0127838	0.908714	0.976467
Mediterraneibacter_Unclassified	0.0141737	0.0111026	1.27661	0.0126381	0.908714	0.976467
Phocaeicola_Unclassified	0.114819	0.128493	0.893583	0.121656	0.908714	0.976467
Alistipes senegalensis	0.00906201	0.0110616	0.81923	0.0100618	0.936731	0.976467
Bacteroides zhangwenhongii	0.0235389	0.0531659	0.442744	0.0383524	0.936731	0.976467
Enterocloster clostridioformis	0.0352026	0.0381875	0.921836	0.0366951	0.936731	0.976467
Longicatena caecimuris	0.105564	0.0598343	1.76427	0.082699	0.936731	0.976467
Staphylococcus aureus	3.1729	4.39218	0.722398	3.78254	0.936731	0.976467
Anaerocolumna sedimenticola	0.0154084	0.015291	1.00768	0.0153497	0.950771	0.976467
Bacteroidaceae_Unclassified	0.0800923	0.10824	0.739954	0.0941659	0.950771	0.976467
Collinsella aerofaciens	2.36329	2.09315	1.12906	2.22822	0.950771	0.976467
Collinsella stercoris	0.0272352	0.0184922	1.4728	0.0228637	0.950771	0.976467
Enterococcus_Unclassified	0.01043	0.0241508	0.431871	0.0172904	0.950771	0.976467
Escherichia coli	0.562814	0.322335	1.74605	0.442574	0.950771	0.976467
Eubacterium limosum	0.0115802	0.0174519	0.663553	0.0145161	0.950771	0.976467
Eubacterium sp. c-25	0.0468598	0.0377832	1.24023	0.0423215	0.964825	0.987091
Adlercreutzia_Unclassified	0.0205195	0.0230525	0.890123	0.021786	0.978891	0.993836
Campylobacter_Unclassified	0.0275384	0.0398106	0.691737	0.0336745	0.978891	0.993836
Alistipes communis	0.037957	0.0433017	0.876572	0.0406294	0.992963	0.99671
Faecalibacterium_Unclassified	1.23412	1.10558	1.11626	1.16985	0.992963	0.99671
Sellimonas intestinalis	0.0665735	0.079374	0.838732	0.0729737	0.992963	0.99671
Anaerobutyricum hallii	1.86545	1.8604	1.00272	1.86292	1	1

## Sheet: HMP_2019_ibdmdb_IBD
Species	case	control	Ratio	Mean	wilcox_unpaired	wilcox_unpaired_fdr
Alistipes dispar	0.0393968	0.148617	0.26509	0.0940066	0.000573548	0.0469953
Alistipes_Unclassified	0.108273	0.225392	0.480378	0.166833	0.000590053	0.0469953
Alistipes sp. dk3624	0.0072914	0.0248735	0.29314	0.0160824	0.00094757	0.0469953
Alistipes onderdonkii	0.55539	0.937596	0.592356	0.746493	0.000973997	0.0469953
Alistipes finegoldii	0.31916	0.39949	0.798919	0.359325	0.0014206	0.0548352
Parabacteroides johnsonii	0.0474722	0.0698906	0.679236	0.0586814	0.00227156	0.0676095
Sutterella wadsworthensis	0.0623601	0.233316	0.267278	0.147838	0.00245216	0.0676095
Alistipes senegalensis	0.0386714	0.100695	0.384043	0.0696833	0.00433663	0.104621
Alistipes shahii	0.175871	0.359559	0.489129	0.267715	0.00550675	0.108654
Bacteroides nordii	0.0693263	0.107554	0.644573	0.08844	0.00577245	0.108654
Lachnoclostridium sp. YL32	0.0587942	0.0453421	1.29668	0.0520682	0.00619272	0.108654
Parabacteroides goldsteinii	0.0452353	0.105794	0.427579	0.0755146	0.00679588	0.1093
Alistipes indistinctus	0.0225981	0.0359953	0.627807	0.0292967	0.0081629	0.11757
Alistipes communis	0.12123	0.252007	0.481056	0.186619	0.00913757	0.11757
Coprobacter secundus	0.0189096	0.0177704	1.06411	0.01834	0.00913757	0.11757
Bacteria_Unclassified	0.497192	0.33147	1.49996	0.414331	0.0127139	0.14749
Ruminococcus bicirculans	0.207022	0.238412	0.868335	0.222717	0.0129913	0.14749
Alistipes megaguti	0.0388873	0.149682	0.2598	0.0942845	0.0257066	0.266341
Prevotella bryantii	0.0119068	0.00828978	1.43633	0.0100983	0.0262201	0.266341
Enterocloster bolteae	0.318917	0.238709	1.33601	0.278813	0.0312535	0.301596
Butyricimonas faecalis	0.0206857	0.0322202	0.642011	0.0264529	0.0331061	0.304261
Erysipelatoclostridium ramosum	0.106968	0.0243936	4.38508	0.0656809	0.0407239	0.341726
Prevotella_Unclassified	0.0374852	0.0323196	1.15983	0.0349024	0.0407239	0.341726
Prevotella intermedia	0.0141046	0.02752	0.512522	0.0208123	0.0430428	0.346136
Escherichia coli	0.383748	0.385451	0.995583	0.3846	0.0515936	0.398302
Escherichia albertii	0.0222074	0.00269308	8.2461	0.0124503	0.0563761	0.418484
Vescimonas coprocola	0.0730828	0.0913892	0.799688	0.082236	0.0625967	0.44745
Romboutsia ilealis	0.00845684	0.0299435	0.282427	0.0192001	0.0729827	0.464001
Odoribacter splanchnicus	0.252104	0.277163	0.909589	0.264634	0.0754726	0.464001
Bacteroides faecis	0.776076	0.716202	1.0836	0.746139	0.0780314	0.464001
Prevotella copri	3.85256	3.82086	1.0083	3.83671	0.0780314	0.464001
Desulfovibrio desulfuricans	0.00264202	0.0371713	0.071077	0.0199066	0.0793362	0.464001
Bacteroides stercoris	2.32471	4.60436	0.504893	3.46454	0.079337	0.464001
Bacteroides zoogleoformans	0.0108754	0.0145145	0.749281	0.0126949	0.0833608	0.469356
[Clostridium] scindens	0.0542409	0.0302515	1.793	0.0422462	0.0875483	0.469356
Bifidobacterium adolescentis	0.067843	0.0698862	0.970764	0.0688646	0.0875483	0.469356
Enterobacteriaceae_Unclassified	0.6872	0.630968	1.08912	0.659084	0.0933939	0.480322
Staphylococcus epidermidis	0.523147	0.000281941	1855.52	0.261714	0.0964319	0.480322
Bacteroides salyersiae	0.0763092	0.118807	0.642294	0.0975582	0.0995485	0.480322
Staphylococcus aureus	0.0254398	0.000376474	67.574	0.0129082	0.0995485	0.480322
Enterocloster clostridioformis	0.065661	0.0447392	1.46764	0.0552001	0.106022	0.499082
Phocaeicola coprophilus	0.0988088	0.179406	0.550757	0.139107	0.111094	0.510502
Blautia producta	0.029259	0.0192002	1.52389	0.0242296	0.114579	0.514275
Actinomycetia_Unclassified	0.00954755	0.0131858	0.724081	0.0113667	0.119969	0.526227
Ruthenibacterium lactatiformans	0.0798336	0.377933	0.211237	0.228884	0.131342	0.563309
Phocaeicola salanitronis	0.0541874	0.078706	0.688478	0.0664467	0.139376	0.584773
Bacteroides fragilis	2.08914	0.821845	2.54202	1.45549	0.147784	0.606856
Butyricimonas virosa	0.0559521	0.0825596	0.677718	0.0692559	0.15434	0.610903
Escherichia_Unclassified	0.0406513	0.0347589	1.16952	0.0377051	0.156574	0.610903
Bacteroides thetaiotaomicron	1.81179	2.09043	0.866706	1.95111	0.161114	0.610903
Bacteroides heparinolyticus	0.0108873	0.0153585	0.708878	0.0131229	0.165753	0.610903
Bacteroides eggerthii	0.570826	0.801465	0.712228	0.686145	0.168111	0.610903
Hungatella hathewayi	0.0210477	0.00888782	2.36816	0.0149678	0.168111	0.610903
Flintibacter sp. KGMB00164	0.0358973	0.0389012	0.922781	0.0373992	0.172901	0.610903
Blautia sp. NBRC 113351	0.0185406	0.0277022	0.669281	0.0231214	0.177792	0.610903
Coprococcus eutactus	0.0239666	0.050126	0.478127	0.0370463	0.177792	0.610903
Parabacteroides merdae	0.8656	1.38401	0.62543	1.1248	0.182786	0.610903
Unclassified_Unclassified	23.7233	26.4251	0.897756	25.0742	0.185321	0.610903
Proteobacteria_Unclassified	0.0280426	0.0321523	0.872181	0.0300975	0.187882	0.610903
Barnesiella viscericola	0.0297262	0.0436273	0.681367	0.0366768	0.190468	0.610903
Pseudomonas_Unclassified	0.0193999	0.00799658	2.42603	0.0136983	0.193083	0.610903
[Ruminococcus] gnavus	0.241436	0.463713	0.520659	0.352575	0.214944	0.656796
Anaerostipes caccae	0.010904	0.0109127	0.999198	0.0109083	0.217798	0.656796
Bacteroides cellulosilyticus	0.729225	0.75874	0.9611	0.743982	0.217798	0.656796
Coprococcus sp. ART55/1	0.0511084	0.053643	0.95275	0.0523757	0.226521	0.671064
Flavonifractor plautii	0.516394	0.334229	1.54503	0.425312	0.229483	0.671064
Simiaoa sunii	0.26446	0.250818	1.05439	0.257639	0.238535	0.687124
Klebsiella pneumoniae	0.027188	0.00478634	5.68033	0.0159872	0.244708	0.69454
Clostridioides difficile	0.0390156	0.0270028	1.44487	0.0330092	0.260629	0.729006
Blautia pseudococcoides	0.0221397	0.0106483	2.07919	0.016394	0.270518	0.731925
Blautia argi	0.017217	0.0190323	0.90462	0.0181247	0.273871	0.731925
Lachnoclostridium phocaeense	0.0150152	0.0109427	1.37217	0.0129789	0.277252	0.731925
Prevotella melaninogenica	0.0177428	0.0159248	1.11416	0.0168338	0.277252	0.731925
Lactobacillus gasseri	0.0157555	0.00112212	14.0409	0.00843882	0.280634	0.731925
Vescimonas fastidiosa	0.0349833	0.0338127	1.03462	0.034398	0.287565	0.740002
Haemophilus parainfluenzae	0.228894	0.175046	1.30762	0.20197	0.30896	0.782689
Streptococcus_Unclassified	0.0210947	0.0167556	1.25896	0.0189252	0.312626	0.782689
Akkermansia muciniphila	0.51154	1.88616	0.271207	1.19885	0.31632	0.782689
Blautia sp. SC05B48	0.0375427	0.0303255	1.23799	0.0339341	0.331381	0.809577
Blautia hansenii	0.0360003	0.0156215	2.30453	0.0258109	0.346899	0.823472
Coprococcus comes	0.0838929	0.0675399	1.24212	0.0757164	0.346899	0.823472
Bacteroides zhangwenhongii	0.169774	0.248416	0.683427	0.209095	0.35085	0.823472
Phascolarctobacterium sp. Marseille-Q4147	0.0201878	0.0325757	0.619718	0.0263818	0.354829	0.823472
Bacteroides intestinalis	0.151433	0.10176	1.48814	0.126597	0.362872	0.823472
Faecalibacterium duncaniae	0.0721319	0.0750125	0.961598	0.0735722	0.362872	0.823472
Bacteroides uniformis	3.55654	4.11201	0.864916	3.83428	0.366936	0.823472
Blautia_Unclassified	0.0435137	0.034792	1.25068	0.0391528	0.379297	0.841358
Faecalibacterium sp. I2392	0.070279	0.0725328	0.968928	0.0714059	0.387678	0.841358
Bifidobacterium dentium	0.0158268	0.00273529	5.78614	0.00928104	0.391911	0.841358
Bacteroides sp. HF-162	0.0502902	0.0347805	1.44593	0.0425354	0.396166	0.841358
Bacteroides helcogenes	0.025333	0.0270238	0.937433	0.0261784	0.404776	0.841358
Emergencia timonensis	0.013973	0.00296418	4.71395	0.00846861	0.40912	0.841358
Bifidobacterium breve	0.00376611	0.0284859	0.13221	0.016126	0.417891	0.841358
Faecalibacterium sp. I3389	0.198068	0.24976	0.793035	0.223914	0.422317	0.841358
Blautia obeum	0.0751614	0.0573268	1.3111	0.0662441	0.426771	0.841358
Phascolarctobacterium faecium	0.157042	0.387793	0.404962	0.272417	0.426771	0.841358
Lachnospiraceae_Unclassified	0.339274	0.270473	1.25438	0.304874	0.431253	0.841358
Klebsiella michiganensis	0.0830122	0.00122614	67.7019	0.0421192	0.440295	0.841358
Faecalibacterium sp. I4384	0.474038	0.297266	1.59466	0.385652	0.440296	0.841358
Intestinimonas butyriciproducens	0.0558595	0.0454622	1.2287	0.0506609	0.440296	0.841358
Paraprevotella xylaniphila	0.0845468	0.242579	0.348533	0.163563	0.440296	0.841358
Dorea longicatena	0.212546	0.134554	1.57964	0.17355	0.449448	0.850426
Citrobacter_Unclassified	0.0196378	0.00658282	2.9832	0.0131103	0.454064	0.850818
Anaerobutyricum hallii	0.0918302	0.0791895	1.15963	0.0855098	0.463375	0.851728
Faecalitalea cylindroides	0.0116082	0.00848484	1.36811	0.0100465	0.463375	0.851728
Faecalibacterium_Unclassified	1.85354	1.59586	1.16147	1.7247	0.482314	0.869968
Pusillibacter faecalis	0.0506343	0.0397296	1.27447	0.0451819	0.482314	0.869968
Bacteroides ovatus	2.57376	1.60998	1.59862	2.09187	0.487113	0.870489
Roseburia intestinalis	1.77719	0.645068	2.75504	1.21113	0.496789	0.879636
Klebsiella variicola	0.0134977	0.000405578	33.2802	0.00695164	0.501664	0.880192
Faecalibacillus intestinalis	0.0266645	0.0190478	1.39987	0.0228561	0.52142	0.900378
Roseburia_Unclassified	0.22949	0.102294	2.24343	0.165892	0.526421	0.900378
Bacteroidales_Unclassified	3.30937	3.57992	0.924425	3.44465	0.531446	0.900378
Faecalibacterium sp. HTFF	0.252438	0.206424	1.22291	0.229431	0.536495	0.900378
Faecalibacterium sp. IP329	0.0875129	0.089788	0.974661	0.0886504	0.536495	0.900378
Gammaproteobacteria_Unclassified	0.0163699	0.0153167	1.06876	0.0158433	0.541568	0.901057
Veillonella sp. S12025-13	0.0705984	0.054009	1.30716	0.0623037	0.546665	0.901763
Pseudomonas aeruginosa	0.0608355	0.054777	1.1106	0.0578063	0.55693	0.907118
Bacteroides_Unclassified	6.05803	4.87171	1.24351	5.46487	0.577737	0.907118
Enterobacterales_Unclassified	0.0302464	0.0152772	1.97984	0.0227618	0.577737	0.907118
Faecalicatena sp. Marseille-Q4148	0.0294853	0.025669	1.14867	0.0275772	0.577737	0.907118
Parabacteroides_Unclassified	0.74192	0.612317	1.21166	0.677119	0.577737	0.907118
Coprococcus catus	0.0400168	0.0379983	1.05312	0.0390076	0.582995	0.907118
Wujia chipingensis	0.0296381	0.0753549	0.393313	0.0524965	0.588275	0.907118
Enterococcus faecium	0.0184488	0.0181996	1.0137	0.0183242	0.598902	0.907118
Bifidobacterium pseudocatenulatum	0.0124998	0.0158218	0.790037	0.0141608	0.604248	0.907118
Blautia massiliensis	0.0628059	0.0543949	1.15463	0.0586004	0.609615	0.907118
Bacteroides humanifaecis	0.0960161	0.0777827	1.23441	0.0868994	0.615003	0.907118
Bacteroides sp. M10	0.143487	0.088785	1.61612	0.116136	0.615003	0.907118
Oscillospiraceae_Unclassified	0.101926	0.101245	1.00672	0.101586	0.615003	0.907118
unclassified Bacteroides_Unclassified	0.0298792	0.0244036	1.22438	0.0271414	0.620412	0.907118
Bacteroidetes_Unclassified	0.352197	0.381355	0.923542	0.366776	0.620413	0.907118
Oscillibacter sp. NSJ-62	0.0269694	0.0226932	1.18844	0.0248313	0.625842	0.908177
Streptococcus salivarius	0.0107758	0.0174851	0.616286	0.0141304	0.647762	0.92058
Veillonella nakazawae	0.0913699	0.0685469	1.33296	0.0799584	0.653291	0.92058
Longicatena caecimuris	0.0895017	0.0349095	2.56382	0.0622056	0.65884	0.92058
Megamonas funiformis	0.0355736	0.0147099	2.41835	0.0251417	0.65884	0.92058
Massilistercora timonensis	0.0179325	0.0215071	0.833797	0.0197198	0.664407	0.92058
Parabacteroides distasonis	1.06791	0.701612	1.52208	0.88476	0.675596	0.92058
Veillonella dispar	0.0664324	0.0368409	1.80322	0.0516367	0.675596	0.92058
Dysosmobacter welbionis	0.264761	0.181656	1.45749	0.223208	0.681218	0.92058
Veillonella parvula	0.375364	0.161818	2.31967	0.268591	0.681218	0.92058
Bacteroidaceae_Unclassified	1.32378	1.21951	1.08551	1.27164	0.686858	0.92058
Wansuia hejianensis	0.0106772	0.0113268	0.942644	0.011002	0.686858	0.92058
Sellimonas intestinalis	0.0519236	0.0173878	2.98621	0.0346557	0.709588	0.944486
Phocaeicola dorei	2.68047	3.9398	0.680358	3.31014	0.721053	0.946688
Pseudobutyrivibrio xylanivorans	0.0118316	0.0107546	1.10014	0.0112931	0.721053	0.946688
Veillonella_Unclassified	0.0716437	0.0460839	1.55464	0.0588638	0.73258	0.955325
Ruminococcus sp. FMBCY1	0.0827786	0.027369	3.02454	0.0550738	0.744169	0.963923
Faecalibacterium prausnitzii	2.25573	1.60732	1.40341	1.93153	0.76166	0.980002
Lactobacillus_Unclassified	0.167729	0.00915922	18.3126	0.088444	0.773389	0.982578
[Clostridium] innocuum	0.0543896	0.154017	0.353141	0.104203	0.78517	0.982578
Dysosmobacter sp. Marseille-Q4140	0.0535827	0.0406802	1.31717	0.0471315	0.791079	0.982578
Staphylococcus_Unclassified	0.020328	0.00099136	20.5051	0.0106597	0.797	0.982578
Clostridium butyricum	0.108816	0.00151671	71.7447	0.0551663	0.802933	0.982578
Klebsiella_Unclassified	0.156392	0.011024	14.1865	0.083708	0.802933	0.982578
Bacteroides sp. A1C1	0.0718075	0.0633965	1.13267	0.067602	0.808878	0.982578
Bacteroides xylanisolvens	1.76712	1.35466	1.30448	1.56089	0.814833	0.982578
Eubacteriales_Unclassified	0.368185	0.356328	1.03328	0.362256	0.814833	0.982578
Faecalibacterium sp. IP118	0.105707	0.0697183	1.5162	0.0877126	0.832763	0.982578
[Ruminococcus] torques	0.0970677	0.0936569	1.03642	0.0953623	0.844765	0.982578
Bacteroides caecimuris	0.0812907	0.0744694	1.0916	0.07788	0.844765	0.982578
Faecalibacterium sp. I4179	0.248815	0.223452	1.11351	0.236134	0.844765	0.982578
unclassified Faecalibacterium_Unclassified	0.187272	0.148098	1.26452	0.167685	0.844765	0.982578
Bifidobacterium longum	0.0760842	0.0810876	0.938296	0.0785859	0.862834	0.982578
Bacteroides sp. CACC 737	0.0554021	0.0737571	0.751143	0.0645796	0.874922	0.982578
Phascolarctobacterium succinatutens	0.0195062	0.0300881	0.648304	0.0247972	0.874922	0.982578
Collinsella aerofaciens	0.072335	0.0237708	3.04302	0.0480529	0.880976	0.982578
Phocaeicola vulgatus	11.8859	10.1182	1.17471	11.002	0.880976	0.982578
Roseburia hominis	0.166292	0.138041	1.20466	0.152167	0.880976	0.982578
Dialister_Unclassified	0.0119453	0.0163482	0.730677	0.0141468	0.893107	0.982578
Faecalibacterium sp. I3333	0.199914	0.139626	1.43178	0.16977	0.893107	0.982578
Bacteroides luhongzhouii	0.0852163	0.0634147	1.34379	0.0743155	0.899181	0.982578
Enterobacter_Unclassified	0.0232221	0.00202508	11.4672	0.0126236	0.905262	0.982578
Bifidobacterium bifidum	0.0193239	0.0285185	0.677592	0.0239212	0.917439	0.982578
Bifidobacterium_Unclassified	0.0181438	0.0231597	0.783421	0.0206518	0.917439	0.982578
[Clostridium] hylemonae	0.010414	0.0097935	1.06335	0.0101037	0.923535	0.982578
Anaerotruncus colihominis	0.0260842	0.0132347	1.9709	0.0196595	0.923535	0.982578
Clostridium sp. M62/1	0.0682851	0.078882	0.865661	0.0735835	0.923535	0.982578
Bacteroides sp. CBA7301	0.0587343	0.0466861	1.25807	0.0527102	0.929636	0.982578
Lachnospira eligens	0.215452	0.160005	1.34653	0.187729	0.929636	0.982578
Veillonella atypica	0.0577877	0.0284395	2.03195	0.0431136	0.929636	0.982578
Clostridium_Unclassified	0.0169866	0.0052517	3.23449	0.0111191	0.93574	0.982578
Anaerostipes hadrus	0.248043	0.174093	1.42477	0.211068	0.941849	0.982578
Firmicutes_Unclassified	0.211801	0.193796	1.09291	0.202799	0.941849	0.982578
Terrabacteria group_Unclassified	0.058438	0.0566085	1.03232	0.0575233	0.947961	0.983637
Lacrimispora saccharolytica	0.0102614	0.00948468	1.0819	0.00987306	0.960194	0.991002
Megasphaera massiliensis	0.0117261	0.0415411	0.282277	0.0266336	0.972436	0.994995
Proteus penneri	0.014189	1.78576e-05	794.565	0.00710343	0.977828	0.994995
Acidaminococcus intestini	0.137252	0.0337566	4.06593	0.0855044	0.984684	0.994995
Bacteroides caccae	1.42139	1.09818	1.29431	1.25978	0.984684	0.994995
Roseburia sp. NSJ-69	0.0776275	0.0453232	1.71275	0.0614753	0.99081	0.995971
Phocaeicola_Unclassified	2.29683	2.28341	1.00588	2.29012	0.996937	0.996937

## Sheet: JieZ_2017_Atherosclerosis
Species	case	control	Ratio	Mean	wilcox_unpaired	wilcox_unpaired_fdr
Schaalia odontolytica	0.0263014	0.00644297	4.08219	0.0163722	7.94527e-21	2.00221e-18
Streptococcus anginosus	0.0399501	0.00281247	14.2046	0.0213813	8.07576e-19	1.01755e-16
Streptococcus mitis	0.0284071	0.00427357	6.64716	0.0163403	1.4926e-16	1.25378e-14
Ligilactobacillus salivarius	0.309773	0.00841269	36.8221	0.159093	5.03933e-16	3.17478e-14
Streptococcus oralis	0.0685187	0.0105772	6.47797	0.0395479	7.54212e-15	3.80123e-13
Streptococcus vestibularis	0.0481751	0.0060314	7.98738	0.0271032	1.10011e-14	4.62046e-13
Limosilactobacillus fermentum	0.0217192	0.00155832	13.9376	0.0116388	1.30849e-14	4.71056e-13
Enterococcus faecium	0.0246116	0.0127871	1.92472	0.0186994	2.81897e-14	8.87976e-13
Lactobacillus crispatus	0.116257	0.000702276	165.544	0.0584798	1.99372e-13	5.58243e-12
Limosilactobacillus mucosae	0.089573	0.00876729	10.2167	0.0491702	9.39662e-13	2.36795e-11
Bacteroides zoogleoformans	0.00885978	0.0168297	0.526437	0.0128447	1.28654e-12	2.81194e-11
[Clostridium] scindens	0.194716	0.0870508	2.2368	0.140883	1.33902e-12	2.81194e-11
[Ruminococcus] gnavus	1.58041	0.554973	2.84772	1.06769	2.11597e-12	4.10174e-11
Rothia mucilaginosa	0.0174379	0.00232648	7.49537	0.00988218	6.94078e-12	1.18883e-10
Clostridioides difficile	0.0919448	0.0583871	1.57474	0.075166	7.07639e-12	1.18883e-10
Lactobacillus amylovorus	0.115224	0.00069631	165.478	0.0579601	1.21278e-11	1.91013e-10
Streptococcus sanguinis	0.0441332	0.00501074	8.80771	0.024572	1.30918e-11	1.94066e-10
Bacteroides heparinolyticus	0.00915874	0.016181	0.566018	0.0126699	1.6249e-11	2.27487e-10
Streptococcus_Unclassified	0.398258	0.0774407	5.14275	0.23785	3.77185e-11	5.00266e-10
[Clostridium] innocuum	0.168606	0.0711696	2.36908	0.119888	3.98919e-11	5.02638e-10
unclassified Streptococcus_Unclassified	0.0264276	0.00369975	7.14307	0.0150637	1.61253e-10	1.93504e-09
Streptococcus thermophilus	0.0372963	0.00947138	3.93778	0.0233838	1.77572e-10	2.034e-09
Streptococcus parasanguinis	0.0898699	0.00928566	9.67835	0.0495778	2.88335e-10	3.15915e-09
Streptococcus gordonii	0.0374018	0.0115483	3.23874	0.024475	3.18992e-10	3.34942e-09
Eubacterium sp. NSJ-61	0.0651819	0.0335485	1.94292	0.0493652	6.0628e-10	6.1113e-09
Klebsiella oxytoca	0.0276953	0.00563211	4.91739	0.0166637	1.03451e-09	1.00268e-08
Erysipelatoclostridium ramosum	0.201991	0.0913359	2.21152	0.146663	1.40294e-09	1.28452e-08
Bacteroides humanifaecis	0.0261386	0.0472358	0.553363	0.0366872	1.42724e-09	1.28452e-08
Enterobacterales_Unclassified	0.075213	0.0303227	2.48042	0.0527679	1.73301e-09	1.50592e-08
Klebsiella pneumoniae	0.539942	0.131608	4.10266	0.335775	1.93077e-09	1.62185e-08
Enterobacteriaceae_Unclassified	2.09706	1.02883	2.0383	1.56294	2.85145e-09	2.31796e-08
Anaerostipes caccae	0.0290553	0.018157	1.60022	0.0236062	2.94924e-09	2.32253e-08
Streptococcus sp. HSISM1	0.0531796	0.0056958	9.33663	0.0294377	3.31789e-09	2.52894e-08
Longicatena caecimuris	0.0377474	0.0168353	2.24216	0.0272913	3.41207e-09	2.52894e-08
Sellimonas intestinalis	0.063524	0.0280818	2.2621	0.0458029	3.81548e-09	2.74715e-08
Streptococcus sp. LPB0220	0.0620551	0.0065666	9.45011	0.0343109	4.58472e-09	3.18393e-08
Streptococcus koreensis	0.0145889	0.00469738	3.10575	0.00964315	4.68764e-09	3.18393e-08
Streptococcus rubneri	0.014883	0.0040617	3.66422	0.00947234	4.84626e-09	3.18393e-08
Bacilli_Unclassified	0.0140457	0.0096499	1.45553	0.0118478	4.92751e-09	3.18393e-08
Lachnoclostridium sp. YL32	0.0413358	0.0280824	1.47195	0.0347091	5.44359e-09	3.42946e-08
Bacteroides sp. CACC 737	0.0204569	0.0358073	0.571306	0.0281321	6.49383e-09	3.91778e-08
Prevotella intermedia	0.00621714	0.0152799	0.406885	0.0107485	6.52964e-09	3.91778e-08
Blautia producta	0.0591395	0.0571073	1.03559	0.0581234	7.82531e-09	4.58599e-08
Streptococcus ilei	0.0271858	0.00889811	3.05523	0.018042	8.97006e-09	5.1374e-08
Lactobacillus_Unclassified	0.0507129	0.00115864	43.7691	0.0259358	9.26814e-09	5.19016e-08
Escherichia coli	0.822264	0.436335	1.88448	0.629299	1.46801e-08	8.04214e-08
Faecalicatena sp. Marseille-Q4148	0.0711156	0.0488178	1.45675	0.0599667	1.53248e-08	8.21669e-08
Blautia argi	0.0564264	0.0340873	1.65535	0.0452569	1.93928e-08	1.00268e-07
Eggerthella lenta	0.149864	0.0535316	2.79955	0.101698	1.94965e-08	1.00268e-07
Prevotella melaninogenica	0.00818188	0.0197262	0.414773	0.013954	2.06731e-08	1.04193e-07
Coprobacter secundus	0.0105102	0.0206489	0.508996	0.0155795	2.51588e-08	1.24314e-07
Lactobacillus helveticus	0.0346058	0.000212349	162.967	0.0174091	2.58331e-08	1.25191e-07
Phocaeicola salanitronis	0.0494337	0.0802167	0.616252	0.0648252	2.8409e-08	1.35077e-07
Eubacterium sp. c-25	0.0237199	0.0204973	1.15722	0.0221086	3.05831e-08	1.40126e-07
Klebsiella_Unclassified	1.5906	0.364169	4.36776	0.977385	3.05831e-08	1.40126e-07
Enterobacter cloacae	0.0530338	0.00490833	10.8048	0.028971	3.34407e-08	1.50483e-07
Lachnoclostridium phocaeense	0.0253604	0.0170171	1.49029	0.0211888	4.32028e-08	1.91002e-07
Firmicutes_Unclassified	0.43245	0.32088	1.3477	0.376665	4.57473e-08	1.98764e-07
Amedibacterium intestinale	0.0390271	0.0674965	0.57821	0.0532618	7.27915e-08	3.10906e-07
Blautia pseudococcoides	0.0337856	0.0235404	1.43522	0.028663	7.94066e-08	3.33508e-07
Bacteroides helcogenes	0.0174496	0.027597	0.632299	0.0225233	8.92895e-08	3.58981e-07
Bacteroidetes_Unclassified	0.228485	0.325543	0.701858	0.277014	8.92895e-08	3.58981e-07
unclassified Bacteroides_Unclassified	0.0106164	0.0225112	0.471603	0.0165638	8.97451e-08	3.58981e-07
Klebsiella aerogenes	0.283427	0.0108305	26.1694	0.147129	9.53917e-08	3.69826e-07
Klebsiella variicola	0.0461035	0.0063438	7.26748	0.0262236	9.53917e-08	3.69826e-07
Limosilactobacillus vaginalis	0.0242339	0.000218627	110.846	0.0122263	1.12182e-07	4.26225e-07
Escherichia_Unclassified	0.0775156	0.0431149	1.79788	0.0603152	1.13322e-07	4.26225e-07
[Clostridium] hylemonae	0.0262135	0.0183305	1.43005	0.022272	1.27257e-07	4.71599e-07
Klebsiella michiganensis	0.0206512	0.00640659	3.22343	0.0135289	1.35171e-07	4.93668e-07
Klebsiella sp. A52	0.0406936	0.000318039	127.952	0.0205058	1.43881e-07	5.1797e-07
Prevotella_Unclassified	0.0190428	0.0537347	0.354386	0.0363888	2.03499e-07	7.22277e-07
Klebsiella quasipneumoniae	0.0489017	0.0189957	2.57435	0.0339487	2.38367e-07	8.34285e-07
Blautia sp. NBRC 113351	0.056797	0.0288775	1.96683	0.0428372	2.98772e-07	1.03138e-06
Lachnospira eligens	0.588549	1.11195	0.529296	0.850249	4.82936e-07	1.63049e-06
Sutterella wadsworthensis	0.0284857	0.0380305	0.749022	0.0332581	4.85264e-07	1.63049e-06
Enterobacter roggenkampii	0.0274093	0.00713299	3.8426	0.0172711	5.16534e-07	1.71272e-06
Terrabacteria group_Unclassified	0.149665	0.115106	1.30024	0.132385	6.97711e-07	2.28342e-06
Prevotella bryantii	0.00716226	0.0169725	0.421993	0.0120674	7.31596e-07	2.36362e-06
Prevotella dentalis	0.00595404	0.0164503	0.361942	0.0112022	7.81711e-07	2.49356e-06
Gammaproteobacteria_Unclassified	0.0506987	0.0273612	1.85294	0.0390299	8.7541e-07	2.75754e-06
Blautia obeum	0.374147	0.206091	1.81544	0.290119	1.07099e-06	3.30675e-06
Eubacterium callanderi	0.0171347	0.00633572	2.70445	0.0117352	1.07601e-06	3.30675e-06
Bacteroides sp. HF-162	0.0362169	0.0533458	0.678909	0.0447813	1.35141e-06	4.10309e-06
Citrobacter_Unclassified	0.0524881	0.0508778	1.03165	0.051683	1.84809e-06	5.54427e-06
Anaerostipes rhamnosivorans	0.0125437	0.00698162	1.79668	0.00976268	2.08096e-06	6.12551e-06
Lachnospiraceae_Unclassified	0.675042	0.482703	1.39846	0.578872	2.09045e-06	6.12551e-06
Enterocloster clostridioformis	0.052061	0.0298708	1.74287	0.0409659	2.22786e-06	6.45311e-06
Bacteroidales_Unclassified	1.38844	1.89498	0.732691	1.64171	2.56366e-06	7.25889e-06
Lacrimispora saccharolytica	0.0161356	0.0122861	1.31332	0.0142108	2.56366e-06	7.25889e-06
Bacteroides sp. A1C1	0.032342	0.0551871	0.586043	0.0437646	2.75547e-06	7.71531e-06
Bacteroides zhangwenhongii	0.179515	0.260448	0.689254	0.219981	2.98771e-06	8.25751e-06
Streptococcus sp. FDAARGOS_192	0.0222893	0.00302385	7.37118	0.0126566	3.01465e-06	8.25751e-06
Enterobacter_Unclassified	0.0409432	0.0245164	1.67003	0.0327298	3.46314e-06	9.38399e-06
Enterocloster bolteae	0.835046	0.291478	2.86487	0.563262	3.70248e-06	9.92579e-06
Bacteroides uniformis	1.6127	2.52014	0.639924	2.06642	4.3433e-06	1.15212e-05
Bifidobacterium dentium	0.078873	0.0108598	7.26287	0.0448664	6.72951e-06	1.7665e-05
Ruthenibacterium lactatiformans	0.475462	0.229102	2.07533	0.352282	7.11942e-06	1.84958e-05
Enterobacter cloacae complex_Unclassified	0.0400255	0.0169181	2.36583	0.0284718	8.17335e-06	2.08946e-05
Bacteroidaceae_Unclassified	0.397657	0.540666	0.735496	0.469162	8.20857e-06	2.08946e-05
Massilistercora timonensis	0.0180137	0.0130247	1.38304	0.0155192	1.0081e-05	2.53678e-05
Streptococcus salivarius	0.710047	0.112682	6.30132	0.411365	1.01673e-05	2.53678e-05
Bacteroides sp. CBA7301	0.0354571	0.0536535	0.660854	0.0445553	1.14031e-05	2.81723e-05
Alistipes indistinctus	0.0295743	0.0565952	0.522558	0.0430848	1.16965e-05	2.85825e-05
Blautia hansenii	0.14144	0.0645551	2.191	0.102998	1.17959e-05	2.85825e-05
Blautia_Unclassified	0.140802	0.0871374	1.61586	0.11397	1.32195e-05	3.17268e-05
Citrobacter freundii complex_Unclassified	0.0320601	0.00873273	3.67126	0.0203964	1.4318e-05	3.4039e-05
Alistipes megaguti	0.0196656	0.0303392	0.64819	0.0250024	1.65044e-05	3.88701e-05
Bacteroides intestinalis	0.231854	0.466259	0.497266	0.349056	2.07285e-05	4.83666e-05
Bacteroides eggerthii	0.419073	0.672839	0.622844	0.545956	2.25057e-05	5.20315e-05
Veillonella atypica	0.0436363	0.0239448	1.82237	0.0337906	3.1299e-05	7.17032e-05
Novisyntrophococcus fermenticellae	0.0170803	0.0130742	1.30642	0.0150773	5.7066e-05	0.000128902
Bacteroides_Unclassified	2.44318	3.06152	0.798027	2.75235	5.72899e-05	0.000128902
Emergencia timonensis	0.023336	0.0166255	1.40362	0.0199807	8.09155e-05	0.000180449
Barnesiella viscericola	0.0137802	0.0194212	0.709541	0.0166007	8.97373e-05	0.000198367
Phocaeicola coprophilus	0.23383	0.425167	0.549973	0.329498	0.000114846	0.000251662
Lacrimispora sphenoides	0.0150343	0.0117878	1.27541	0.013411	0.00013295	0.000288822
Phocaeicola_Unclassified	0.882067	1.08548	0.812606	0.983773	0.000143246	0.000308531
Parabacteroides johnsonii	0.100195	0.0510791	1.96156	0.0756369	0.00016491	0.000352182
Veillonella_Unclassified	0.0193962	0.00973202	1.99303	0.0145641	0.000166746	0.000353109
Bacteroides caecimuris	0.050171	0.065399	0.767153	0.057785	0.000174924	0.000367341
Bacteroides nordii	0.130214	0.0937941	1.38829	0.112004	0.000191023	0.000397833
Wansuia hejianensis	0.0278055	0.0197869	1.40525	0.0237962	0.000207749	0.000429121
Bacteroides luhongzhouii	0.0497213	0.0669827	0.742299	0.058352	0.000225027	0.00046103
Veillonella dispar	0.027391	0.0117628	2.32862	0.0195769	0.000234163	0.000475879
Blautia liquoris	0.0134514	0.0106037	1.26856	0.0120275	0.000251672	0.000507371
Clostridium perfringens	0.0272784	0.0267613	1.01932	0.0270198	0.00025716	0.00051432
Phocaeicola vulgatus	5.04782	6.95051	0.726252	5.99916	0.00033356	0.000661867
Hungatella hathewayi	0.022892	0.0169831	1.34793	0.0199376	0.000383961	0.000755924
Butyricimonas faecalis	0.0238636	0.028846	0.827275	0.0263548	0.000477981	0.000933731
Proteobacteria_Unclassified	0.0542209	0.042788	1.2672	0.0485045	0.00049135	0.000952463
Prevotella copri	1.27765	5.72023	0.223357	3.49894	0.000496453	0.000955009
Veillonella nakazawae	0.0147283	0.00823089	1.7894	0.0114796	0.000555939	0.00106134
Bacteroides cellulosilyticus	0.395644	0.516638	0.765805	0.456141	0.000573279	0.00108621
Paraprevotella xylaniphila	0.0764031	0.117631	0.649516	0.097017	0.000595155	0.00111925
Bacteroides sp. M10	0.147105	0.173493	0.847902	0.160299	0.000605354	0.00112999
Phocaeicola dorei	1.10739	1.54499	0.716765	1.32619	0.000654397	0.00121256
Campylobacter_Unclassified	0.0253119	0.0144292	1.75421	0.0198706	0.000731244	0.00134506
Blautia sp. SC05B48	0.244432	0.137803	1.77377	0.191118	0.000794953	0.00145165
Veillonella parvula	0.335774	0.14179	2.36811	0.238782	0.00104188	0.00188888
Qiania dongpingensis	0.0158023	0.0130052	1.21507	0.0144038	0.0011981	0.00215657
Faecalitalea cylindroides	0.0207928	0.0116644	1.78259	0.0162286	0.00122154	0.00218318
Bacteroides faecis	0.0524978	0.062241	0.84346	0.0573694	0.00146167	0.00259396
Monoglobus pectinilyticus	0.0242203	0.0175992	1.37621	0.0209097	0.00151849	0.00267594
Coprococcus catus	0.133831	0.0948894	1.41039	0.11436	0.00160247	0.00280431
Veillonella sp. S12025-13	0.0154321	0.00853548	1.808	0.0119838	0.00162797	0.00282929
Bacteroides xylanisolvens	0.732689	0.997034	0.734869	0.864862	0.00172831	0.00298311
Bacteroides salyersiae	0.121692	0.137404	0.885652	0.129548	0.00186901	0.00320402
Eubacteriales_Unclassified	0.66268	0.554038	1.19609	0.608359	0.00212271	0.00361434
Alistipes senegalensis	0.0295355	0.0454746	0.649495	0.0375051	0.00223687	0.00378317
Dialister hominis	0.0196266	0.0468891	0.418575	0.0332579	0.00225759	0.00379276
Bifidobacterium breve	0.0492243	0.053989	0.911746	0.0516066	0.00244468	0.00407986
Dorea longicatena	0.418914	0.272833	1.53542	0.345873	0.00340363	0.00564286
Fusobacterium sp. NSJ-57	0.0170411	0.00597084	2.85405	0.011506	0.00343403	0.00565604
Fusobacterium varium	0.0607199	0.0369982	1.64116	0.0488591	0.00360037	0.00589151
Dysosmobacter welbionis	0.191971	0.206744	0.928547	0.199358	0.00370802	0.00602852
Bifidobacterium pseudocatenulatum	0.335548	0.296851	1.13036	0.316199	0.0038074	0.00615041
Bacteria_Unclassified	0.397704	0.363107	1.09528	0.380405	0.00408435	0.00655577
Actinomycetia_Unclassified	0.0210202	0.0167944	1.25162	0.0189073	0.00430393	0.0068645
Alistipes shahii	0.158056	0.232224	0.680618	0.19514	0.00470731	0.00746065
Parabacteroides merdae	0.352589	0.431131	0.817824	0.39186	0.00484456	0.00763018
Blautia massiliensis	0.142425	0.0946038	1.50549	0.118515	0.00568223	0.00889392
Clostridium sp. SY8519	0.0139153	0.0104094	1.3368	0.0121624	0.00632284	0.00982481
Bacteroides thetaiotaomicron	1.49849	1.8112	0.827348	1.65484	0.00635829	0.00982481
Parabacteroides_Unclassified	0.342906	0.420444	0.815579	0.381675	0.00639392	0.00982481
Simiaoa sunii	0.578675	0.762107	0.75931	0.670391	0.00652005	0.00995789
Odoribacter splanchnicus	0.128998	0.164548	0.783954	0.146773	0.0100303	0.0152267
Parabacteroides goldsteinii	0.120772	0.111952	1.07878	0.116362	0.0103282	0.015585
Bacteroides stercoris	1.57477	2.0476	0.769079	1.81119	0.0109765	0.0164648
Desulfovibrio piger	0.0361271	0.0426388	0.847283	0.0393829	0.0121589	0.0180708
Alistipes communis	0.0887794	0.14027	0.632917	0.114525	0.0121906	0.0180708
Ruminococcus bovis	0.302339	0.113376	2.66669	0.207858	0.0125122	0.018439
Parabacteroides distasonis	0.614148	0.655222	0.937313	0.634685	0.0128412	0.0188139
[Ruminococcus] torques	0.712238	0.295371	2.41133	0.503805	0.0135921	0.0197989
Bacteroides ovatus	1.14284	1.14141	1.00126	1.14212	0.014829	0.0214765
Faecalibacterium sp. I4384	0.175476	0.228661	0.767408	0.202068	0.0151341	0.0217931
Butyricimonas virosa	0.112851	0.119631	0.943326	0.116241	0.0164931	0.0236152
Alistipes_Unclassified	0.0674039	0.079681	0.845922	0.0735425	0.0182283	0.0259521
Alistipes dispar	0.0187211	0.0249905	0.749129	0.0218558	0.0186863	0.0264548
Alistipes sp. dk3624	0.0392446	0.0496261	0.790805	0.0444353	0.0220762	0.0310793
Fusobacterium ulcerans	0.0299224	0.02276	1.31469	0.0263412	0.0222913	0.0312078
Ruminococcus sp. FMBCY1	0.601294	0.424091	1.41784	0.512693	0.0277012	0.0385363
Alistipes finegoldii	0.150527	0.122504	1.22875	0.136515	0.0278318	0.0385363
Dialister_Unclassified	0.0935575	0.210587	0.44427	0.152072	0.0346	0.0476459
Raoultibacter timonensis	0.0187303	0.0064207	2.91718	0.0125755	0.0372043	0.0509538
Dialister massiliensis	0.0184112	0.0430955	0.427219	0.0307534	0.043392	0.059107
Coprococcus comes	0.385717	0.198581	1.94236	0.292149	0.0454397	0.0615635
Akkermansia muciniphila	0.70359	0.256228	2.74595	0.479909	0.0517438	0.0697297
Roseburia_Unclassified	0.119176	0.129434	0.920747	0.124305	0.0521889	0.0699554
Alistipes onderdonkii	0.43144	0.455968	0.946205	0.443704	0.0664204	0.0884569
Roseburia intestinalis	0.518135	0.704474	0.735491	0.611304	0.0666937	0.0884569
Megasphaera stantonii	0.0180997	0.00542534	3.33614	0.0117625	0.0850322	0.112189
Clostridium sp. M62/1	0.0833372	0.0763125	1.09205	0.0798249	0.0863759	0.113368
Collinsella stercoris	0.0155514	0.0117499	1.32353	0.0136507	0.111744	0.145904
Anaerotruncus colihominis	0.0359654	0.0263799	1.36336	0.0311727	0.117678	0.15286
Butyrivibrio hungatei	0.0112656	0.00961283	1.17193	0.0104392	0.121178	0.156599
Collinsella aerofaciens	0.597028	0.165263	3.61259	0.381145	0.123407	0.158666
Bifidobacterium bifidum	0.0462075	0.0246695	1.87306	0.0354385	0.138436	0.177085
Butyrivibrio fibrisolvens	0.0137932	0.0120481	1.14485	0.0129206	0.152181	0.193685
Bacteroides caccae	0.687187	0.698905	0.983233	0.693046	0.183056	0.23181
Adlercreutzia equolifaciens	0.0433808	0.0308715	1.4052	0.0371261	0.188263	0.237212
Phascolarctobacterium succinatutens	0.0333358	0.0772674	0.431434	0.0553016	0.195163	0.244682
Faecalibacterium sp. HTFF	0.110582	0.117528	0.940901	0.114055	0.212204	0.26473
Fusobacterium mortiferum	0.244393	0.218352	1.11926	0.231372	0.255956	0.317738
Clostridium_Unclassified	0.0233362	0.0260738	0.895007	0.024705	0.26533	0.327761
Roseburia hominis	0.280153	0.327967	0.854213	0.30406	0.281063	0.345502
Unclassified_Unclassified	34.229	35.6989	0.958824	34.964	0.298273	0.364877
Faecalibacterium duncaniae	0.0649865	0.0563654	1.15295	0.0606759	0.304307	0.370461
Faecalibacterium sp. I3389	0.0910002	0.0767204	1.18613	0.0838603	0.317956	0.385216
Roseburia sp. NSJ-69	0.220375	0.171922	1.28183	0.196149	0.321092	0.387154
Megasphaera elsdenii	0.310019	0.174082	1.78088	0.242051	0.330165	0.396198
Bifidobacterium_Unclassified	0.151586	0.0834553	1.81637	0.117521	0.34691	0.414319
Vescimonas fastidiosa	0.102793	0.0950045	1.08198	0.0988989	0.373516	0.443991
Faecalibacillus intestinalis	0.461402	0.264845	1.74216	0.363123	0.383496	0.453714
Faecalibacterium sp. IP329	0.0873817	0.0737112	1.18546	0.0805464	0.396199	0.466552
Oscillospiraceae_Unclassified	0.13533	0.126274	1.07171	0.130802	0.412823	0.483868
Anaerobutyricum hallii	0.312386	0.253718	1.23123	0.283052	0.423421	0.493991
Phascolarctobacterium faecium	0.700662	0.615127	1.13905	0.657895	0.432012	0.501691
Bifidobacterium catenulatum	0.012353	0.012061	1.02422	0.012207	0.435802	0.503771
Intestinimonas butyriciproducens	0.063819	0.0698079	0.914209	0.0668134	0.463989	0.533905
Flavonifractor plautii	0.484901	0.419827	1.155	0.452364	0.474744	0.543797
Pseudobutyrivibrio xylanivorans	0.0199046	0.0172466	1.15412	0.0185756	0.490839	0.55969
Vescimonas coprocola	0.277392	0.235494	1.17791	0.256443	0.506634	0.575098
Romboutsia ilealis	0.0425079	0.024002	1.77102	0.0332549	0.51731	0.584583
Ruminococcus bicirculans	0.358603	0.527498	0.679818	0.44305	0.522092	0.586086
Haemophilus parainfluenzae	0.182859	0.0761415	2.40157	0.1295	0.523291	0.586086
Pusillibacter faecalis	0.0475965	0.0523111	0.909873	0.0499538	0.546952	0.609875
Faecalibacterium sp. I2392	0.0468243	0.0395327	1.18444	0.0431785	0.568627	0.631251
Wujia chipingensis	0.232437	0.228296	1.01814	0.230366	0.615112	0.67986
Vescimonas_Unclassified	0.0126741	0.0105055	1.20643	0.0115898	0.625519	0.687499
Oscillibacter sp. NSJ-62	0.0387354	0.0422724	0.916329	0.0405039	0.627479	0.687499
Megamonas funiformis	1.24828	1.20513	1.03581	1.2267	0.663195	0.723486
Anaerostipes hadrus	0.553358	0.472925	1.17008	0.513142	0.674605	0.73276
Phascolarctobacterium sp. Marseille-Q4147	0.013238	0.0372888	0.355012	0.0252634	0.692199	0.748645
Acidaminococcus intestini	0.0844151	0.0405324	2.08266	0.0624737	0.696965	0.750578
Bacteroides fragilis	1.48855	1.45387	1.02385	1.47121	0.709961	0.76132
Bifidobacterium longum	0.931348	0.261608	3.56009	0.596478	0.724424	0.773538
Faecalibacterium sp. I3333	0.160887	0.14224	1.13109	0.151563	0.731346	0.777634
Faecalibacterium sp. IP118	0.0510719	0.0525901	0.971131	0.051831	0.743861	0.787264
Coprococcus_Unclassified	0.0204529	0.0224307	0.911826	0.0214418	0.746652	0.787264
Desulfovibrio fairfieldensis	0.0208604	0.00441605	4.72377	0.0126382	0.752242	0.789854
Bifidobacterium adolescentis	0.246494	0.133824	1.84192	0.190159	0.823136	0.860706
Faecalibacterium prausnitzii	2.25348	1.92758	1.16907	2.09053	0.829597	0.863878
Coprococcus sp. ART55/1	0.147463	0.188855	0.780829	0.168159	0.83751	0.868529
Faecalibacterium_Unclassified	0.853725	0.816914	1.04506	0.835319	0.857724	0.885847
Flintibacter sp. KGMB00164	0.0572037	0.0596693	0.958678	0.0584365	0.870044	0.894902
Acidaminococcus fermentans	0.0126509	0.0130269	0.971139	0.0128389	0.910834	0.932255
Dysosmobacter sp. Marseille-Q4140	0.0340122	0.037595	0.9047	0.0358036	0.913757	0.932255
Eubacterium sp. MSJ-33	0.034268	0.0300333	1.141	0.0321506	0.924732	0.939647
unclassified Faecalibacterium_Unclassified	0.111192	0.101711	1.09322	0.106451	0.969488	0.981168
Faecalibacterium sp. I4179	0.132929	0.127551	1.04217	0.13024	0.982719	0.988111
Ruminococcus champanellensis	0.0172952	0.0174767	0.989612	0.0173859	0.98419	0.988111
Coprococcus eutactus	0.0561608	0.0616527	0.910921	0.0589068	0.998161	0.998161

## Sheet: KarlssonFH_2013_IGT
Species	case	control	Ratio	Mean	wilcox_unpaired	wilcox_unpaired_fdr
Lachnoclostridium sp. YL32	0.0277228	0.0207389	1.33675	0.0242308	0.000251868	0.0220454
Enterocloster bolteae	0.115977	0.0742133	1.56275	0.0950951	0.000280112	0.0220454
Gammaproteobacteria_Unclassified	0.0230416	0.0330145	0.697924	0.0280281	0.000370393	0.0220454
[Clostridium] scindens	0.129807	0.0909614	1.42705	0.110384	0.000383398	0.0220454
Anaerostipes caccae	0.0165347	0.0112195	1.47375	0.0138771	0.00181096	0.0671193
Enterobacterales_Unclassified	0.00863705	0.0325171	0.265616	0.0205771	0.00181096	0.0671193
Proteobacteria_Unclassified	0.0642462	0.0782668	0.82086	0.0712565	0.00204276	0.0671193
Clostridium sp. M62/1	0.17445	0.137259	1.27095	0.155854	0.00365714	0.104595
Alistipes finegoldii	0.177264	0.281169	0.630452	0.229216	0.00409286	0.104595
Enterocloster clostridioformis	0.0471787	0.0277913	1.69761	0.037485	0.00457461	0.105216
Vescimonas fastidiosa	0.182259	0.242299	0.752205	0.212279	0.00524786	0.109728
Odoribacter splanchnicus	0.055489	0.103997	0.533562	0.0797431	0.00617162	0.111314
Blautia sp. NBRC 113351	0.0408942	0.029594	1.38184	0.0352441	0.0070492	0.111314
Blautia producta	0.0821367	0.0587653	1.39771	0.070451	0.00824728	0.111314
Lachnospiraceae_Unclassified	1.05917	0.854994	1.2388	0.95708	0.0086849	0.111314
Anaerobutyricum hallii	1.30925	0.986851	1.32669	1.14805	0.00891131	0.111314
Ruminococcus champanellensis	0.0403979	0.0544096	0.742479	0.0474038	0.00891131	0.111314
Blautia massiliensis	0.91332	0.63087	1.44771	0.772095	0.00937982	0.111314
Alistipes shahii	0.171272	0.220153	0.777967	0.195712	0.00962213	0.111314
Blautia pseudococcoides	0.0427737	0.0357525	1.19638	0.0392631	0.00986993	0.111314
Alistipes senegalensis	0.046547	0.0783038	0.59444	0.0624254	0.0103825	0.111314
Blautia_Unclassified	0.367657	0.282105	1.30326	0.324881	0.0106474	0.111314
Ligilactobacillus salivarius	0.0542393	0.00172024	31.5301	0.0279798	0.0120633	0.120633
Amedibacterium intestinale	0.0182652	0.0228899	0.797958	0.0205775	0.0146726	0.136206
Blautia sp. SC05B48	0.437913	0.335174	1.30652	0.386543	0.0150311	0.136206
Qiania dongpingensis	0.025357	0.021596	1.17415	0.0234765	0.0153972	0.136206
Phascolarctobacterium sp. Marseille-Q4147	0.016049	0.0101506	1.58108	0.0130998	0.0165425	0.139153
Alistipes onderdonkii	0.289051	0.620933	0.46551	0.454992	0.0169404	0.139153
Alistipes_Unclassified	0.0631732	0.101634	0.621577	0.0824034	0.0199651	0.153066
Blautia argi	0.0610947	0.0471991	1.2944	0.0541469	0.0199651	0.153066
[Ruminococcus] gnavus	0.467723	0.370228	1.26334	0.418975	0.0218946	0.162444
Alistipes dispar	0.051815	0.0722711	0.716954	0.0620431	0.0274336	0.181353
Christensenella sp. Marseille-P3954	0.0218129	0.0254783	0.856137	0.0236456	0.0274336	0.181353
Pseudomonas_Unclassified	0.012795	0.0164706	0.776842	0.0146328	0.0286744	0.181353
Alistipes megaguti	0.0286599	0.0381751	0.75075	0.0334175	0.0293125	0.181353
Intestinimonas butyriciproducens	0.102885	0.122079	0.842772	0.112482	0.0293125	0.181353
Ligilactobacillus ruminis	0.0256287	0.0239642	1.06946	0.0247964	0.0299626	0.181353
Wansuia hejianensis	0.058679	0.0486154	1.207	0.0536472	0.0299626	0.181353
Alistipes communis	0.119207	0.170156	0.700575	0.144681	0.0319871	0.187367
Blautia obeum	0.67128	0.547492	1.2261	0.609386	0.0334002	0.187367
Ruminococcus albus	0.0130912	0.0164461	0.796008	0.0147687	0.0334002	0.187367
Blautia hansenii	0.0537272	0.0412223	1.30335	0.0474747	0.0356188	0.195055
Alphaproteobacteria_Unclassified	0.0140891	0.0160334	0.878737	0.0150612	0.0412829	0.215167
Sellimonas intestinalis	0.0488271	0.0310557	1.57224	0.0399414	0.0412829	0.215167
Clostridium sp. C1	0.0188485	0.0138783	1.35813	0.0163634	0.0430335	0.215167
Eggerthella lenta	0.117647	0.0410429	2.86643	0.0793448	0.0430335	0.215167
Bifidobacterium catenulatum	0.0393412	0.0113158	3.47666	0.0253285	0.0486613	0.237805
Longicatena caecimuris	0.0337462	0.0327354	1.03088	0.0332408	0.0496563	0.237805
Klebsiella_Unclassified	0.00477787	0.0413587	0.115523	0.0230683	0.050668	0.237805
Bacteroides eggerthii	0.291905	0.147392	1.98047	0.219648	0.0516968	0.237805
Anaerostipes rhamnosivorans	0.0107923	0.00975057	1.10684	0.0102714	0.0559863	0.252487
Akkermansia muciniphila	0.854188	1.11954	0.762983	0.986862	0.0571034	0.252573
Bifidobacterium_Unclassified	0.111364	0.0723474	1.5393	0.0918558	0.0593924	0.257741
Butyricimonas virosa	0.0389027	0.0692032	0.562151	0.0540529	0.0641966	0.268459
Campylobacter_Unclassified	0.0124665	0.00872574	1.4287	0.0105961	0.0641966	0.268459
Lacrimispora sphenoides	0.014772	0.0130234	1.13427	0.0138977	0.065446	0.268796
Eubacterium sp. c-25	0.0288425	0.0236023	1.22202	0.0262224	0.0693136	0.279687
Alistipes indistinctus	0.024572	0.0465159	0.528249	0.0355439	0.0733649	0.29093
Barnesiella viscericola	0.0152402	0.0213899	0.712495	0.018315	0.0761707	0.296936
Phocaeicola dorei	0.770457	0.925635	0.832355	0.848046	0.0790624	0.303072
Streptomyces_Unclassified	0.0120279	0.0132064	0.910763	0.0126172	0.0882706	0.332824
Actinomycetia_Unclassified	0.0363931	0.0398442	0.913386	0.0381187	0.0898853	0.333446
Phocaeicola salanitronis	0.016833	0.023578	0.713928	0.0202055	0.0948709	0.346354
Firmicutes_Unclassified	0.546811	0.512834	1.06625	0.529822	0.101857	0.354194
Pseudomonas putida	0.00132486	0.0224999	0.0588831	0.0119124	0.103665	0.354194
Klebsiella pneumoniae	0.00360678	0.0290422	0.124191	0.0163245	0.105498	0.354194
Anaerostipes hadrus	1.52587	0.952333	1.60224	1.2391	0.107357	0.354194
Bacteroides ovatus	0.247859	0.145804	1.69995	0.196831	0.109241	0.354194
Blautia liquoris	0.0293501	0.0257575	1.13948	0.0275538	0.109241	0.354194
Bacteroides thetaiotaomicron	0.270938	0.260245	1.04109	0.265591	0.111151	0.354194
Butyricimonas faecalis	0.00707028	0.02031	0.348118	0.0136901	0.111151	0.354194
Coprococcus catus	0.362707	0.311604	1.164	0.337155	0.115049	0.354194
Faecalibacterium sp. I3389	0.215919	0.236166	0.914268	0.226042	0.115049	0.354194
Clostridium botulinum	0.0100757	0.0117908	0.854545	0.0109333	0.117038	0.354194
Lacrimispora saccharolytica	0.024118	0.0201701	1.19573	0.0221441	0.117038	0.354194
Vescimonas_Unclassified	0.03022	0.0354612	0.852198	0.0328406	0.117038	0.354194
Veillonella parvula	0.0110769	0.0145444	0.761594	0.0128106	0.119053	0.355613
Bacteroides sp. CACC 737	0.0134874	0.0196599	0.686036	0.0165736	0.12526	0.369357
Novisyntrophococcus fermenticellae	0.0309582	0.0284995	1.08627	0.0297289	0.131714	0.383472
Erysipelatoclostridium ramosum	0.0534278	0.0287602	1.8577	0.041094	0.13842	0.393044
Lachnoclostridium phocaeense	0.0401469	0.0337868	1.18824	0.0369668	0.13842	0.393044
Parabacteroides johnsonii	0.0357529	0.0385456	0.927547	0.0371493	0.15017	0.421209
Alistipes sp. dk3624	0.0467886	0.0337834	1.38496	0.040286	0.157573	0.43145
Solibaculum mannosilyticum	0.0375183	0.0256337	1.46363	0.031576	0.157573	0.43145
Bacteroides sp. HF-162	0.0125021	0.0125347	0.997401	0.0125184	0.165246	0.447136
Bacteroides fragilis	0.33857	0.174043	1.94532	0.256307	0.173194	0.463192
Faecalibacterium sp. I3333	0.164085	0.18947	0.866021	0.176777	0.189931	0.502116
Bacteroides humanifaecis	0.0163466	0.0283521	0.576558	0.0223493	0.192831	0.503991
Faecalibacterium prausnitzii	2.06761	2.32088	0.890873	2.19425	0.195764	0.505907
Coprococcus sp. ART55/1	0.486102	0.589165	0.825069	0.537633	0.201726	0.515521
[Clostridium] hylemonae	0.0421326	0.0372826	1.13009	0.0397076	0.210912	0.523715
Faecalibacterium sp. HTFF	0.275166	0.316403	0.869669	0.295784	0.210912	0.523715
Clostridium_Unclassified	0.0356775	0.0387416	0.920909	0.0372095	0.21404	0.523715
Enterobacteriaceae_Unclassified	0.1368	1.63375	0.083734	0.885273	0.21404	0.523715
Desulfovibrio piger	0.0276668	0.0406615	0.680417	0.0341641	0.220395	0.533587
Bifidobacterium longum	0.448529	0.33358	1.34459	0.391054	0.230175	0.551462
Wujia chipingensis	0.241083	0.446724	0.53967	0.343904	0.243686	0.56844
Clostridium sp. SY8519	0.0268686	0.0240781	1.11589	0.0254734	0.247148	0.56844
Faecalibacterium sp. I4179	0.219696	0.239802	0.916154	0.229749	0.247148	0.56844
Sutterella wadsworthensis	0.0114729	0.0202479	0.56662	0.0158604	0.247148	0.56844
Anaerotruncus colihominis	0.0310727	0.0276953	1.12195	0.029384	0.250644	0.570773
Dorea longicatena	1.1472	0.918619	1.24883	1.03291	0.261336	0.577332
Adlercreutzia hattorii	0.0803843	0.0882455	0.910917	0.0843149	0.268635	0.577332
Collinsella aerofaciens	0.929184	0.699892	1.32761	0.814538	0.268635	0.577332
Bifidobacterium pseudocatenulatum	0.0516644	0.0493345	1.04723	0.0504994	0.272336	0.577332
Eubacterium sp. MSJ-33	0.042157	0.07487	0.563069	0.0585135	0.272336	0.577332
Clostridium perfringens	0.017353	0.0155652	1.11485	0.0164591	0.276072	0.577332
Streptococcus sp. HSISM1	0.034424	0.00549553	6.264	0.0199598	0.276072	0.577332
Enterococcus faecium	0.0477483	0.0368437	1.29597	0.042296	0.279841	0.577332
Streptococcus sp. LPB0220	0.0354689	0.00574932	6.16923	0.0206091	0.279841	0.577332
Anaerocolumna cellulosilytica	0.0108794	0.0100196	1.08581	0.0104495	0.283646	0.577332
Bacteroides cellulosilyticus	0.950623	0.811961	1.17078	0.881292	0.283646	0.577332
Bifidobacterium adolescentis	1.03222	0.641581	1.60887	0.836899	0.283646	0.577332
Hungatella hathewayi	0.0207389	0.0171889	1.20653	0.0189639	0.291358	0.587827
Bacteroides_Unclassified	1.06316	1.03202	1.03017	1.04759	0.299208	0.588187
Eggerthellaceae_Unclassified	0.0192348	0.0164073	1.17233	0.0178211	0.299208	0.588187
Parabacteroides merdae	0.199911	0.239673	0.834096	0.219792	0.299208	0.588187
Phascolarctobacterium succinatutens	0.0158236	0.0142818	1.10796	0.0150527	0.303185	0.590954
Bacteroides salyersiae	0.0563916	0.0329073	1.71365	0.0446495	0.311243	0.594463
Bacteroides xylanisolvens	0.279549	0.163145	1.7135	0.221347	0.311243	0.594463
Flavonifractor plautii	0.270201	0.214664	1.25871	0.242433	0.315324	0.594463
Turicibacter sanguinis	0.0126824	0.0211718	0.599025	0.0169271	0.315324	0.594463
Bacillales_Unclassified	0.016838	0.0179129	0.939998	0.0173755	0.32359	0.605086
[Ruminococcus] torques	0.616895	0.449313	1.37297	0.533104	0.327774	0.607969
Streptococcus thermophilus	0.267499	0.214154	1.2491	0.240826	0.336248	0.618696
Gordonibacter pamelaeae	0.030665	0.0137895	2.22379	0.0222272	0.344859	0.627499
Terrisporobacter sp. MCA3	0.0126628	0.0202056	0.6267	0.0164342	0.349217	0.627499
Vescimonas coprocola	0.45686	0.454268	1.00571	0.455564	0.349217	0.627499
Unclassified_Unclassified	52.2061	53.9151	0.968302	53.0606	0.353608	0.630465
Phocaeicola coprophilus	0.0502685	0.104733	0.479969	0.0775008	0.36699	0.64929
Adlercreutzia equolifaciens	0.062924	0.0674049	0.933523	0.0651644	0.376083	0.660298
Bacteroides sp. A1C1	0.0173134	0.0191491	0.904138	0.0182312	0.38068	0.663306
Ruminococcus bovis	0.0756228	0.110198	0.686245	0.0929104	0.394675	0.682521
Oscillospiraceae_Unclassified	0.254613	0.27092	0.939811	0.262767	0.399408	0.68353
Bacteria_Unclassified	0.381939	0.393142	0.971506	0.38754	0.404175	0.68353
Streptococcus vestibularis	0.0680619	0.00231157	29.444	0.0351867	0.404175	0.68353
Dysosmobacter sp. Marseille-Q4140	0.107941	0.0966444	1.11689	0.102293	0.423574	0.698819
Massilistercora timonensis	0.052126	0.0406535	1.2822	0.0463898	0.423574	0.698819
Turicibacter_Unclassified	0.0107165	0.0145011	0.739011	0.0126088	0.423574	0.698819
Clostridioides difficile	0.102091	0.104354	0.978311	0.103223	0.428507	0.698819
Escherichia coli	0.063088	0.889361	0.0709362	0.476225	0.438471	0.698819
Faecalitalea cylindroides	0.105941	0.0894343	1.18456	0.0976875	0.443502	0.698819
Lachnospira eligens	0.412235	0.525831	0.783968	0.469033	0.443502	0.698819
Streptococcus lutetiensis	0.00119222	0.0257315	0.0463329	0.0134619	0.443502	0.698819
Paraprevotella xylaniphila	0.0593008	0.0867678	0.683443	0.0730343	0.448566	0.698819
unclassified Faecalibacterium_Unclassified	0.205207	0.219964	0.932912	0.212586	0.448566	0.698819
Acutalibacter muris	0.0243223	0.022717	1.07067	0.0235197	0.453662	0.698819
Bifidobacterium bifidum	0.0836914	0.0951874	0.879228	0.0894394	0.453662	0.698819
Eggerthella guodeyinii	0.0195944	0.00495818	3.95194	0.0122763	0.453662	0.698819
Eubacteriales_Unclassified	1.0206	0.991753	1.02908	1.00618	0.45879	0.698819
Phocaeicola_Unclassified	0.247112	0.252771	0.977611	0.249942	0.45879	0.698819
Anaerocolumna sedimenticola	0.0104095	0.00986365	1.05534	0.0101366	0.469142	0.709885
Monoglobus pectinilyticus	0.117376	0.0636598	1.8438	0.090518	0.47962	0.719538
Adlercreutzia_Unclassified	0.0166656	0.0176435	0.94458	0.0171546	0.484906	0.719538
Ruminococcus_Unclassified	0.0105432	0.0111391	0.94651	0.0108412	0.484906	0.719538
Cupriavidus oxalaticus	0.0274405	0.0730281	0.375753	0.0502343	0.490224	0.722765
Bacteroides sp. M10	0.0189527	0.0172413	1.09926	0.018097	0.495572	0.724645
Faecalibacterium sp. IP118	0.0810237	0.0758798	1.06779	0.0784517	0.500951	0.724645
Streptococcus parasanguinis	0.0582577	0.00928218	6.2763	0.03377	0.500951	0.724645
Megamonas funiformis	0.0216529	0.00183159	11.8219	0.0117422	0.50636	0.727892
Oscillibacter sp. NSJ-62	0.0706598	0.0715721	0.987254	0.0711159	0.539443	0.769101
Bacillaceae_Unclassified	0.0109882	0.0114798	0.957177	0.011234	0.545059	0.769101
Paenibacillus_Unclassified	0.0149776	0.0154024	0.972423	0.01519	0.545059	0.769101
Lachnoanaerobaculum umeaense	0.012126	0.011311	1.07206	0.0117185	0.562078	0.788279
Escherichia_Unclassified	0.00561756	0.0818012	0.0686734	0.0437094	0.567806	0.791488
Coprococcus eutactus	0.424293	0.186127	2.27959	0.30521	0.590994	0.813944
Methanobrevibacter sp. TLL-48-HuF1	0.0988268	0.109375	0.903556	0.104101	0.590994	0.813944
Enterococcus hirae	0.000614983	0.0241761	0.0254377	0.0123955	0.608662	0.833288
Roseburia sp. NSJ-69	0.110809	0.106437	1.04108	0.108623	0.620569	0.844562
Dysosmobacter welbionis	0.247319	0.225789	1.09535	0.236554	0.632575	0.855837
Schaalia odontolytica	0.0202201	0.0159985	1.26387	0.0181093	0.644678	0.86711
Bacteroides zhangwenhongii	0.069925	0.0169697	4.12057	0.0434473	0.656874	0.868282
Faecalicatena sp. Marseille-Q4148	0.110059	0.108525	1.01413	0.109292	0.656874	0.868282
Lachnoclostridium phytofermentans	0.0106488	0.0101888	1.04515	0.0104188	0.656874	0.868282
Bacteroides nordii	0.019973	0.0179402	1.11331	0.0189566	0.663006	0.87138
Pseudobutyrivibrio xylanivorans	0.0327797	0.0293121	1.1183	0.0310459	0.675338	0.873946
Roseburia hominis	0.366086	0.349669	1.04695	0.357877	0.675338	0.873946
Romboutsia ilealis	0.0578145	0.0499257	1.15801	0.0538701	0.681537	0.873946
Terrabacteria group_Unclassified	0.139429	0.141395	0.9861	0.140412	0.681537	0.873946
Eubacterium sp. NSJ-61	0.0410757	0.039666	1.03554	0.0403708	0.687757	0.873946
Faecalibacterium sp. I4384	0.288627	0.285371	1.01141	0.286999	0.687757	0.873946
Christensenella minuta	0.0249709	0.0227564	1.09731	0.0238636	0.70026	0.880108
Gordonibacter urolithinfaciens	0.0317159	0.0148245	2.13943	0.0232702	0.70026	0.880108
Ruthenibacterium lactatiformans	0.296306	0.18969	1.56206	0.242998	0.719165	0.898956
Faecalibacterium sp. IP329	0.157214	0.161041	0.976236	0.159127	0.725505	0.90198
Acidaminococcus fermentans	0.0240419	0.00465892	5.16039	0.0143504	0.757479	0.926703
Bacteroidales_Unclassified	0.543059	0.527873	1.02877	0.535466	0.757479	0.926703
Pusillibacter faecalis	0.0859713	0.0733842	1.17152	0.0796778	0.757479	0.926703
Bacteroides stercoris	0.249502	0.126378	1.97425	0.18794	0.763925	0.927692
Bacteroides luhongzhouii	0.0107784	0.00970995	1.11004	0.0102442	0.770388	0.927692
Parabacteroides goldsteinii	0.0397715	0.0542613	0.732963	0.0470164	0.770388	0.927692
Dialister_Unclassified	0.0166314	0.0466538	0.356485	0.0316426	0.776866	0.930621
Anaerocolumna chitinilytica	0.0105449	0.0105	1.00427	0.0105225	0.78336	0.93164
Bacteroides sp. CBA7301	0.00979605	0.0110766	0.884393	0.0104363	0.789868	0.93164
Phascolarctobacterium faecium	0.166549	0.175019	0.951604	0.170784	0.789868	0.93164
Bifidobacterium animalis	0.0309	0.0104827	2.94773	0.0206913	0.816044	0.946979
Bacteroides caccae	0.332481	0.293311	1.13354	0.312896	0.822621	0.946979
Coprococcus comes	0.63023	0.534011	1.18018	0.58212	0.822621	0.946979
Lactococcus lactis	0.0487438	0.0558756	0.872363	0.0523097	0.822621	0.946979
Ruminococcus bicirculans	1.05888	0.812552	1.30315	0.935714	0.829211	0.946979
Ruminococcus sp. FMBCY1	0.898569	0.464883	1.93289	0.681726	0.829211	0.946979
Butyrivibrio fibrisolvens	0.0218581	0.0212496	1.02863	0.0215539	0.835812	0.946979
Simiaoa sunii	0.419065	0.479103	0.874688	0.449084	0.835812	0.946979
Flintibacter sp. KGMB00164	0.069171	0.0690741	1.0014	0.0691225	0.842425	0.949793
Streptococcus salivarius	0.222552	0.0507546	4.38486	0.136653	0.855683	0.960035
Faecalibacillus intestinalis	0.376998	0.281068	1.3413	0.329033	0.882317	0.97634
Bacteroidetes_Unclassified	0.0908668	0.0941024	0.965616	0.0924846	0.888997	0.97634
[Clostridium] innocuum	0.10101	0.0872766	1.15735	0.0941433	0.895685	0.97634
Bacteroides faecis	0.0483315	0.040434	1.19532	0.0443828	0.895685	0.97634
Butyrivibrio hungatei	0.0165138	0.0156717	1.05373	0.0160928	0.895685	0.97634
Mycobacterium canettii	0.0708767	0.0461359	1.53626	0.0585063	0.895685	0.97634
Bacteroidaceae_Unclassified	0.237522	0.224649	1.0573	0.231086	0.909083	0.981639
Coprococcus_Unclassified	0.0611784	0.0553155	1.10599	0.0582469	0.909083	0.981639
Bacteroides uniformis	1.34639	1.11453	1.20803	1.23046	0.922507	0.982299
Bifidobacterium dentium	0.0274754	0.0059504	4.6174	0.0167129	0.922507	0.982299
Prevotella copri	0.132024	0.254547	0.518662	0.193285	0.922507	0.982299
Butyrivibrio proteoclasticus	0.0146109	0.0141772	1.03059	0.0143941	0.935952	0.982451
Faecalibacterium_Unclassified	1.71607	1.50461	1.14054	1.61034	0.949416	0.982451
Roseburia_Unclassified	0.145314	0.14286	1.01718	0.144087	0.949416	0.982451
Faecalibacterium duncaniae	0.155324	0.134601	1.15396	0.144962	0.956153	0.982451
Faecalibacterium sp. I2392	0.152352	0.122044	1.24834	0.137198	0.956153	0.982451
Parabacteroides_Unclassified	0.195584	0.117893	1.65899	0.156739	0.956153	0.982451
Streptococcus suis	0.0195376	0.0187148	1.04397	0.0191262	0.956153	0.982451
Phocaeicola vulgatus	1.21793	1.2668	0.961422	1.24236	0.962893	0.982451
Streptococcus_Unclassified	0.172416	0.128301	1.34384	0.150358	0.962893	0.982451
Bacilli_Unclassified	0.0145751	0.0148073	0.98432	0.0146912	0.969636	0.982451
Parabacteroides distasonis	0.299667	0.262358	1.14221	0.281013	0.969636	0.982451
Roseburia intestinalis	0.956148	0.961302	0.994639	0.958725	0.983129	0.991753
Bacteroides caecimuris	0.0127672	0.0114675	1.11334	0.0121174	0.989877	0.994199
Bacteroides intestinalis	0.127045	0.117274	1.08332	0.122159	1	1

[truncated: 25 more sheets: KarlssonFH_2013_T2D, KieserS_2018_Diarrhoea, LeChatelierE_2013_Obesity, LiJ_2017_Hypertension, NagySzakalD_2017_ME_CFS, NielsenHB_2014_IBD, QinJ_2012_T2D, QinN_2014_Cirrhosis, RubelMA_2020_Helminth infection, SankaranarayananK_2015_T2D, SotoGiron_2021_Diarrhoea, ThomasAM_2018a_Adenoma, ThomasAM_2018a_CRC, ThomasAM_2018b_CRC, VogtmannE_2016_CRC, Wang_2018_Cystic fibrosis, WirbelJ_2018_CRC, YachidaS_2019_Adenoma, YachidaS_2019_CRC, YeZ_2018_Behcet's disease  …]
