# Supplementary material for: Resistome expansion in disease-associated human gut microbiomes
Source: Microbiome. 2023 Jul 29;11:166. doi: 10.1186/s40168-023-01610-1 (PMC10386251; doi:10.1186/s40168-023-01610-1)
Supplement: Supplementary file 5 — Additional file 4: Table S4. Key metadata of the included samples. Samples used within several datasets, such as controls from studies on CRC and adenoma, are listed in 2 separate rows. [file 40168_2023_1610_MOESM4_ESM.xlsx]

## Sheet: Sheet1
sample_id	compared_disease	casecontrol	accno	study_name	antibiotics_current_use	study_condition	disease	age	gender	country
CA02	T2D	case	SRR2912776	SankaranarayananK_2015	no	T2D	T2D	55	female	USA
CA03	T2D	control	SRR2912787	SankaranarayananK_2015	no	control	healthy	27	female	USA
CA04	T2D	control	SRR2912798	SankaranarayananK_2015	no	control	healthy	30	male	USA
CA06	T2D	control	SRR2912807	SankaranarayananK_2015	no	control	healthy	51	female	USA
CA08	T2D	control	SRR2912808	SankaranarayananK_2015	no	control	healthy	33	female	USA
CA12	T2D	case	SRR2912809	SankaranarayananK_2015	no	T2D	T2D	43	female	USA
CA14	T2D	control	SRR2912811	SankaranarayananK_2015	no	control	healthy	21	male	USA
CA15	T2D	case	SRR2912777	SankaranarayananK_2015	no	T2D	T2D	34	female	USA
CA16	T2D	case	SRR2912778	SankaranarayananK_2015	no	T2D	T2D	45	male	USA
CA17	T2D	case	SRR2912779	SankaranarayananK_2015	no	T2D	T2D	39	male	USA
CA19	T2D	control	SRR2912781	SankaranarayananK_2015	no	control	healthy	68	female	USA
CA20	T2D	control	SRR2912782	SankaranarayananK_2015	no	control	healthy	54	female	USA
CA21	T2D	case	SRR2912783	SankaranarayananK_2015	no	T2D	T2D	65	female	USA
CA22	T2D	case	SRR2912784	SankaranarayananK_2015	no	T2D	T2D	41	female	USA
CA23	T2D	case	SRR2912785	SankaranarayananK_2015	no	T2D	T2D	65	female	USA
CA25	T2D	case	SRR2912788	SankaranarayananK_2015	no	T2D	T2D	65	male	USA
CA27	T2D	case	SRR2912790	SankaranarayananK_2015	no	T2D	T2D	55	male	USA
CA28	T2D	case	SRR2912791	SankaranarayananK_2015	no	T2D	T2D	55	female	USA
CA30	T2D	case	SRR2912793	SankaranarayananK_2015	no	T2D	T2D	55	male	USA
CA33	T2D	case	SRR2912796	SankaranarayananK_2015	no	T2D	T2D	69	female	USA
CA36	T2D	case	SRR2912800	SankaranarayananK_2015	no	T2D	T2D	66	male	USA
CA37	T2D	case	SRR2912801	SankaranarayananK_2015	no	T2D	T2D	50	female	USA
CA38	T2D	control	SRR2912802	SankaranarayananK_2015	no	control	healthy	29	female	USA
CA41	T2D	control	SRR2912805	SankaranarayananK_2015	no	control	healthy	55	female	USA
CCIS00146684ST-4-0	Adenoma	control	ERR478958, ERR478959, ERR478960, ERR478961	ZellerG_2014	unknown	control	healthy	72	NA	FRA
CCIS00146684ST-4-0	CRC	control	ERR478958, ERR478959, ERR478960, ERR478961	ZellerG_2014	unknown	control	healthy	72	NA	FRA
CCIS00281083ST-3-0	Adenoma	control	ERR478962, ERR478963	ZellerG_2014	unknown	control	healthy	53	NA	FRA
CCIS00281083ST-3-0	CRC	control	ERR478962, ERR478963	ZellerG_2014	unknown	control	healthy	53	NA	FRA
CCIS02124300ST-4-0	Adenoma	control	ERR478964, ERR478965, ERR478966, ERR478967	ZellerG_2014	unknown	control	healthy	35	NA	FRA
CCIS02124300ST-4-0	CRC	control	ERR478964, ERR478965, ERR478966, ERR478967	ZellerG_2014	unknown	control	healthy	35	NA	FRA
CCIS02379307ST-4-0	CRC	case	ERR478968, ERR478969	ZellerG_2014	unknown	CRC	CRC	67	NA	FRA
CCIS02856720ST-4-0	Adenoma	control	ERR478970, ERR478971, ERR478972, ERR478973	ZellerG_2014	unknown	control	healthy	74	NA	FRA
CCIS02856720ST-4-0	CRC	control	ERR478970, ERR478971, ERR478972, ERR478973	ZellerG_2014	unknown	control	healthy	74	NA	FRA
CCIS03473770ST-4-0	Adenoma	control	ERR478974, ERR478975	ZellerG_2014	unknown	control	healthy	29	NA	FRA
CCIS03473770ST-4-0	CRC	control	ERR478974, ERR478975	ZellerG_2014	unknown	control	healthy	29	NA	FRA
CCIS03857607ST-4-0	Adenoma	control	ERR478976, ERR478977, ERR478978, ERR478979	ZellerG_2014	unknown	control	healthy	61	NA	FRA
CCIS03857607ST-4-0	CRC	control	ERR478976, ERR478977, ERR478978, ERR478979	ZellerG_2014	unknown	control	healthy	61	NA	FRA
CCIS05314658ST-4-0	Adenoma	control	ERR478980, ERR478981, ERR478982, ERR478983	ZellerG_2014	unknown	control	healthy	65	NA	FRA
CCIS05314658ST-4-0	CRC	control	ERR478980, ERR478981, ERR478982, ERR478983	ZellerG_2014	unknown	control	healthy	65	NA	FRA
CCIS06260551ST-3-0	CRC	case	ERR478984, ERR478985	ZellerG_2014	unknown	CRC	CRC	58	NA	FRA
CCIS07277498ST-4-0	Adenoma	control	ERR478986, ERR478987, ERR478988, ERR478989	ZellerG_2014	unknown	control	healthy	63	NA	FRA
CCIS07277498ST-4-0	CRC	control	ERR478986, ERR478987, ERR478988, ERR478989	ZellerG_2014	unknown	control	healthy	63	NA	FRA
CCIS07539127ST-4-0	Adenoma	control	ERR478990, ERR478991, ERR478992, ERR478993	ZellerG_2014	unknown	control	healthy	77	NA	FRA
CCIS07539127ST-4-0	CRC	control	ERR478990, ERR478991, ERR478992, ERR478993	ZellerG_2014	unknown	control	healthy	77	NA	FRA
CCIS07648107ST-4-0	Adenoma	control	ERR478994, ERR478995, ERR478996, ERR478997	ZellerG_2014	unknown	control	healthy	62	NA	FRA
CCIS07648107ST-4-0	CRC	control	ERR478994, ERR478995, ERR478996, ERR478997	ZellerG_2014	unknown	control	healthy	62	NA	FRA
CCIS08668806ST-3-0	Adenoma	case	ERR478998, ERR478999	ZellerG_2014	unknown	Adenoma	Adenoma	63	NA	FRA
CCIS09568613ST-4-0	Adenoma	control	ERR479000, ERR479001, ERR479002, ERR479003	ZellerG_2014	unknown	control	healthy	67	NA	FRA
CCIS09568613ST-4-0	CRC	control	ERR479000, ERR479001, ERR479002, ERR479003	ZellerG_2014	unknown	control	healthy	67	NA	FRA
CCIS10706551ST-3-0	Adenoma	control	ERR479004, ERR479005	ZellerG_2014	unknown	control	healthy	25	NA	FRA
CCIS10706551ST-3-0	CRC	control	ERR479004, ERR479005	ZellerG_2014	unknown	control	healthy	25	NA	FRA
CCIS10793554ST-4-0	Adenoma	case	ERR479006, ERR479007, ERR479008, ERR479009	ZellerG_2014	unknown	Adenoma	Adenoma	64	NA	FRA
CCIS11015875ST-4-0	CRC	case	ERR479010, ERR479011	ZellerG_2014	unknown	CRC	CRC	62	NA	FRA
CCIS11019776ST-4-0	Adenoma	case	ERR479012, ERR479013	ZellerG_2014	unknown	Adenoma	Adenoma	58	NA	FRA
CCIS11354283ST-4-0	Adenoma	control	ERR479014, ERR479015, ERR479016, ERR479017	ZellerG_2014	unknown	control	healthy	67	NA	FRA
CCIS11354283ST-4-0	CRC	control	ERR479014, ERR479015, ERR479016, ERR479017	ZellerG_2014	unknown	control	healthy	67	NA	FRA
CCIS11362406ST-4-0	Adenoma	control	ERR479018, ERR479019, ERR479020, ERR479021	ZellerG_2014	unknown	control	healthy	44	NA	FRA
CCIS11362406ST-4-0	CRC	control	ERR479018, ERR479019, ERR479020, ERR479021	ZellerG_2014	unknown	control	healthy	44	NA	FRA
CCIS11558985ST-4-0	Adenoma	control	ERR479022, ERR479023	ZellerG_2014	unknown	control	healthy	56	NA	FRA
CCIS11558985ST-4-0	CRC	control	ERR479022, ERR479023	ZellerG_2014	unknown	control	healthy	56	NA	FRA
CCIS12370844ST-4-0	CRC	case	ERR479024, ERR479025, ERR479026, ERR479027, ERR479028	ZellerG_2014	unknown	CRC	CRC	81	NA	FRA
CCIS12656533ST-4-0	CRC	case	ERR479029, ERR479030, ERR479031, ERR479032	ZellerG_2014	unknown	CRC	CRC	51	NA	FRA
CCIS13047523ST-4-0	Adenoma	control	ERR479033, ERR479034, ERR479035, ERR479036	ZellerG_2014	unknown	control	healthy	70	NA	FRA
CCIS13047523ST-4-0	CRC	control	ERR479033, ERR479034, ERR479035, ERR479036	ZellerG_2014	unknown	control	healthy	70	NA	FRA
CCIS14449628ST-4-0	CRC	case	ERR479037, ERR479038	ZellerG_2014	unknown	CRC	CRC	59	NA	FRA
CCIS15704761ST-4-0	CRC	case	ERR479039, ERR479040	ZellerG_2014	unknown	CRC	CRC	56	NA	FRA
CCIS15794887ST-4-0	Adenoma	control	ERR479041, ERR479042	ZellerG_2014	unknown	control	healthy	37	NA	FRA
CCIS15794887ST-4-0	CRC	control	ERR479041, ERR479042	ZellerG_2014	unknown	control	healthy	37	NA	FRA
CCIS16326685ST-4-0	Adenoma	control	ERR479043, ERR479044	ZellerG_2014	unknown	control	healthy	46	NA	FRA
CCIS16326685ST-4-0	CRC	control	ERR479043, ERR479044	ZellerG_2014	unknown	control	healthy	46	NA	FRA
CCIS16383318ST-4-0	Adenoma	control	ERR479045, ERR479046, ERR479047, ERR479048	ZellerG_2014	unknown	control	healthy	61	NA	FRA
CCIS16383318ST-4-0	CRC	control	ERR479045, ERR479046, ERR479047, ERR479048	ZellerG_2014	unknown	control	healthy	61	NA	FRA
CCIS16561622ST-4-0	Adenoma	control	ERR479049, ERR479050, ERR479051, ERR479052	ZellerG_2014	unknown	control	healthy	54	NA	FRA
CCIS16561622ST-4-0	CRC	control	ERR479049, ERR479050, ERR479051, ERR479052	ZellerG_2014	unknown	control	healthy	54	NA	FRA
CCIS17669415ST-4-0	CRC	case	ERR479053, ERR479054, ERR479055, ERR479056	ZellerG_2014	unknown	CRC	CRC	72	NA	FRA
CCIS19142497ST-3-0	Adenoma	case	ERR479057, ERR479058	ZellerG_2014	unknown	Adenoma	Adenoma	68	NA	FRA
CCIS20795251ST-4-0	Adenoma	control	ERR479059, ERR479060, ERR479061, ERR479062	ZellerG_2014	unknown	control	healthy	71	NA	FRA
CCIS20795251ST-4-0	CRC	control	ERR479059, ERR479060, ERR479061, ERR479062	ZellerG_2014	unknown	control	healthy	71	NA	FRA
CCIS21126322ST-4-0	Adenoma	control	ERR479063, ERR479064	ZellerG_2014	unknown	control	healthy	59	NA	FRA
CCIS21126322ST-4-0	CRC	control	ERR479063, ERR479064	ZellerG_2014	unknown	control	healthy	59	NA	FRA
CCIS21278152ST-4-0	CRC	case	ERR479065, ERR479066	ZellerG_2014	unknown	CRC	CRC	63	NA	FRA
CCIS22275061ST-4-0	Adenoma	case	ERR479067, ERR479068, ERR479069, ERR479070	ZellerG_2014	unknown	Adenoma	Adenoma	62	NA	FRA
CCIS22416007ST-4-0	CRC	case	ERR479071, ERR479072, ERR479073, ERR479074	ZellerG_2014	unknown	CRC	CRC	82	NA	FRA
CCIS22906510ST-20-0	Adenoma	case	ERR479075, ERR479076	ZellerG_2014	unknown	Adenoma	Adenoma	77	NA	FRA
CCIS22958137ST-20-0	CRC	case	ERR479077, ERR479078	ZellerG_2014	unknown	CRC	CRC	60	NA	FRA
CCIS23164343ST-4-0	Adenoma	control	ERR479079, ERR479080, ERR479081, ERR479082	ZellerG_2014	unknown	control	healthy	62	NA	FRA
CCIS23164343ST-4-0	CRC	control	ERR479079, ERR479080, ERR479081, ERR479082	ZellerG_2014	unknown	control	healthy	62	NA	FRA
CCIS24254057ST-4-0	CRC	case	ERR479083, ERR479084	ZellerG_2014	unknown	CRC	CRC	69	NA	FRA
CCIS24898163ST-4-0	Adenoma	case	ERR479085, ERR479086, ERR479087	ZellerG_2014	unknown	Adenoma	Adenoma	59	NA	FRA
CCIS25399172ST-4-0	Adenoma	case	ERR479088, ERR479089, ERR479090	ZellerG_2014	unknown	Adenoma	Adenoma	60	NA	FRA
CCIS27304052ST-3-0	Adenoma	control	ERR479091, ERR479092	ZellerG_2014	unknown	control	healthy	52	NA	FRA
CCIS27304052ST-3-0	CRC	control	ERR479091, ERR479092	ZellerG_2014	unknown	control	healthy	52	NA	FRA
CCIS27927933ST-4-0	Adenoma	control	ERR479093, ERR479094, ERR479095, ERR479096	ZellerG_2014	unknown	control	healthy	72	NA	FRA
CCIS27927933ST-4-0	CRC	control	ERR479093, ERR479094, ERR479095, ERR479096	ZellerG_2014	unknown	control	healthy	72	NA	FRA
CCIS28384594ST-4-0	Adenoma	case	ERR479097, ERR479098	ZellerG_2014	unknown	Adenoma	Adenoma	89	NA	FRA
CCIS29210128ST-4-0	Adenoma	control	ERR479099, ERR479100	ZellerG_2014	unknown	control	healthy	64	NA	FRA
CCIS29210128ST-4-0	CRC	control	ERR479099, ERR479100	ZellerG_2014	unknown	control	healthy	64	NA	FRA
CCIS29688262ST-20-0	Adenoma	control	ERR479101, ERR479102	ZellerG_2014	unknown	control	healthy	50	NA	FRA
CCIS29688262ST-20-0	CRC	control	ERR479101, ERR479102	ZellerG_2014	unknown	control	healthy	50	NA	FRA
CCIS31434951ST-20-0	Adenoma	case	ERR479103, ERR479104	ZellerG_2014	unknown	Adenoma	Adenoma	66	NA	FRA
CCIS32105356ST-4-0	Adenoma	case	ERR479105, ERR479106	ZellerG_2014	unknown	Adenoma	Adenoma	53	NA	FRA
CCIS32452666ST-4-0	Adenoma	control	ERR479107, ERR479108, ERR479109, ERR479110	ZellerG_2014	unknown	control	healthy	68	NA	FRA
CCIS32452666ST-4-0	CRC	control	ERR479107, ERR479108, ERR479109, ERR479110	ZellerG_2014	unknown	control	healthy	68	NA	FRA
CCIS33816588ST-4-0	CRC	case	ERR479111, ERR479112, ERR479113, ERR479114	ZellerG_2014	unknown	CRC	CRC	64	NA	FRA
CCIS34055159ST-4-0	CRC	case	ERR479115, ERR479116, ERR479117	ZellerG_2014	unknown	CRC	CRC	80	NA	FRA
CCIS34604008ST-4-0	Adenoma	control	ERR479118, ERR479119, ERR479120, ERR479121	ZellerG_2014	unknown	control	healthy	63	NA	FRA
CCIS34604008ST-4-0	CRC	control	ERR479118, ERR479119, ERR479120, ERR479121	ZellerG_2014	unknown	control	healthy	63	NA	FRA
CCIS35092938ST-4-0	Adenoma	case	ERR479122, ERR479123	ZellerG_2014	unknown	Adenoma	Adenoma	62	NA	FRA
CCIS35100175ST-4-0	CRC	case	ERR479124, ERR479125, ERR479126, ERR479127	ZellerG_2014	unknown	CRC	CRC	73	NA	FRA
CCIS36699628ST-4-0	Adenoma	control	ERR479128, ERR479129, ERR479130, ERR479131	ZellerG_2014	unknown	control	healthy	68	NA	FRA
CCIS36699628ST-4-0	CRC	control	ERR479128, ERR479129, ERR479130, ERR479131	ZellerG_2014	unknown	control	healthy	68	NA	FRA
CCIS36797902ST-4-0	Adenoma	control	ERR479132, ERR479133, ERR479134, ERR479135	ZellerG_2014	unknown	control	healthy	63	NA	FRA
CCIS36797902ST-4-0	CRC	control	ERR479132, ERR479133, ERR479134, ERR479135	ZellerG_2014	unknown	control	healthy	63	NA	FRA
CCIS37250421ST-4-0	Adenoma	case	ERR479136, ERR479137	ZellerG_2014	unknown	Adenoma	Adenoma	59	NA	FRA
CCIS38765456ST-20-0	CRC	case	ERR479138, ERR479139	ZellerG_2014	unknown	CRC	CRC	79	NA	FRA
CCIS40244499ST-3-0	CRC	case	ERR479140, ERR479141	ZellerG_2014	unknown	CRC	CRC	87	NA	FRA
CCIS41222843ST-4-0	CRC	case	ERR479142, ERR479143, ERR479144, ERR479145	ZellerG_2014	unknown	CRC	CRC	73	NA	FRA
CCIS41288781ST-4-0	CRC	case	ERR479146, ERR479147	ZellerG_2014	unknown	CRC	CRC	74	NA	FRA
CCIS41548810ST-4-0	CRC	case	ERR479148, ERR479149	ZellerG_2014	unknown	CRC	CRC	78	NA	FRA
CCIS41692898ST-4-0	Adenoma	control	ERR479150, ERR479151, ERR479152, ERR479153	ZellerG_2014	unknown	control	healthy	67	NA	FRA
CCIS41692898ST-4-0	CRC	control	ERR479150, ERR479151, ERR479152, ERR479153	ZellerG_2014	unknown	control	healthy	67	NA	FRA
CCIS41806458ST-4-0	Adenoma	case	ERR479154, ERR479155, ERR479156	ZellerG_2014	unknown	Adenoma	Adenoma	59	NA	FRA
CCIS44093303ST-4-0	Adenoma	control	ERR479157, ERR479158, ERR479159, ERR479160	ZellerG_2014	unknown	control	healthy	62	NA	FRA
CCIS44093303ST-4-0	CRC	control	ERR479157, ERR479158, ERR479159, ERR479160	ZellerG_2014	unknown	control	healthy	62	NA	FRA
CCIS44676181ST-4-0	Adenoma	case	ERR479161	ZellerG_2014	unknown	Adenoma	Adenoma	48	NA	FRA
CCIS44743950ST-4-0	Adenoma	case	ERR479162, ERR479163, ERR479164	ZellerG_2014	unknown	Adenoma	Adenoma	66	NA	FRA
CCIS44757994ST-4-0	CRC	case	ERR479165, ERR479166	ZellerG_2014	unknown	CRC	CRC	75	NA	FRA
CCIS45571137ST-3-0	Adenoma	control	ERR479167, ERR479168	ZellerG_2014	unknown	control	healthy	55	NA	FRA
CCIS45571137ST-3-0	CRC	control	ERR479167, ERR479168	ZellerG_2014	unknown	control	healthy	55	NA	FRA
CCIS45793747ST-4-0	Adenoma	control	ERR479169, ERR479170, ERR479171, ERR479172	ZellerG_2014	unknown	control	healthy	67	NA	FRA
CCIS45793747ST-4-0	CRC	control	ERR479169, ERR479170, ERR479171, ERR479172	ZellerG_2014	unknown	control	healthy	67	NA	FRA
CCIS46047672ST-4-0	CRC	case	ERR479173, ERR479174	ZellerG_2014	unknown	CRC	CRC	65	NA	FRA
CCIS46467422ST-4-0	CRC	case	ERR479175, ERR479176	ZellerG_2014	unknown	CRC	CRC	54	NA	FRA
CCIS47284573ST-4-0	CRC	case	ERR479177, ERR479178, ERR479179, ERR479180	ZellerG_2014	unknown	CRC	CRC	67	NA	FRA
CCIS47745468ST-4-0	Adenoma	case	ERR479181, ERR479182	ZellerG_2014	unknown	Adenoma	Adenoma	63	NA	FRA
CCIS48174381ST-4-0	Adenoma	control	ERR479183, ERR479184, ERR479185, ERR479186	ZellerG_2014	unknown	control	healthy	66	NA	FRA
CCIS48174381ST-4-0	CRC	control	ERR479183, ERR479184, ERR479185, ERR479186	ZellerG_2014	unknown	control	healthy	66	NA	FRA
CCIS48507077ST-4-0	Adenoma	case	ERR479187, ERR479188, ERR479189	ZellerG_2014	unknown	Adenoma	Adenoma	72	NA	FRA
CCIS48579360ST-4-0	Adenoma	case	ERR479190, ERR479191, ERR479192	ZellerG_2014	unknown	Adenoma	Adenoma	52	NA	FRA
CCIS48725289ST-4-0	CRC	case	ERR479193, ERR479194	ZellerG_2014	unknown	CRC	CRC	62	NA	FRA
CCIS50003399ST-4-0	Adenoma	control	ERR479195, ERR479196, ERR479197, ERR479198	ZellerG_2014	unknown	control	healthy	66	NA	FRA
CCIS50003399ST-4-0	CRC	control	ERR479195, ERR479196, ERR479197, ERR479198	ZellerG_2014	unknown	control	healthy	66	NA	FRA
CCIS50148151ST-4-0	CRC	case	ERR479199, ERR479200	ZellerG_2014	unknown	CRC	CRC	87	NA	FRA
CCIS50369211ST-20-0	Adenoma	case	ERR479201, ERR479202	ZellerG_2014	unknown	Adenoma	Adenoma	53	NA	FRA
CCIS50471204ST-4-0	Adenoma	control	ERR479203, ERR479204, ERR479205, ERR479206	ZellerG_2014	unknown	control	healthy	61	NA	FRA
CCIS50471204ST-4-0	CRC	control	ERR479203, ERR479204, ERR479205, ERR479206	ZellerG_2014	unknown	control	healthy	61	NA	FRA
CCIS50561855ST-4-0	Adenoma	case	ERR479207, ERR479208	ZellerG_2014	unknown	Adenoma	Adenoma	60	NA	FRA
CCIS51595129ST-4-0	Adenoma	control	ERR479209, ERR479210, ERR479211, ERR479212	ZellerG_2014	unknown	control	healthy	63	NA	FRA
CCIS51595129ST-4-0	CRC	control	ERR479209, ERR479210, ERR479211, ERR479212	ZellerG_2014	unknown	control	healthy	63	NA	FRA
CCIS51667829ST-4-0	Adenoma	case	ERR479213, ERR479214, ERR479215, ERR479216	ZellerG_2014	unknown	Adenoma	Adenoma	63	NA	FRA
CCIS52234160ST-4-0	Adenoma	case	ERR479217, ERR479218	ZellerG_2014	unknown	Adenoma	Adenoma	64	NA	FRA
CCIS52370277ST-4-0	CRC	case	ERR479219, ERR479220, ERR479221, ERR479222	ZellerG_2014	unknown	CRC	CRC	53	NA	FRA
CCIS53043478ST-4-0	CRC	case	ERR479223, ERR479224	ZellerG_2014	unknown	CRC	CRC	72	NA	FRA
CCIS53355328ST-4-0	CRC	case	ERR479225, ERR479226	ZellerG_2014	unknown	CRC	CRC	76	NA	FRA
CCIS53557295ST-4-0	Adenoma	case	ERR479227, ERR479228, ERR479229, ERR479230	ZellerG_2014	unknown	Adenoma	Adenoma	45	NA	FRA
CCIS54027808ST-4-0	Adenoma	case	ERR479231, ERR479232, ERR479233, ERR479234	ZellerG_2014	unknown	Adenoma	Adenoma	52	NA	FRA
CCIS55230578ST-4-0	CRC	case	ERR479235, ERR479236, ERR479237	ZellerG_2014	unknown	CRC	CRC	64	NA	FRA
CCIS55531770ST-4-0	Adenoma	case	ERR479238, ERR479239, ERR479240	ZellerG_2014	unknown	Adenoma	Adenoma	45	NA	FRA
CCIS56503244ST-3-0	Adenoma	case	ERR479241, ERR479242	ZellerG_2014	unknown	Adenoma	Adenoma	68	NA	FRA
CCIS58234805ST-4-0	CRC	case	ERR479243, ERR479244	ZellerG_2014	unknown	CRC	CRC	70	NA	FRA
CCIS59132091ST-4-0	CRC	case	ERR479245, ERR479246, ERR479247, ERR479248	ZellerG_2014	unknown	CRC	CRC	80	NA	FRA
CCIS59903910ST-4-0	Adenoma	case	ERR479249, ERR479250	ZellerG_2014	unknown	Adenoma	Adenoma	76	NA	FRA
CCIS61287323ST-4-0	CRC	case	ERR479251, ERR479252, ERR479253	ZellerG_2014	unknown	CRC	CRC	76	NA	FRA
CCIS62605362ST-3-0	CRC	case	ERR479254	ZellerG_2014	unknown	CRC	CRC	56	NA	FRA
CCIS62794166ST-4-0	CRC	case	ERR479255, ERR479256, ERR479257, ERR479258	ZellerG_2014	unknown	CRC	CRC	68	NA	FRA
CCIS63448910ST-4-0	Adenoma	control	ERR479259, ERR479260, ERR479261, ERR479262	ZellerG_2014	unknown	control	healthy	61	NA	FRA
CCIS63448910ST-4-0	CRC	control	ERR479259, ERR479260, ERR479261, ERR479262	ZellerG_2014	unknown	control	healthy	61	NA	FRA
CCIS63468405ST-4-0	Adenoma	control	ERR479263, ERR479264, ERR479265, ERR479266	ZellerG_2014	unknown	control	healthy	69	NA	FRA
CCIS63468405ST-4-0	CRC	control	ERR479263, ERR479264, ERR479265, ERR479266	ZellerG_2014	unknown	control	healthy	69	NA	FRA
CCIS63910149ST-4-0	Adenoma	control	ERR479267, ERR479268, ERR479269	ZellerG_2014	unknown	control	healthy	49	NA	FRA
CCIS63910149ST-4-0	CRC	control	ERR479267, ERR479268, ERR479269	ZellerG_2014	unknown	control	healthy	49	NA	FRA
CCIS64773582ST-4-0	Adenoma	control	ERR479270, ERR479271, ERR479272, ERR479273	ZellerG_2014	unknown	control	healthy	63	NA	FRA
CCIS64773582ST-4-0	CRC	control	ERR479270, ERR479271, ERR479272, ERR479273	ZellerG_2014	unknown	control	healthy	63	NA	FRA
CCIS64785924ST-20-0	Adenoma	control	ERR479274, ERR479275	ZellerG_2014	unknown	control	healthy	59	NA	FRA
CCIS64785924ST-20-0	CRC	control	ERR479274, ERR479275	ZellerG_2014	unknown	control	healthy	59	NA	FRA
CCIS65479369ST-4-0	CRC	case	ERR479276, ERR479277, ERR479278, ERR479279	ZellerG_2014	unknown	CRC	CRC	69	NA	FRA
CCIS70398272ST-4-0	Adenoma	case	ERR479280, ERR479281, ERR479282, ERR479283	ZellerG_2014	unknown	Adenoma	Adenoma	55	NA	FRA
CCIS71301801ST-4-0	CRC	case	ERR479284, ERR479285	ZellerG_2014	unknown	CRC	CRC	50	NA	FRA
CCIS71578391ST-4-0	Adenoma	control	ERR479286, ERR479287, ERR479288, ERR479289	ZellerG_2014	unknown	control	healthy	70	NA	FRA
CCIS71578391ST-4-0	CRC	control	ERR479286, ERR479287, ERR479288, ERR479289	ZellerG_2014	unknown	control	healthy	70	NA	FRA
CCIS72607085ST-4-0	CRC	case	ERR479290, ERR479291, ERR479292, ERR479293	ZellerG_2014	unknown	CRC	CRC	74	NA	FRA
CCIS74239020ST-4-0	Adenoma	control	ERR479294, ERR479295, ERR479296, ERR479297	ZellerG_2014	unknown	control	healthy	62	NA	FRA
CCIS74239020ST-4-0	CRC	control	ERR479294, ERR479295, ERR479296, ERR479297	ZellerG_2014	unknown	control	healthy	62	NA	FRA
CCIS74726977ST-3-0	Adenoma	case	ERR479298	ZellerG_2014	unknown	Adenoma	Adenoma	66	NA	FRA
CCIS76563044ST-4-0	Adenoma	case	ERR479299, ERR479300, ERR479301	ZellerG_2014	unknown	Adenoma	Adenoma	68	NA	FRA
CCIS76845094ST-20-0	CRC	case	ERR479302, ERR479303	ZellerG_2014	unknown	CRC	CRC	44	NA	FRA
CCIS77100899ST-4-0	Adenoma	case	ERR479304, ERR479305, ERR479306, ERR479307	ZellerG_2014	unknown	Adenoma	Adenoma	73	NA	FRA
CCIS77252613ST-4-0	CRC	case	ERR479308, ERR479309, ERR479310, ERR479311	ZellerG_2014	unknown	CRC	CRC	65	NA	FRA
CCIS78100604ST-4-0	Adenoma	control	ERR479312, ERR479313, ERR479314, ERR479315	ZellerG_2014	unknown	control	healthy	64	NA	FRA
CCIS78100604ST-4-0	CRC	control	ERR479312, ERR479313, ERR479314, ERR479315	ZellerG_2014	unknown	control	healthy	64	NA	FRA
CCIS78318719ST-4-0	CRC	case	ERR479316, ERR479317, ERR479318	ZellerG_2014	unknown	CRC	CRC	69	NA	FRA
CCIS79210440ST-3-0	Adenoma	control	ERR479319, ERR479320	ZellerG_2014	unknown	control	healthy	65	NA	FRA
CCIS79210440ST-3-0	CRC	control	ERR479319, ERR479320	ZellerG_2014	unknown	control	healthy	65	NA	FRA
CCIS80834637ST-4-0	Adenoma	control	ERR479321, ERR479322, ERR479323, ERR479324	ZellerG_2014	unknown	control	healthy	60	NA	FRA
CCIS80834637ST-4-0	CRC	control	ERR479321, ERR479322, ERR479323, ERR479324	ZellerG_2014	unknown	control	healthy	60	NA	FRA
CCIS81139242ST-4-0	Adenoma	control	ERR479325, ERR479326	ZellerG_2014	unknown	control	healthy	64	NA	FRA
CCIS81139242ST-4-0	CRC	control	ERR479325, ERR479326	ZellerG_2014	unknown	control	healthy	64	NA	FRA
CCIS81710917ST-20-0	Adenoma	case	ERR479327, ERR479328	ZellerG_2014	unknown	Adenoma	Adenoma	49	NA	FRA
CCIS81735969ST-20-0	Adenoma	case	ERR479329, ERR479330	ZellerG_2014	unknown	Adenoma	Adenoma	68	NA	FRA
CCIS81887263ST-4-0	CRC	case	ERR479331, ERR479332, ERR479333, ERR479334	ZellerG_2014	unknown	CRC	CRC	59	NA	FRA
CCIS82146115ST-4-0	CRC	case	ERR479335, ERR479336, ERR479337, ERR479338	ZellerG_2014	unknown	CRC	CRC	51	NA	FRA
CCIS82507866ST-3-0	Adenoma	control	ERR479339, ERR479340	ZellerG_2014	unknown	control	healthy	57	NA	FRA
CCIS82507866ST-3-0	CRC	control	ERR479339, ERR479340	ZellerG_2014	unknown	control	healthy	57	NA	FRA
CCIS82944710ST-20-0	Adenoma	control	ERR479341, ERR479342	ZellerG_2014	unknown	control	healthy	38	NA	FRA
CCIS82944710ST-20-0	CRC	control	ERR479341, ERR479342	ZellerG_2014	unknown	control	healthy	38	NA	FRA
CCIS83445808ST-4-0	Adenoma	case	ERR479343, ERR479344, ERR479345	ZellerG_2014	unknown	Adenoma	Adenoma	66	NA	FRA
CCIS83574003ST-4-0	Adenoma	case	ERR479346, ERR479347	ZellerG_2014	unknown	Adenoma	Adenoma	60	NA	FRA
CCIS83870198ST-4-0	CRC	case	ERR479348, ERR479349, ERR479350	ZellerG_2014	unknown	CRC	CRC	48	NA	FRA
CCIS84543192ST-4-0	CRC	case	ERR479351, ERR479352	ZellerG_2014	unknown	CRC	CRC	45	NA	FRA
CCIS85214191ST-3-0	CRC	case	ERR479353, ERR479354	ZellerG_2014	unknown	CRC	CRC	63	NA	FRA
CCIS87116798ST-4-0	CRC	case	ERR479355, ERR479356	ZellerG_2014	unknown	CRC	CRC	85	NA	FRA
CCIS87167916ST-4-0	CRC	case	ERR479357, ERR479358	ZellerG_2014	unknown	CRC	CRC	79	NA	FRA
CCIS87252800ST-4-0	CRC	case	ERR479359, ERR479360, ERR479361	ZellerG_2014	unknown	CRC	CRC	73	NA	FRA
CCIS87290971ST-4-0	Adenoma	case	ERR479362, ERR479363, ERR479364, ERR479365	ZellerG_2014	unknown	Adenoma	Adenoma	71	NA	FRA
CCIS87605453ST-4-0	CRC	case	ERR479366, ERR479367, ERR479368, ERR479369	ZellerG_2014	unknown	CRC	CRC	73	NA	FRA
CCIS88007743ST-4-0	Adenoma	control	ERR479370, ERR479371, ERR479372, ERR479373	ZellerG_2014	unknown	control	healthy	67	NA	FRA
CCIS88007743ST-4-0	CRC	control	ERR479370, ERR479371, ERR479372, ERR479373	ZellerG_2014	unknown	control	healthy	67	NA	FRA
CCIS88317640ST-4-0	Adenoma	control	ERR479374, ERR479375, ERR479376, ERR479377	ZellerG_2014	unknown	control	healthy	74	NA	FRA
CCIS88317640ST-4-0	CRC	control	ERR479374, ERR479375, ERR479376, ERR479377	ZellerG_2014	unknown	control	healthy	74	NA	FRA
CCIS90164298ST-4-0	Adenoma	control	ERR479378, ERR479379, ERR479380, ERR479381	ZellerG_2014	unknown	control	healthy	84	NA	FRA
CCIS90164298ST-4-0	CRC	control	ERR479378, ERR479379, ERR479380, ERR479381	ZellerG_2014	unknown	control	healthy	84	NA	FRA
CCIS90166425ST-4-0	Adenoma	case	ERR479382, ERR479383	ZellerG_2014	unknown	Adenoma	Adenoma	78	NA	FRA
CCIS90443472ST-4-0	Adenoma	case	ERR479384, ERR479385, ERR479386	ZellerG_2014	unknown	Adenoma	Adenoma	63	NA	FRA
CCIS90903952ST-3-0	Adenoma	case	ERR479387, ERR479388	ZellerG_2014	unknown	Adenoma	Adenoma	71	NA	FRA
CCIS91228662ST-4-0	CRC	case	ERR479389, ERR479390	ZellerG_2014	unknown	CRC	CRC	63	NA	FRA
CCIS93040568ST-20-0	Adenoma	control	ERR479391, ERR479392	ZellerG_2014	unknown	control	healthy	65	NA	FRA
CCIS93040568ST-20-0	CRC	control	ERR479391, ERR479392	ZellerG_2014	unknown	control	healthy	65	NA	FRA
CCIS94417875ST-3-0	Adenoma	control	ERR479393, ERR479394	ZellerG_2014	unknown	control	healthy	59	NA	FRA
CCIS94417875ST-3-0	CRC	control	ERR479393, ERR479394	ZellerG_2014	unknown	control	healthy	59	NA	FRA
CCIS94496512ST-4-0	Adenoma	case	ERR479395, ERR479396	ZellerG_2014	unknown	Adenoma	Adenoma	64	NA	FRA
CCIS94603952ST-4-0	Adenoma	control	ERR479397, ERR479398, ERR479399, ERR479400	ZellerG_2014	unknown	control	healthy	80	NA	FRA
CCIS94603952ST-4-0	CRC	control	ERR479397, ERR479398, ERR479399, ERR479400	ZellerG_2014	unknown	control	healthy	80	NA	FRA
CCIS95097901ST-4-0	Adenoma	control	ERR479401, ERR479402, ERR479403, ERR479404	ZellerG_2014	unknown	control	healthy	52	NA	FRA
CCIS95097901ST-4-0	CRC	control	ERR479401, ERR479402, ERR479403, ERR479404	ZellerG_2014	unknown	control	healthy	52	NA	FRA
CCIS95409808ST-4-0	Adenoma	control	ERR479405, ERR479406, ERR479407, ERR479408	ZellerG_2014	unknown	control	healthy	63	NA	FRA
CCIS95409808ST-4-0	CRC	control	ERR479405, ERR479406, ERR479407, ERR479408	ZellerG_2014	unknown	control	healthy	63	NA	FRA
CCIS96387239ST-4-0	Adenoma	case	ERR479409, ERR479410, ERR479411, ERR479412	ZellerG_2014	unknown	Adenoma	Adenoma	66	NA	FRA
CCIS98482370ST-3-0	Adenoma	control	ERR479413, ERR479414	ZellerG_2014	unknown	control	healthy	53	NA	FRA
CCIS98482370ST-3-0	CRC	control	ERR479413, ERR479414	ZellerG_2014	unknown	control	healthy	53	NA	FRA
CCIS98512455ST-4-0	CRC	case	ERR479415, ERR479416	ZellerG_2014	unknown	CRC	CRC	63	NA	FRA
CCIS98832363ST-4-0	CRC	case	ERR479417, ERR479418	ZellerG_2014	unknown	CRC	CRC	55	NA	FRA
CCMD10032470ST-11-0	CRC	control	ERR2726404	WirbelJ_2018	unknown	control	healthy	45	male	DEU
CCMD10191450ST-11-0	CRC	control	ERR2726405	WirbelJ_2018	unknown	control	healthy	62	female	DEU
CCMD15562448ST-11-0	CRC	control	ERR2726406	WirbelJ_2018	unknown	control	healthy	74	male	DEU
CCMD17410933ST-11-0	CRC	control	ERR2726407	WirbelJ_2018	unknown	control	healthy	59	female	DEU
CCMD18579000ST-11-0	CRC	control	ERR2726408	WirbelJ_2018	unknown	control	healthy	59	female	DEU
CCMD18829815ST-11-0	CRC	control	ERR2726409	WirbelJ_2018	unknown	control	healthy	62	female	DEU
CCMD19168690ST-11-0	CRC	case	ERR2726410	WirbelJ_2018	unknown	CRC	CRC	63	female	DEU
CCMD21593359ST-11-0	CRC	case	ERR2726414	WirbelJ_2018	unknown	CRC	CRC	85	female	DEU
CCMD21703880ST-11-0	CRC	case	ERR2726418	WirbelJ_2018	unknown	CRC	CRC	80	male	DEU
CCMD22852639ST-11-0	CRC	control	ERR2726419	WirbelJ_2018	unknown	control	healthy	50	female	DEU
CCMD23541216ST-11-0	CRC	control	ERR2726420	WirbelJ_2018	unknown	control	healthy	61	male	DEU
CCMD25475945ST-11-0	CRC	control	ERR2726421	WirbelJ_2018	unknown	control	healthy	59	female	DEU
CCMD26625622ST-11-0	CRC	control	ERR2726422	WirbelJ_2018	unknown	control	healthy	50	male	DEU
CCMD27463710ST-11-0	CRC	case	ERR2726426	WirbelJ_2018	unknown	CRC	CRC	81	male	DEU
CCMD27867141ST-11-0	CRC	control	ERR2726427	WirbelJ_2018	unknown	control	healthy	55	female	DEU
CCMD28738636ST-11-0	CRC	control	ERR2726428	WirbelJ_2018	unknown	control	healthy	73	male	DEU
CCMD29706695ST-11-0	CRC	control	ERR2726429	WirbelJ_2018	unknown	control	healthy	45	male	DEU
CCMD30626189ST-11-0	CRC	control	ERR2726430	WirbelJ_2018	unknown	control	healthy	51	male	DEU
CCMD30627121ST-11-0	CRC	control	ERR2726431	WirbelJ_2018	unknown	control	healthy	48	female	DEU
CCMD31009081ST-11-0	CRC	control	ERR2726432	WirbelJ_2018	unknown	control	healthy	64	male	DEU
CCMD31134579ST-11-0	CRC	control	ERR2726433	WirbelJ_2018	unknown	control	healthy	75	male	DEU
CCMD32288175ST-11-0	CRC	control	ERR2726434	WirbelJ_2018	unknown	control	healthy	57	female	DEU
CCMD32965613ST-11-0	CRC	control	ERR2726435	WirbelJ_2018	unknown	control	healthy	64	male	DEU
CCMD35081859ST-11-0	CRC	control	ERR2726436	WirbelJ_2018	unknown	control	healthy	60	female	DEU
CCMD35633353ST-11-0	CRC	case	ERR2726440	WirbelJ_2018	unknown	CRC	CRC	61	male	DEU
CCMD35801800ST-11-0	CRC	control	ERR2726441	WirbelJ_2018	unknown	control	healthy	29	female	DEU
CCMD37575804ST-11-0	CRC	control	ERR2726442	WirbelJ_2018	unknown	control	healthy	44	male	DEU
CCMD38158721ST-11-0	CRC	control	ERR2726443	WirbelJ_2018	unknown	control	healthy	76	male	DEU
CCMD39157124ST-11-0	CRC	control	ERR2726444	WirbelJ_2018	unknown	control	healthy	56	male	DEU
CCMD39882286ST-11-0	CRC	control	ERR2726445	WirbelJ_2018	unknown	control	healthy	53	male	DEU
CCMD41202658ST-11-0	CRC	control	ERR2726446	WirbelJ_2018	unknown	control	healthy	61	female	DEU
CCMD41521570ST-11-0	CRC	control	ERR2726447	WirbelJ_2018	unknown	control	healthy	67	male	DEU
CCMD42956136ST-11-0	CRC	case	ERR2726448	WirbelJ_2018	unknown	CRC	CRC	67	female	DEU
CCMD45004878ST-11-0	CRC	control	ERR2726449	WirbelJ_2018	unknown	control	healthy	53	male	DEU
CCMD45812507ST-11-0	CRC	control	ERR2726450	WirbelJ_2018	unknown	control	healthy	75	male	DEU
CCMD46727384ST-11-0	CRC	control	ERR2726451	WirbelJ_2018	unknown	control	healthy	53	female	DEU
CCMD49025643ST-11-0	CRC	control	ERR2726452	WirbelJ_2018	unknown	control	healthy	41	male	DEU
CCMD49461418ST-11-0	CRC	case	ERR2726456	WirbelJ_2018	unknown	CRC	CRC	61	male	DEU
CCMD49942357ST-11-0	CRC	control	ERR2726457	WirbelJ_2018	unknown	control	healthy	46	male	DEU
CCMD50300306ST-11-0	CRC	control	ERR2726458	WirbelJ_2018	unknown	control	healthy	64	male	DEU
CCMD50529145ST-11-0	CRC	control	ERR2726459	WirbelJ_2018	unknown	control	healthy	63	female	DEU
CCMD50538120ST-11-0	CRC	control	ERR2726460	WirbelJ_2018	unknown	control	healthy	75	male	DEU
CCMD51154251ST-11-0	CRC	control	ERR2726461	WirbelJ_2018	unknown	control	healthy	50	male	DEU
CCMD51228890ST-11-0	CRC	control	ERR2726462	WirbelJ_2018	unknown	control	healthy	65	male	DEU
CCMD52117727ST-11-0	CRC	case	ERR2726463	WirbelJ_2018	unknown	CRC	CRC	79	male	DEU
CCMD52145360ST-11-0	CRC	case	ERR2726470	WirbelJ_2018	unknown	CRC	CRC	81	male	DEU
CCMD53508245ST-11-0	CRC	control	ERR2726471	WirbelJ_2018	unknown	control	healthy	61	male	DEU
CCMD53522274ST-11-0	CRC	control	ERR2726472	WirbelJ_2018	unknown	control	healthy	75	female	DEU
CCMD54057834ST-11-0	CRC	control	ERR2726473	WirbelJ_2018	unknown	control	healthy	57	female	DEU
CCMD56948710ST-11-0	CRC	control	ERR2726474	WirbelJ_2018	unknown	control	healthy	66	male	DEU
CCMD59540613ST-11-0	CRC	control	ERR2726475	WirbelJ_2018	unknown	control	healthy	64	male	DEU
CCMD59583015ST-11-0	CRC	case	ERR2726479	WirbelJ_2018	unknown	CRC	CRC	61	female	DEU
CCMD65222621ST-11-0	CRC	case	ERR2726483	WirbelJ_2018	unknown	CRC	CRC	63	female	DEU
CCMD65406197ST-11-0	CRC	case	ERR2726484	WirbelJ_2018	unknown	CRC	CRC	50	female	DEU
CCMD66848156ST-11-0	CRC	control	ERR2726485	WirbelJ_2018	unknown	control	healthy	64	female	DEU
CCMD67373733ST-11-0	CRC	control	ERR2726486	WirbelJ_2018	unknown	control	healthy	73	male	DEU
CCMD68973846ST-11-0	CRC	control	ERR2726487	WirbelJ_2018	unknown	control	healthy	64	female	DEU
CCMD71242853ST-11-0	CRC	case	ERR2726488	WirbelJ_2018	unknown	CRC	CRC	56	female	DEU
CCMD71915439ST-11-0	CRC	case	ERR2726492	WirbelJ_2018	unknown	CRC	CRC	60	female	DEU
CCMD72666896ST-11-0	CRC	control	ERR2726493	WirbelJ_2018	unknown	control	healthy	58	female	DEU
CCMD72690923ST-11-0	CRC	case	ERR2726497	WirbelJ_2018	unknown	CRC	CRC	60	male	DEU
CCMD73128545ST-11-0	CRC	control	ERR2726498	WirbelJ_2018	unknown	control	healthy	57	female	DEU
CCMD74592084ST-11-0	CRC	control	ERR2726499	WirbelJ_2018	unknown	control	healthy	48	male	DEU
CCMD75147712ST-11-0	CRC	control	ERR2726500	WirbelJ_2018	unknown	control	healthy	53	female	DEU
CCMD76222476ST-11-0	CRC	case	ERR2726501	WirbelJ_2018	unknown	CRC	CRC	62	female	DEU
CCMD76409700ST-11-0	CRC	control	ERR2726502	WirbelJ_2018	unknown	control	healthy	60	female	DEU
CCMD79349503ST-11-0	CRC	case	ERR2726503	WirbelJ_2018	unknown	CRC	CRC	60	female	DEU
CCMD85481373ST-11-0	CRC	control	ERR2726504	WirbelJ_2018	unknown	control	healthy	69	female	DEU
CCMD85661207ST-11-0	CRC	control	ERR2726505	WirbelJ_2018	unknown	control	healthy	28	male	DEU
CCMD89107682ST-11-0	CRC	control	ERR2726506	WirbelJ_2018	unknown	control	healthy	54	female	DEU
CCMD89306485ST-11-0	CRC	case	ERR2726510	WirbelJ_2018	unknown	CRC	CRC	52	male	DEU
CCMD89643949ST-11-0	CRC	control	ERR2726511	WirbelJ_2018	unknown	control	healthy	51	female	DEU
CCMD89967135ST-11-0	CRC	control	ERR2726512	WirbelJ_2018	unknown	control	healthy	58	female	DEU
CCMD92404903ST-11-0	CRC	case	ERR2726516	WirbelJ_2018	unknown	CRC	CRC	66	female	DEU
CCMD93755960ST-11-0	CRC	control	ERR2726517	WirbelJ_2018	unknown	control	healthy	45	female	DEU
CCMD95431029ST-11-0	CRC	case	ERR2726521	WirbelJ_2018	unknown	CRC	CRC	84	male	DEU
CCMD95676152ST-11-0	CRC	case	ERR2726525	WirbelJ_2018	unknown	CRC	CRC	73	male	DEU
CCMD98198513ST-11-0	CRC	control	ERR2726526	WirbelJ_2018	unknown	control	healthy	59	female	DEU
CCMD98531134ST-11-0	CRC	case	ERR2726530	WirbelJ_2018	unknown	CRC	CRC	59	male	DEU
CCMD98702133ST-11-0	CRC	control	ERR2726531	WirbelJ_2018	unknown	control	healthy	37	male	DEU
CCMD99440714ST-11-0	CRC	control	ERR2726532	WirbelJ_2018	unknown	control	healthy	39	male	DEU
CCMD99929634ST-11-0	CRC	control	ERR2726533	WirbelJ_2018	unknown	control	healthy	70	male	DEU
CM.102_WGS	Helminth infection	case	SRR9292841	RubelMA_2020	unknown	Helminth infection	Helminth infection	14	female	CMR
CM.103_WGS	Helminth infection	case	SRR9292843	RubelMA_2020	unknown	Helminth infection	Helminth infection	5	female	CMR
CM.105_WGS	Helminth infection	case	SRR9293405	RubelMA_2020	unknown	Helminth infection	Helminth infection	13	female	CMR
CM.107_WGS	Helminth infection	case	SRR9293402	RubelMA_2020	unknown	Helminth infection	Helminth infection	25	male	CMR
CM.109_WGS	Helminth infection	case	SRR9293399	RubelMA_2020	unknown	Helminth infection	Helminth infection	6	male	CMR
CM.111_WGS	Helminth infection	case	SRR9293345	RubelMA_2020	unknown	Helminth infection	Helminth infection	52	female	CMR
CM.118_WGS	Helminth infection	case	SRR9293337	RubelMA_2020	unknown	Helminth infection	Helminth infection	7	female	CMR
CM.126_WGS	Helminth infection	case	SRR9292789	RubelMA_2020	unknown	Helminth infection	Helminth infection	38	female	CMR
CM.129_WGS	Helminth infection	control	SRR9293128	RubelMA_2020	unknown	control	healthy	42	male	CMR
CM.131_WGS	Helminth infection	case	SRR9293125	RubelMA_2020	unknown	Helminth infection	Helminth infection	7	male	CMR
CM.132_WGS	Helminth infection	case	SRR9293131	RubelMA_2020	unknown	Helminth infection	Helminth infection	8	male	CMR
CM.138_WGS	Helminth infection	case	SRR9292891	RubelMA_2020	unknown	Helminth infection	Helminth infection	57	female	CMR
CM.139_WGS	Helminth infection	case	SRR9292885	RubelMA_2020	unknown	Helminth infection	Helminth infection	45	male	CMR
CM.13_WGS	Helminth infection	case	SRR9293122	RubelMA_2020	unknown	Helminth infection	Helminth infection	38	male	CMR
CM.146_WGS	Helminth infection	control	SRR9293432	RubelMA_2020	unknown	control	healthy	42	male	CMR
CM.147_WGS	Helminth infection	control	SRR9293436	RubelMA_2020	unknown	control	healthy	40	male	CMR
CM.152_WGS	Helminth infection	control	SRR9293236	RubelMA_2020	unknown	control	healthy	74	female	CMR
CM.157_WGS	Helminth infection	case	SRR9293454	RubelMA_2020	unknown	Helminth infection	Helminth infection	33	female	CMR
CM.160_WGS	Helminth infection	case	SRR9293449	RubelMA_2020	unknown	Helminth infection	Helminth infection	77	female	CMR
CM.162_WGS	Helminth infection	control	SRR9293253	RubelMA_2020	unknown	control	healthy	31	female	CMR
CM.164_WGS	Helminth infection	control	SRR9292809	RubelMA_2020	unknown	control	healthy	18	female	CMR
CM.165_WGS	Helminth infection	case	SRR9293248	RubelMA_2020	unknown	Helminth infection	Helminth infection	57	female	CMR
CM.168_WGS	Helminth infection	case	SRR9292881	RubelMA_2020	unknown	Helminth infection	Helminth infection	48	male	CMR
CM.16_WGS	Helminth infection	control	SRR9293458	RubelMA_2020	unknown	control	healthy	23	female	CMR
CM.172_WGS	Helminth infection	case	SRR9292876	RubelMA_2020	unknown	Helminth infection	Helminth infection	49	male	CMR
CM.175_WGS	Helminth infection	case	SRR9293118	RubelMA_2020	unknown	Helminth infection	Helminth infection	53	male	CMR
CM.176_WGS	Helminth infection	case	SRR9293120	RubelMA_2020	unknown	Helminth infection	Helminth infection	46	female	CMR
CM.177_WGS	Helminth infection	control	SRR9293114	RubelMA_2020	unknown	control	healthy	38	female	CMR
CM.178_WGS	Helminth infection	control	SRR9293116	RubelMA_2020	unknown	control	healthy	53	female	CMR
CM.179_WGS	Helminth infection	case	SRR9293110	RubelMA_2020	unknown	Helminth infection	Helminth infection	37	female	CMR
CM.17_WGS	Helminth infection	case	SRR9292880	RubelMA_2020	unknown	Helminth infection	Helminth infection	22	male	CMR
CM.186_WGS	Helminth infection	case	SRR9292787	RubelMA_2020	unknown	Helminth infection	Helminth infection	47	male	CMR
CM.187_WGS	Helminth infection	case	SRR9293328	RubelMA_2020	unknown	Helminth infection	Helminth infection	49	female	CMR
CM.18_WGS	Helminth infection	case	SRR9292783	RubelMA_2020	unknown	Helminth infection	Helminth infection	64	male	CMR
CM.194_WGS	Helminth infection	case	SRR9292986	RubelMA_2020	unknown	Helminth infection	Helminth infection	67	male	CMR
CM.195_WGS	Helminth infection	case	SRR9292984	RubelMA_2020	unknown	Helminth infection	Helminth infection	62	female	CMR
CM.199_WGS	Helminth infection	control	SRR9292991	RubelMA_2020	unknown	control	healthy	69	male	CMR
CM.19_WGS	Helminth infection	case	SRR9293332	RubelMA_2020	unknown	Helminth infection	Helminth infection	61	female	CMR
CM.203_WGS	Helminth infection	case	SRR9292739	RubelMA_2020	unknown	Helminth infection	Helminth infection	22	male	CMR
CM.206_WGS	Helminth infection	control	SRR9292743	RubelMA_2020	unknown	control	healthy	39	female	CMR
CM.208_WGS	Helminth infection	control	SRR9293223	RubelMA_2020	unknown	control	healthy	36	male	CMR
CM.20_WGS	Helminth infection	case	SRR9292735	RubelMA_2020	unknown	Helminth infection	Helminth infection	32	female	CMR
CM.210_WGS	Helminth infection	case	SRR9293227	RubelMA_2020	unknown	Helminth infection	Helminth infection	38	female	CMR
CM.211_WGS	Helminth infection	case	SRR9293218	RubelMA_2020	unknown	Helminth infection	Helminth infection	31	female	CMR
CM.212_WGS	Helminth infection	case	SRR9293421	RubelMA_2020	unknown	Helminth infection	Helminth infection	25	male	CMR
CM.215_WGS	Helminth infection	case	SRR9293417	RubelMA_2020	unknown	Helminth infection	Helminth infection	45	female	CMR
CM.219_WGS	Helminth infection	case	SRR9293424	RubelMA_2020	unknown	Helminth infection	Helminth infection	30	female	CMR
CM.220_WGS	Helminth infection	case	SRR9293353	RubelMA_2020	unknown	Helminth infection	Helminth infection	30	male	CMR
CM.221_WGS	Helminth infection	case	SRR9293351	RubelMA_2020	unknown	Helminth infection	Helminth infection	67	male	CMR
CM.222_WGS	Helminth infection	case	SRR9293349	RubelMA_2020	unknown	Helminth infection	Helminth infection	34	female	CMR
CM.223_WGS	Helminth infection	case	SRR9293357	RubelMA_2020	unknown	Helminth infection	Helminth infection	32	female	CMR
CM.224_WGS	Helminth infection	case	SRR9292909	RubelMA_2020	unknown	Helminth infection	Helminth infection	6	male	CMR
CM.226_WGS	Helminth infection	case	SRR9292910	RubelMA_2020	unknown	Helminth infection	Helminth infection	27	male	CMR
CM.227_WGS	Helminth infection	case	SRR9292904	RubelMA_2020	unknown	Helminth infection	Helminth infection	32	male	CMR
CM.228_WGS	Helminth infection	control	SRR9292906	RubelMA_2020	unknown	control	healthy	32	female	CMR
CM.231_WGS	Helminth infection	case	SRR9293070	RubelMA_2020	unknown	Helminth infection	Helminth infection	30	male	CMR
CM.232_WGS	Helminth infection	case	SRR9293064	RubelMA_2020	unknown	Helminth infection	Helminth infection	28	female	CMR
CM.233_WGS	Helminth infection	case	SRR9293066	RubelMA_2020	unknown	Helminth infection	Helminth infection	49	female	CMR
CM.234_WGS	Helminth infection	case	SRR9293076	RubelMA_2020	unknown	Helminth infection	Helminth infection	39	female	CMR
CM.235_WGS	Helminth infection	case	SRR9292826	RubelMA_2020	unknown	Helminth infection	Helminth infection	25	male	CMR
CM.237_WGS	Helminth infection	case	SRR9292825	RubelMA_2020	unknown	Helminth infection	Helminth infection	27	male	CMR
CM.239_WGS	Helminth infection	case	SRR9292820	RubelMA_2020	unknown	Helminth infection	Helminth infection	47	female	CMR
CM.247_WGS	Helminth infection	case	SRR9293281	RubelMA_2020	unknown	Helminth infection	Helminth infection	34	male	CMR
CM.249_WGS	Helminth infection	case	SRR9292719	RubelMA_2020	unknown	Helminth infection	Helminth infection	72	female	CMR
CM.24_WGS	Helminth infection	control	SRR9292828	RubelMA_2020	unknown	control	healthy	45	male	CMR
CM.251_WGS	Helminth infection	case	SRR9292716	RubelMA_2020	unknown	Helminth infection	Helminth infection	28	female	CMR
CM.253_WGS	Helminth infection	case	SRR9292711	RubelMA_2020	unknown	Helminth infection	Helminth infection	43	male	CMR
CM.254_WGS	Helminth infection	case	SRR9292679	RubelMA_2020	unknown	Helminth infection	Helminth infection	25	male	CMR
CM.255_WGS	Helminth infection	case	SRR9292681	RubelMA_2020	unknown	Helminth infection	Helminth infection	28	female	CMR
CM.257_WGS	Helminth infection	case	SRR9292682	RubelMA_2020	unknown	Helminth infection	Helminth infection	26	female	CMR
CM.259_WGS	Helminth infection	case	SRR9292677	RubelMA_2020	unknown	Helminth infection	Helminth infection	58	female	CMR
CM.25_WGS	Helminth infection	case	SRR9292721	RubelMA_2020	unknown	Helminth infection	Helminth infection	30	female	CMR
CM.260_WGS	Helminth infection	case	SRR9292930	RubelMA_2020	unknown	Helminth infection	Helminth infection	87	female	CMR
CM.261_WGS	Helminth infection	case	SRR9292928	RubelMA_2020	unknown	Helminth infection	Helminth infection	43	female	CMR
CM.268_WGS	Helminth infection	case	SRR9293373	RubelMA_2020	unknown	Helminth infection	Helminth infection	8	female	CMR
CM.270_WGS	Helminth infection	case	SRR9293369	RubelMA_2020	unknown	Helminth infection	Helminth infection	36	male	CMR
CM.271_WGS	Helminth infection	case	SRR9293367	RubelMA_2020	unknown	Helminth infection	Helminth infection	62	female	CMR
CM.273_WGS	Helminth infection	case	SRR9293165	RubelMA_2020	unknown	Helminth infection	Helminth infection	70	female	CMR
CM.275_WGS	Helminth infection	control	SRR9293168	RubelMA_2020	unknown	control	healthy	39	female	CMR
CM.278_WGS	Helminth infection	control	SRR9293172	RubelMA_2020	unknown	control	healthy	44	female	CMR
CM.283_WGS	Helminth infection	control	SRR9293139	RubelMA_2020	unknown	control	healthy	58	male	CMR
CM.284_WGS	Helminth infection	control	SRR9293141	RubelMA_2020	unknown	control	healthy	54	female	CMR
CM.285_WGS	Helminth infection	control	SRR9293136	RubelMA_2020	unknown	control	healthy	15	female	CMR
CM.289_WGS	Helminth infection	control	SRR9293033	RubelMA_2020	unknown	control	healthy	45	male	CMR
CM.291_WGS	Helminth infection	control	SRR9293026	RubelMA_2020	unknown	control	healthy	45	female	CMR
CM.294_WGS	Helminth infection	control	SRR9293197	RubelMA_2020	unknown	control	healthy	52	female	CMR
CM.29_WGS	Helminth infection	control	SRR9293031	RubelMA_2020	unknown	control	healthy	27	female	CMR
CM.308_WGS	Helminth infection	control	SRR9292960	RubelMA_2020	unknown	control	healthy	23	female	CMR
CM.30_WGS	Helminth infection	case	SRR9293393	RubelMA_2020	unknown	Helminth infection	Helminth infection	32	male	CMR
CM.310_WGS	Helminth infection	control	SRR9292957	RubelMA_2020	unknown	control	healthy	49	female	CMR
CM.315_WGS	Helminth infection	case	SRR9293220	RubelMA_2020	unknown	Helminth infection	Helminth infection	23	male	CMR
CM.316_WGS	Helminth infection	control	SRR9292713	RubelMA_2020	unknown	control	healthy	28	male	CMR
CM.317_WGS	Helminth infection	control	SRR9292707	RubelMA_2020	unknown	control	healthy	41	female	CMR
CM.31_WGS	Helminth infection	case	SRR9292959	RubelMA_2020	unknown	Helminth infection	Helminth infection	28	male	CMR
CM.328_WGS	Helminth infection	control	SRR9293148	RubelMA_2020	unknown	control	healthy	30	female	CMR
CM.32_WGS	Helminth infection	case	SRR9293386	RubelMA_2020	unknown	Helminth infection	Helminth infection	43	female	CMR
CM.335_WGS	Helminth infection	control	SRR9292812	RubelMA_2020	unknown	control	healthy	17	female	CMR
CM.339_WGS	Helminth infection	control	SRR9293055	RubelMA_2020	unknown	control	healthy	9	male	CMR
CM.340_WGS	Helminth infection	control	SRR9293062	RubelMA_2020	unknown	control	healthy	49	female	CMR
CM.342_WGS	Helminth infection	control	SRR9293053	RubelMA_2020	unknown	control	healthy	40	female	CMR
CM.343_WGS	Helminth infection	control	SRR9293158	RubelMA_2020	unknown	control	healthy	52	female	CMR
CM.345_WGS	Helminth infection	control	SRR9293159	RubelMA_2020	unknown	control	healthy	29	female	CMR
CM.347_WGS	Helminth infection	control	SRR9293164	RubelMA_2020	unknown	control	healthy	30	female	CMR
CM.358_WGS	Helminth infection	control	SRR9293049	RubelMA_2020	unknown	control	healthy	34	female	CMR
CM.361_WGS	Helminth infection	control	SRR9292926	RubelMA_2020	unknown	control	healthy	55	female	CMR
CM.364_WGS	Helminth infection	control	SRR9293461	RubelMA_2020	unknown	control	healthy	48	male	CMR
CM.366_WGS	Helminth infection	control	SRR9293241	RubelMA_2020	unknown	control	healthy	57	female	CMR
CM.367_WGS	Helminth infection	control	SRR9293239	RubelMA_2020	unknown	control	healthy	57	male	CMR
CM.369_WGS	Helminth infection	control	SRR9293244	RubelMA_2020	unknown	control	healthy	54	female	CMR
CM.370_WGS	Helminth infection	control	SRR9293249	RubelMA_2020	unknown	control	healthy	53	female	CMR
CM.373_WGS	Helminth infection	control	SRR9292665	RubelMA_2020	unknown	control	healthy	20	male	CMR
CM.375_WGS	Helminth infection	control	SRR9292660	RubelMA_2020	unknown	control	healthy	20	female	CMR
CM.376_WGS	Helminth infection	control	SRR9292670	RubelMA_2020	unknown	control	healthy	29	female	CMR
CM.378_WGS	Helminth infection	control	SRR9293009	RubelMA_2020	unknown	control	healthy	45	female	CMR
CM.382_WGS	Helminth infection	control	SRR9293007	RubelMA_2020	unknown	control	healthy	65	female	CMR
CM.389_WGS	Helminth infection	control	SRR9293444	RubelMA_2020	unknown	control	healthy	45	female	CMR
CM.390_WGS	Helminth infection	case	SRR9293439	RubelMA_2020	unknown	Helminth infection	Helminth infection	25	male	CMR
CM.392_WGS	Helminth infection	control	SRR9293305	RubelMA_2020	unknown	control	healthy	15	male	CMR
CM.395_WGS	Helminth infection	control	SRR9293301	RubelMA_2020	unknown	control	healthy	11	male	CMR
CM.397_WGS	Helminth infection	control	SRR9293314	RubelMA_2020	unknown	control	healthy	35	female	CMR
CM.401_WGS	Helminth infection	case	SRR9292759	RubelMA_2020	unknown	Helminth infection	Helminth infection	25	male	CMR
CM.402_WGS	Helminth infection	control	SRR9292761	RubelMA_2020	unknown	control	healthy	17	male	CMR
CM.403_WGS	Helminth infection	control	SRR9292747	RubelMA_2020	unknown	control	healthy	62	female	CMR
CM.408_WGS	Helminth infection	control	SRR9293094	RubelMA_2020	unknown	control	healthy	57	male	CMR
CM.409_WGS	Helminth infection	control	SRR9293096	RubelMA_2020	unknown	control	healthy	35	male	CMR
CM.410_WGS	Helminth infection	case	SRR9292854	RubelMA_2020	unknown	Helminth infection	Helminth infection	12	female	CMR
CM.412_WGS	Helminth infection	control	SRR9292857	RubelMA_2020	unknown	control	healthy	54	male	CMR
CM.413_WGS	Helminth infection	control	SRR9292855	RubelMA_2020	unknown	control	healthy	49	female	CMR
CM.418_WGS	Helminth infection	control	SRR9292696	RubelMA_2020	unknown	control	healthy	18	male	CMR
CM.41_WGS	Helminth infection	case	SRR9293098	RubelMA_2020	unknown	Helminth infection	Helminth infection	41	male	CMR
CM.425_WGS	Helminth infection	control	SRR9292947	RubelMA_2020	unknown	control	healthy	59	female	CMR
CM.432_WGS	Helminth infection	control	SRR9292940	RubelMA_2020	unknown	control	healthy	70	female	CMR
CM.437_WGS	Helminth infection	control	SRR9292801	RubelMA_2020	unknown	control	healthy	17	male	CMR
CM.438_WGS	Helminth infection	control	SRR9292799	RubelMA_2020	unknown	control	healthy	62	male	CMR
CM.439_WGS	Helminth infection	control	SRR9293465	RubelMA_2020	unknown	control	healthy	68	male	CMR
CM.443_WGS	Helminth infection	control	SRR9293043	RubelMA_2020	unknown	control	healthy	28	male	CMR
CM.445_WGS	Helminth infection	control	SRR9293044	RubelMA_2020	unknown	control	healthy	64	male	CMR
CM.44_WGS	Helminth infection	case	SRR9293039	RubelMA_2020	unknown	Helminth infection	Helminth infection	36	female	CMR
CM.454_WGS	Helminth infection	control	SRR9292693	RubelMA_2020	unknown	control	healthy	50	female	CMR
CM.466_WGS	Helminth infection	control	SRR9293382	RubelMA_2020	unknown	control	healthy	62	female	CMR
CM.46_WGS	Helminth infection	case	SRR9293263	RubelMA_2020	unknown	Helminth infection	Helminth infection	29	male	CMR
CM.47_WGS	Helminth infection	control	SRR9293375	RubelMA_2020	unknown	control	healthy	78	male	CMR
CM.486_WGS	Helminth infection	control	SRR9293071	RubelMA_2020	unknown	control	healthy	73	male	CMR
CM.490_WGS	Helminth infection	control	SRR9293426	RubelMA_2020	unknown	control	healthy	50	female	CMR
CM.506_WGS	Helminth infection	case	SRR9292724	RubelMA_2020	unknown	Helminth infection	Helminth infection	49	male	CMR
CM.507_WGS	Helminth infection	case	SRR9292917	RubelMA_2020	unknown	Helminth infection	Helminth infection	20	female	CMR
CM.511_WGS	Helminth infection	control	SRR9292753	RubelMA_2020	unknown	control	healthy	20	female	CMR
CM.512_WGS	Helminth infection	control	SRR9292952	RubelMA_2020	unknown	control	healthy	35	female	CMR
CM.514_WGS	Helminth infection	control	SRR9292831	RubelMA_2020	unknown	control	healthy	50	female	CMR
CM.520_WGS	Helminth infection	control	SRR9292839	RubelMA_2020	unknown	control	healthy	54	male	CMR
CM.521_WGS	Helminth infection	case	SRR9293288	RubelMA_2020	unknown	Helminth infection	Helminth infection	72	male	CMR
CM.525_WGS	Helminth infection	control	SRR9293289	RubelMA_2020	unknown	control	healthy	45	male	CMR
CM.528_WGS	Helminth infection	control	SRR9292731	RubelMA_2020	unknown	control	healthy	20	male	CMR
CM.530_WGS	Helminth infection	control	SRR9292727	RubelMA_2020	unknown	control	healthy	72	male	CMR
CM.532_WGS	Helminth infection	control	SRR9293438	RubelMA_2020	unknown	control	healthy	56	male	CMR
CM.536_WGS	Helminth infection	control	SRR9292977	RubelMA_2020	unknown	control	healthy	18	male	CMR
CM.553_WGS	Helminth infection	control	SRR9293214	RubelMA_2020	unknown	control	healthy	70	female	CMR
CM.555_WGS	Helminth infection	control	SRR9293213	RubelMA_2020	unknown	control	healthy	42	female	CMR
CM.55_WGS	Helminth infection	case	SRR9292762	RubelMA_2020	unknown	Helminth infection	Helminth infection	25	male	CMR
CM.574_WGS	Helminth infection	control	SRR9293295	RubelMA_2020	unknown	control	healthy	48	female	CMR
CM.57_WGS	Helminth infection	case	SRR9293151	RubelMA_2020	unknown	Helminth infection	Helminth infection	28	male	CMR
CM.580_WGS	Helminth infection	control	SRR9293325	RubelMA_2020	unknown	control	healthy	30	female	CMR
CM.64_WGS	Helminth infection	case	SRR9293100	RubelMA_2020	unknown	Helminth infection	Helminth infection	46	male	CMR
CM.65_WGS	Helminth infection	case	SRR9293102	RubelMA_2020	unknown	Helminth infection	Helminth infection	37	female	CMR
CM.67_WGS	Helminth infection	control	SRR9293105	RubelMA_2020	unknown	control	healthy	40	male	CMR
CM.70_WGS	Helminth infection	case	SRR9293206	RubelMA_2020	unknown	Helminth infection	Helminth infection	63	female	CMR
CM.75_WGS	Helminth infection	case	SRR9293422	RubelMA_2020	unknown	Helminth infection	Helminth infection	48	female	CMR
CM.79_WGS	Helminth infection	control	SRR9292962	RubelMA_2020	unknown	control	healthy	29	female	CMR
CM.7_WGS	Helminth infection	case	SRR9293296	RubelMA_2020	unknown	Helminth infection	Helminth infection	37	female	CMR
CM.80_WGS	Helminth infection	case	SRR9292705	RubelMA_2020	unknown	Helminth infection	Helminth infection	27	male	CMR
CM.82_WGS	Helminth infection	control	SRR9292883	RubelMA_2020	unknown	control	healthy	24	male	CMR
CM.86_WGS	Helminth infection	case	SRR9292804	RubelMA_2020	unknown	Helminth infection	Helminth infection	65	female	CMR
CM.90_WGS	Helminth infection	case	SRR9293018	RubelMA_2020	unknown	Helminth infection	Helminth infection	31	female	CMR
CM.94_WGS	Helminth infection	case	SRR9293015	RubelMA_2020	unknown	Helminth infection	Helminth infection	13	male	CMR
CM.97_WGS	Helminth infection	case	SRR9292966	RubelMA_2020	unknown	Helminth infection	Helminth infection	15	male	CMR
CRC_MR_SBJ01C_17	CRC	case	SRR6915184	ThomasAM_2018b	no	CRC	CRC	51	male	ITA
CRC_MR_SBJ02C_17	CRC	case	SRR6915183	ThomasAM_2018b	no	CRC	CRC	51	male	ITA
CRC_MR_SBJ03H_17	CRC	control	SRR6915186	ThomasAM_2018b	no	control	healthy	52	male	ITA
CRC_MR_SBJ04C_17	CRC	case	SRR6915185	ThomasAM_2018b	no	CRC	CRC	69	male	ITA
CRC_MR_SBJ05C_17	CRC	case	SRR6915180	ThomasAM_2018b	no	CRC	CRC	46	male	ITA
CRC_MR_SBJ06C_17	CRC	case	SRR6915179	ThomasAM_2018b	no	CRC	CRC	57	male	ITA
CRC_MR_SBJ07C_17	CRC	case	SRR6915182	ThomasAM_2018b	no	CRC	CRC	38	male	ITA
CRC_MR_SBJ10C_17	CRC	case	SRR6915181	ThomasAM_2018b	no	CRC	CRC	68	male	ITA
CRC_MR_SBJ11C_17	CRC	case	SRR6915178	ThomasAM_2018b	no	CRC	CRC	68	female	ITA
CRC_MR_SBJ12C_17	CRC	case	SRR6915177	ThomasAM_2018b	no	CRC	CRC	65	male	ITA
CRC_MR_SBJ16H_17	CRC	control	SRR6915112	ThomasAM_2018b	no	control	healthy	56	male	ITA
CRC_MR_SBJ17H_17	CRC	control	SRR6915111	ThomasAM_2018b	no	control	healthy	50	male	ITA
CRC_MR_SBJ18H_17	CRC	control	SRR6915110	ThomasAM_2018b	no	control	healthy	54	male	ITA
CRC_MR_SBJ20C_17	CRC	case	SRR6915109	ThomasAM_2018b	no	CRC	CRC	59	female	ITA
CRC_MR_SBJ21H_17	CRC	control	SRR6915108	ThomasAM_2018b	no	control	healthy	67	female	ITA
CRC_MR_SBJ22C_17	CRC	case	SRR6915107	ThomasAM_2018b	no	CRC	CRC	62	male	ITA
CRC_MR_SBJ24H_17	CRC	control	SRR6915106	ThomasAM_2018b	no	control	healthy	66	male	ITA
CRC_MR_SBJ25C_17	CRC	case	SRR6915105	ThomasAM_2018b	no	CRC	CRC	70	male	ITA
CRC_MR_SBJ26C_17	CRC	case	SRR6915104	ThomasAM_2018b	no	CRC	CRC	56	female	ITA
CRC_MR_SBJ27C_17	CRC	case	SRR6915103	ThomasAM_2018b	no	CRC	CRC	61	male	ITA
CRC_MR_SBJ29C_17	CRC	case	SRR6915153	ThomasAM_2018b	no	CRC	CRC	65	male	ITA
CRC_MR_SBJ31C_17	CRC	case	SRR6915154	ThomasAM_2018b	no	CRC	CRC	62	male	ITA
CRC_MR_SBJ32C_17	CRC	case	SRR6915151	ThomasAM_2018b	no	CRC	CRC	39	female	ITA
CRC_MR_SBJ33C_17	CRC	case	SRR6915152	ThomasAM_2018b	no	CRC	CRC	63	male	ITA
CRC_MR_SBJ34H_17	CRC	control	SRR6915149	ThomasAM_2018b	no	control	healthy	58	female	ITA
CRC_MR_SBJ35C_17	CRC	case	SRR6915150	ThomasAM_2018b	no	CRC	CRC	59	male	ITA
CRC_MR_SBJ36C_17	CRC	case	SRR6915147	ThomasAM_2018b	no	CRC	CRC	51	female	ITA
CRC_MR_SBJ37H_17	CRC	control	SRR6915148	ThomasAM_2018b	no	control	healthy	58	female	ITA
CRC_MR_SBJ39C_17	CRC	case	SRR6915155	ThomasAM_2018b	no	CRC	CRC	58	male	ITA
CRC_MR_SBJ40C_17	CRC	case	SRR6915156	ThomasAM_2018b	no	CRC	CRC	59	male	ITA
CRC_MR_SBJ42C_17	CRC	case	SRR6915132	ThomasAM_2018b	no	CRC	CRC	64	male	ITA
CRC_MR_SBJ45H_17	CRC	control	SRR6915131	ThomasAM_2018b	no	control	healthy	54	male	ITA
CRC_MR_SBJ46H_17	CRC	control	SRR6915134	ThomasAM_2018b	no	control	healthy	66	male	ITA
CRC_MR_SBJ47C_17	CRC	case	SRR6915133	ThomasAM_2018b	no	CRC	CRC	50	female	ITA
CRC_MR_SBJ49C_17	CRC	case	SRR6915128	ThomasAM_2018b	no	CRC	CRC	69	male	ITA
CRC_MR_SBJ50C_17	CRC	case	SRR6915127	ThomasAM_2018b	no	CRC	CRC	56	male	ITA
CRC_MR_SBJ51C_17	CRC	case	SRR6915130	ThomasAM_2018b	no	CRC	CRC	62	female	ITA
CRC_MR_SBJ52C_17	CRC	case	SRR6915129	ThomasAM_2018b	no	CRC	CRC	66	female	ITA
CRC_MR_SBJ53C_17	CRC	case	SRR6915136	ThomasAM_2018b	no	CRC	CRC	55	male	ITA
CRC_MR_SBJ55C_17	CRC	case	SRR6915135	ThomasAM_2018b	no	CRC	CRC	67	male	ITA
CRC_MR_SBJ57H_17	CRC	control	SRR6915199	ThomasAM_2018b	no	control	healthy	66	female	ITA
CRC_MR_SBJ60H_17	CRC	control	SRR6915200	ThomasAM_2018b	no	control	healthy	56	male	ITA
CRC_MR_SBJ61C_17	CRC	case	SRR6915125	ThomasAM_2018b	no	CRC	CRC	56	female	ITA
CRC_MR_SBJ63H_17	CRC	control	SRR6915126	ThomasAM_2018b	no	control	healthy	NA	female	ITA
CRC_MR_SBJ64C_17	CRC	case	SRR6915195	ThomasAM_2018b	no	CRC	CRC	48	male	ITA
CRC_MR_SBJ65H_17	CRC	control	SRR6915196	ThomasAM_2018b	no	control	healthy	53	male	ITA
CRC_MR_SBJ67H_17	CRC	control	SRR6915197	ThomasAM_2018b	no	control	healthy	46	male	ITA
CRC_MR_SBJ68H_17	CRC	control	SRR6915198	ThomasAM_2018b	no	control	healthy	60	female	ITA
CRC_MR_SBJ69H_17	CRC	control	SRR6915114	ThomasAM_2018b	no	control	healthy	62	male	ITA
CRC_MR_SBJ73H_17	CRC	control	SRR6915117	ThomasAM_2018b	no	control	healthy	61	female	ITA
CRC_MR_SBJ74H_17	CRC	control	SRR6915170	ThomasAM_2018b	no	control	healthy	69	female	ITA
CRC_MR_SBJ75H_17	CRC	control	SRR6915169	ThomasAM_2018b	no	control	healthy	65	female	ITA
CRC_MR_SBJ77H_17	CRC	control	SRR6915168	ThomasAM_2018b	no	control	healthy	64	female	ITA
CRC_MR_SBJ78H_17	CRC	control	SRR6915167	ThomasAM_2018b	no	control	healthy	54	male	ITA
CRC_MR_SBJ79H_17	CRC	control	SRR6915174	ThomasAM_2018b	no	control	healthy	67	male	ITA
CRC_MR_SBJ80H_17	CRC	control	SRR6915173	ThomasAM_2018b	no	control	healthy	40	male	ITA
CRC_MR_SBJ81H_17	CRC	control	SRR6915172	ThomasAM_2018b	no	control	healthy	60	female	ITA
CRC_MR_SBJ82H_17	CRC	control	SRR6915171	ThomasAM_2018b	no	control	healthy	69	female	ITA
CRC_MR_SBJ83H_17	CRC	control	SRR6915176	ThomasAM_2018b	no	control	healthy	47	male	ITA
CRC_MR_SBJ84H_17	CRC	control	SRR6915175	ThomasAM_2018b	no	control	healthy	41	male	ITA
CSM5FZ4M	IBD	case	SRR5935761	HMP_2019_ibdmdb	no	IBD	IBD	43	female	USA
CSM5MCUO	IBD	case	SRR5935859	HMP_2019_ibdmdb	no	IBD	IBD	32	male	USA
CSM5MCVL	IBD	case	SRR5947001	HMP_2019_ibdmdb	no	IBD	IBD	76	female	USA
CSM5MCWC	IBD	case	SRR5936186	HMP_2019_ibdmdb	no	IBD	IBD	56	male	USA
CSM5MCXD	IBD	case	SRR5935860	HMP_2019_ibdmdb	no	IBD	IBD	43	female	USA
CSM5MCXH	IBD	case	SRR5935863	HMP_2019_ibdmdb	no	IBD	IBD	47	female	USA
CSM5MCXT	IBD	case	SRR5936179	HMP_2019_ibdmdb	no	IBD	IBD	51	female	USA
CSM5MCY4	IBD	case	SRR5936178	HMP_2019_ibdmdb	no	IBD	IBD	76	female	USA
CSM5MCZB	IBD	case	SRR5935945	HMP_2019_ibdmdb	no	IBD	IBD	37	female	USA
CSM67U9H	IBD	case	SRR5935767	HMP_2019_ibdmdb	no	IBD	IBD	26	female	USA
CSM67UAK	IBD	case	SRR5935931	HMP_2019_ibdmdb	no	IBD	IBD	50	female	USA
CSM67UAU	IBD	case	SRR5935807	HMP_2019_ibdmdb	no	IBD	IBD	32	female	USA
CSM67UEW	IBD	case	SRR5962889	HMP_2019_ibdmdb	no	IBD	IBD	37	female	USA
CSM67UH7	IBD	control	SRR5946762	HMP_2019_ibdmdb	no	control	healthy	69	male	USA
CSM79HH4	IBD	case	SRR5947037	HMP_2019_ibdmdb	no	IBD	IBD	60	male	USA
CSM79HHO	IBD	case	SRR5946885	HMP_2019_ibdmdb	no	IBD	IBD	38	female	USA
CSM79HHW	IBD	case	SRR5962887	HMP_2019_ibdmdb	no	IBD	IBD	36	female	USA
CSM79HKX	IBD	case	SRR5946910	HMP_2019_ibdmdb	no	IBD	IBD	33	male	USA
CSM79HNE	IBD	case	SRR5946702	HMP_2019_ibdmdb	no	IBD	IBD	32	male	USA
CSM79HNO	IBD	case	SRR5946940	HMP_2019_ibdmdb	no	IBD	IBD	44	male	USA
CSM79HR8	IBD	case	SRR5946700	HMP_2019_ibdmdb	no	IBD	IBD	NA	female	USA
CSM7KOP6	IBD	case	SRR5950637	HMP_2019_ibdmdb	no	IBD	IBD	42	female	USA
CSM7KORO	IBD	case	SRR5950523	HMP_2019_ibdmdb	no	IBD	IBD	36	female	USA
CSM7KOTO	IBD	case	SRR5950533	HMP_2019_ibdmdb	no	IBD	IBD	62	male	USA
CSM7KOUL	IBD	case	SRR5950650	HMP_2019_ibdmdb	no	IBD	IBD	46	female	USA
DLF001	T2D	case	SRR341581	QinJ_2012	unknown	T2D	T2D	59	female	CHN
DLF002	T2D	case	SRR341582	QinJ_2012	unknown	T2D	T2D	43	female	CHN
DLF003	T2D	case	SRR341583	QinJ_2012	unknown	T2D	T2D	46	female	CHN
DLF004	T2D	case	SRR341584	QinJ_2012	unknown	T2D	T2D	25	female	CHN
DLF005	T2D	case	SRR341585	QinJ_2012	unknown	T2D	T2D	60	female	CHN
DLF006	T2D	case	SRR341586	QinJ_2012	unknown	T2D	T2D	71	female	CHN
DLF007	T2D	case	SRR341587	QinJ_2012	unknown	T2D	T2D	62	female	CHN
DLF008	T2D	case	SRR341588	QinJ_2012	unknown	T2D	T2D	54	female	CHN
DLF009	T2D	case	SRR341654	QinJ_2012	unknown	T2D	T2D	53	female	CHN
DLF010	T2D	case	SRR341589	QinJ_2012	unknown	T2D	T2D	51	female	CHN
DLF012	T2D	case	SRR341655	QinJ_2012	unknown	T2D	T2D	52	female	CHN
DLF013	T2D	case	SRR341656	QinJ_2012	unknown	T2D	T2D	49	female	CHN
DLF014	T2D	case	SRR341657	QinJ_2012	unknown	T2D	T2D	61	female	CHN
DLM001	T2D	case	SRR341658	QinJ_2012	unknown	T2D	T2D	46	male	CHN
DLM002	T2D	case	SRR341590	QinJ_2012	unknown	T2D	T2D	29	male	CHN
DLM003	T2D	case	SRR341591	QinJ_2012	unknown	T2D	T2D	41	male	CHN
DLM004	T2D	case	SRR341592	QinJ_2012	unknown	T2D	T2D	38	male	CHN
DLM005	T2D	case	SRR341593	QinJ_2012	unknown	T2D	T2D	35	male	CHN
DLM006	T2D	case	SRR341594	QinJ_2012	unknown	T2D	T2D	28	male	CHN
DLM007	T2D	case	SRR341595	QinJ_2012	unknown	T2D	T2D	43	male	CHN
DLM008	T2D	case	SRR341596	QinJ_2012	unknown	T2D	T2D	38	male	CHN
DLM009	T2D	case	SRR341597	QinJ_2012	unknown	T2D	T2D	30	male	CHN
DLM010	T2D	case	SRR341659	QinJ_2012	unknown	T2D	T2D	37	male	CHN
DLM011	T2D	case	SRR341598	QinJ_2012	unknown	T2D	T2D	49	male	CHN
DLM012	T2D	case	SRR341660	QinJ_2012	unknown	T2D	T2D	55	male	CHN
DLM013	T2D	case	SRR341661	QinJ_2012	unknown	T2D	T2D	51	male	CHN
DLM014	T2D	case	SRR341662	QinJ_2012	unknown	T2D	T2D	48	male	CHN
DLM015	T2D	case	SRR341663	QinJ_2012	unknown	T2D	T2D	56	male	CHN
DLM016	T2D	case	SRR341664	QinJ_2012	unknown	T2D	T2D	70	male	CHN
DLM017	T2D	case	SRR341665	QinJ_2012	unknown	T2D	T2D	52	male	CHN
DLM018	T2D	case	SRR341666	QinJ_2012	unknown	T2D	T2D	49	male	CHN
DLM019	T2D	case	SRR341667	QinJ_2012	unknown	T2D	T2D	47	male	CHN
DLM020	T2D	case	SRR341668	QinJ_2012	unknown	T2D	T2D	41	male	CHN
DLM021	T2D	case	SRR341669	QinJ_2012	unknown	T2D	T2D	58	male	CHN
DLM022	T2D	case	SRR341670	QinJ_2012	unknown	T2D	T2D	53	male	CHN
DLM023	T2D	case	SRR341671	QinJ_2012	unknown	T2D	T2D	45	male	CHN
DLM024	T2D	case	SRR341672	QinJ_2012	unknown	T2D	T2D	39	male	CHN
DLM027	T2D	case	SRR341673	QinJ_2012	unknown	T2D	T2D	70	male	CHN
DLM028	T2D	case	SRR341674	QinJ_2012	unknown	T2D	T2D	63	male	CHN
DOF002	T2D	case	SRR341599	QinJ_2012	unknown	T2D	T2D	56	female	CHN
DOF003	T2D	case	SRR341675	QinJ_2012	unknown	T2D	T2D	59	female	CHN
DOF004	T2D	case	SRR341676	QinJ_2012	unknown	T2D	T2D	63	female	CHN
DOF006	T2D	case	SRR341677	QinJ_2012	unknown	T2D	T2D	51	female	CHN
DOF007	T2D	case	SRR341600	QinJ_2012	unknown	T2D	T2D	70	female	CHN
DOF008	T2D	case	SRR341678	QinJ_2012	unknown	T2D	T2D	40	female	CHN
DOF009	T2D	case	SRR341601	QinJ_2012	unknown	T2D	T2D	68	female	CHN
DOF010	T2D	case	SRR341602	QinJ_2012	unknown	T2D	T2D	62	female	CHN
DOF011	T2D	case	SRR341603	QinJ_2012	unknown	T2D	T2D	48	female	CHN
DOF012	T2D	case	SRR341604	QinJ_2012	unknown	T2D	T2D	61	female	CHN
DOF013	T2D	case	SRR341605	QinJ_2012	unknown	T2D	T2D	53	female	CHN
DOF014	T2D	case	SRR341606	QinJ_2012	unknown	T2D	T2D	63	female	CHN
DOM001	T2D	case	SRR341679	QinJ_2012	unknown	T2D	T2D	59	male	CHN
DOM003	T2D	case	SRR341680	QinJ_2012	unknown	T2D	T2D	53	male	CHN
DOM005	T2D	case	SRR341607	QinJ_2012	unknown	T2D	T2D	49	male	CHN
DOM008	T2D	case	SRR341681	QinJ_2012	unknown	T2D	T2D	75	male	CHN
DOM010	T2D	case	SRR341682	QinJ_2012	unknown	T2D	T2D	74	male	CHN
DOM012	T2D	case	SRR341608	QinJ_2012	unknown	T2D	T2D	57	male	CHN
DOM013	T2D	case	SRR341683	QinJ_2012	unknown	T2D	T2D	36	male	CHN
DOM014	T2D	case	SRR341609	QinJ_2012	unknown	T2D	T2D	71	male	CHN
DOM015	T2D	case	SRR341684	QinJ_2012	unknown	T2D	T2D	68	male	CHN
DOM016	T2D	case	SRR341685	QinJ_2012	unknown	T2D	T2D	39	male	CHN
DOM017	T2D	case	SRR341610	QinJ_2012	unknown	T2D	T2D	41	male	CHN
DOM018	T2D	case	SRR341686	QinJ_2012	unknown	T2D	T2D	68	male	CHN
DOM019	T2D	case	SRR341687	QinJ_2012	unknown	T2D	T2D	53	male	CHN
DOM020	T2D	case	SRR341611	QinJ_2012	unknown	T2D	T2D	43	male	CHN
DOM021	T2D	case	SRR341612	QinJ_2012	unknown	T2D	T2D	72	male	CHN
DOM022	T2D	case	SRR341688	QinJ_2012	unknown	T2D	T2D	31	male	CHN
DOM023	T2D	case	SRR341613	QinJ_2012	unknown	T2D	T2D	39	male	CHN
DOM024	T2D	case	SRR341614	QinJ_2012	unknown	T2D	T2D	42	male	CHN
DOM025	T2D	case	SRR341615	QinJ_2012	unknown	T2D	T2D	62	male	CHN
DOM026	T2D	case	SRR341689	QinJ_2012	unknown	T2D	T2D	36	male	CHN
DY.401.D01	Diarrhoea	control	SRR5298222	KieserS_2018	unknown	control	healthy	NA	NA	BGD
DY.404.D01	Diarrhoea	control	SRR5298221	KieserS_2018	unknown	control	healthy	NA	NA	BGD
DY.405.D01	Diarrhoea	control	SRR5298220	KieserS_2018	unknown	control	healthy	NA	NA	BGD
DY.406.D01	Diarrhoea	control	SRR5298219	KieserS_2018	unknown	control	healthy	NA	NA	BGD
DY.407.D01	Diarrhoea	control	SRR5298218	KieserS_2018	unknown	control	healthy	NA	NA	BGD
DY.408.D01	Diarrhoea	control	SRR5298217	KieserS_2018	unknown	control	healthy	NA	NA	BGD
DY.409.D01	Diarrhoea	control	SRR5298216	KieserS_2018	unknown	control	healthy	NA	NA	BGD
DY.411.D01	Diarrhoea	control	SRR5298215	KieserS_2018	unknown	control	healthy	NA	NA	BGD
DY.419.D01	Diarrhoea	control	SRR5298214	KieserS_2018	unknown	control	healthy	NA	NA	BGD
DY.501.D01	Diarrhoea	case	SRR5298213	KieserS_2018	unknown	Diarrhoea	Diarrhoea	NA	NA	BGD
DY.502.D01	Diarrhoea	case	SRR5298212	KieserS_2018	unknown	Diarrhoea	Diarrhoea	NA	NA	BGD
DY.503.D01	Diarrhoea	case	SRR5298211	KieserS_2018	unknown	Diarrhoea	Diarrhoea	NA	NA	BGD
DY.504.D01	Diarrhoea	case	SRR5298210	KieserS_2018	unknown	Diarrhoea	Diarrhoea	NA	NA	BGD
DY.505.D01	Diarrhoea	case	SRR5298209	KieserS_2018	unknown	Diarrhoea	Diarrhoea	NA	NA	BGD
DY.506.D01	Diarrhoea	case	SRR5298208	KieserS_2018	unknown	Diarrhoea	Diarrhoea	NA	NA	BGD
DY.507.D01	Diarrhoea	case	SRR5298207	KieserS_2018	unknown	Diarrhoea	Diarrhoea	NA	NA	BGD
DY.508.D01	Diarrhoea	case	SRR5298206	KieserS_2018	unknown	Diarrhoea	Diarrhoea	NA	NA	BGD
DY.509.D01	Diarrhoea	case	SRR5298205	KieserS_2018	unknown	Diarrhoea	Diarrhoea	NA	NA	BGD
DY.510.D01	Diarrhoea	case	SRR5298204	KieserS_2018	unknown	Diarrhoea	Diarrhoea	NA	NA	BGD
DY.511.D01	Diarrhoea	case	SRR5298203	KieserS_2018	unknown	Diarrhoea	Diarrhoea	NA	NA	BGD
DY.512.D01	Diarrhoea	case	SRR5298202	KieserS_2018	unknown	Diarrhoea	Diarrhoea	NA	NA	BGD
DY.513.D01	Diarrhoea	case	SRR5298201	KieserS_2018	unknown	Diarrhoea	Diarrhoea	NA	NA	BGD
DY.514.D01	Diarrhoea	case	SRR5298200	KieserS_2018	unknown	Diarrhoea	Diarrhoea	NA	NA	BGD
DY.515.D01	Diarrhoea	case	SRR5298199	KieserS_2018	unknown	Diarrhoea	Diarrhoea	NA	NA	BGD
DY.516.D01	Diarrhoea	case	SRR5298198	KieserS_2018	unknown	Diarrhoea	Diarrhoea	NA	NA	BGD
DY.517.D01	Diarrhoea	case	SRR5298197	KieserS_2018	unknown	Diarrhoea	Diarrhoea	NA	NA	BGD
DY.518.D01	Diarrhoea	case	SRR5298196	KieserS_2018	unknown	Diarrhoea	Diarrhoea	NA	NA	BGD
ESM5MEB7	IBD	case	SRR5935947	HMP_2019_ibdmdb	no	IBD	IBD	15	female	USA
ESM5MEBE	IBD	case	SRR5946998	HMP_2019_ibdmdb	no	IBD	IBD	8	female	USA
ESM5MEBS	IBD	case	SRR5935857	HMP_2019_ibdmdb	no	IBD	IBD	7	female	USA
ESM5MEDK	IBD	case	SRR5946667	HMP_2019_ibdmdb	no	IBD	IBD	17	female	USA
ESS-0005	ME/CFS	case	SRR6784598	NagySzakalD_2017	unknown	ME/CFS	ME/CFS	NA	female	USA
ESS-0010	ME/CFS	case	SRR6784597	NagySzakalD_2017	unknown	ME/CFS	ME/CFS	NA	female	USA
ESS-0014	ME/CFS	case	SRR6784596	NagySzakalD_2017	unknown	ME/CFS	ME/CFS	NA	male	USA
ESS-0020	ME/CFS	case	SRR6784595	NagySzakalD_2017	unknown	ME/CFS	ME/CFS	NA	female	USA
ESS-0026	ME/CFS	control	SRR6784594	NagySzakalD_2017	no	control	healthy	NA	female	USA
ESS-0035	ME/CFS	case	SRR6784593	NagySzakalD_2017	unknown	ME/CFS	ME/CFS	NA	male	USA
ESS-0039	ME/CFS	case	SRR6784592	NagySzakalD_2017	unknown	ME/CFS	ME/CFS	NA	female	USA
ESS-0044	ME/CFS	control	SRR6784591	NagySzakalD_2017	no	control	healthy	NA	female	USA
ESS-0053	ME/CFS	control	SRR6784590	NagySzakalD_2017	no	control	healthy	NA	female	USA
ESS-0058	ME/CFS	case	SRR6784589	NagySzakalD_2017	unknown	ME/CFS	ME/CFS	NA	female	USA
ESS-0062	ME/CFS	case	SRR6784588	NagySzakalD_2017	unknown	ME/CFS	ME/CFS	NA	female	USA
ESS-0068	ME/CFS	control	SRR6784587	NagySzakalD_2017	no	control	healthy	NA	male	USA
ESS-0077	ME/CFS	control	SRR6784586	NagySzakalD_2017	no	control	healthy	NA	male	USA
ESS-0080	ME/CFS	control	SRR6784585	NagySzakalD_2017	no	control	healthy	NA	female	USA
ESS-0088	ME/CFS	case	SRR6784584	NagySzakalD_2017	unknown	ME/CFS	ME/CFS	NA	female	USA
ESS-0093	ME/CFS	control	SRR6784583	NagySzakalD_2017	no	control	healthy	NA	female	USA
ESS-0098	ME/CFS	case	SRR6784582	NagySzakalD_2017	unknown	ME/CFS	ME/CFS	NA	female	USA
ESS-0104	ME/CFS	case	SRR6784581	NagySzakalD_2017	unknown	ME/CFS	ME/CFS	NA	female	USA
ESS-0113	ME/CFS	case	SRR6784580	NagySzakalD_2017	unknown	ME/CFS	ME/CFS	NA	female	USA
ESS-0119	ME/CFS	control	SRR6784579	NagySzakalD_2017	no	control	healthy	NA	female	USA
ESS-0123	ME/CFS	control	SRR6784578	NagySzakalD_2017	no	control	healthy	NA	female	USA
ESS-0129	ME/CFS	case	SRR6784577	NagySzakalD_2017	unknown	ME/CFS	ME/CFS	NA	female	USA
ESS-0136	ME/CFS	control	SRR6784576	NagySzakalD_2017	no	control	healthy	NA	female	USA
ESS-0141	ME/CFS	case	SRR6784575	NagySzakalD_2017	unknown	ME/CFS	ME/CFS	NA	female	USA
ESS-0147	ME/CFS	control	SRR6784574	NagySzakalD_2017	no	control	healthy	NA	female	USA
ESS-0155	ME/CFS	case	SRR6784573	NagySzakalD_2017	unknown	ME/CFS	ME/CFS	NA	female	USA
ESS-0158	ME/CFS	case	SRR6784572	NagySzakalD_2017	unknown	ME/CFS	ME/CFS	NA	female	USA
ESS-0165	ME/CFS	control	SRR6784414	NagySzakalD_2017	no	control	healthy	NA	female	USA
ESS-0172	ME/CFS	control	SRR6784571	NagySzakalD_2017	no	control	healthy	NA	female	USA
ESS-0177	ME/CFS	control	SRR6784570	NagySzakalD_2017	no	control	healthy	NA	female	USA
ESS-0184	ME/CFS	control	SRR6784406	NagySzakalD_2017	no	control	healthy	NA	female	USA
ESS-0188	ME/CFS	control	SRR6784569	NagySzakalD_2017	no	control	healthy	NA	female	USA
ESS-0195	ME/CFS	case	SRR6784568	NagySzakalD_2017	unknown	ME/CFS	ME/CFS	NA	female	USA
ESS-0202	ME/CFS	control	SRR6784567	NagySzakalD_2017	no	control	healthy	NA	female	USA
ESS-0208	ME/CFS	control	SRR6784566	NagySzakalD_2017	no	control	healthy	NA	female	USA
ESS-0215	ME/CFS	case	SRR6784565	NagySzakalD_2017	unknown	ME/CFS	ME/CFS	NA	male	USA
ESS-0219	ME/CFS	control	SRR6784564	NagySzakalD_2017	no	control	healthy	NA	female	USA
ESS-0224	ME/CFS	case	SRR6784563	NagySzakalD_2017	unknown	ME/CFS	ME/CFS	NA	female	USA
ESS-0231	ME/CFS	case	SRR6784562	NagySzakalD_2017	unknown	ME/CFS	ME/CFS	NA	female	USA
ESS-0237	ME/CFS	case	SRR6784561	NagySzakalD_2017	unknown	ME/CFS	ME/CFS	NA	female	USA
ESS-0243	ME/CFS	control	SRR6784560	NagySzakalD_2017	no	control	healthy	NA	female	USA
ESS-0251	ME/CFS	control	SRR6784559	NagySzakalD_2017	no	control	healthy	NA	male	USA
ESS-0254	ME/CFS	control	SRR6784558	NagySzakalD_2017	no	control	healthy	NA	female	USA
ESS-0262	ME/CFS	case	SRR6784557	NagySzakalD_2017	unknown	ME/CFS	ME/CFS	NA	female	USA
ESS-0268	ME/CFS	control	SRR6784556	NagySzakalD_2017	no	control	healthy	NA	female	USA
ESS-0272	ME/CFS	case	SRR6784555	NagySzakalD_2017	unknown	ME/CFS	ME/CFS	NA	female	USA
ESS-0280	ME/CFS	case	SRR6784405	NagySzakalD_2017	unknown	ME/CFS	ME/CFS	NA	female	USA
ESS-0286	ME/CFS	control	SRR6784554	NagySzakalD_2017	no	control	healthy	NA	female	USA
ESS-0290	ME/CFS	control	SRR6784553	NagySzakalD_2017	no	control	healthy	NA	male	USA
ESS-0296	ME/CFS	case	SRR6784413	NagySzakalD_2017	unknown	ME/CFS	ME/CFS	NA	male	USA
ESS-0302	ME/CFS	case	SRR6784552	NagySzakalD_2017	unknown	ME/CFS	ME/CFS	NA	female	USA
ESS-0308	ME/CFS	control	SRR6784551	NagySzakalD_2017	no	control	healthy	NA	female	USA
ESS-0316	ME/CFS	case	SRR6784412	NagySzakalD_2017	unknown	ME/CFS	ME/CFS	NA	female	USA
ESS-0321	ME/CFS	case	SRR6784550	NagySzakalD_2017	unknown	ME/CFS	ME/CFS	NA	female	USA
ESS-0326	ME/CFS	case	SRR6784549	NagySzakalD_2017	unknown	ME/CFS	ME/CFS	NA	female	USA
ESS-0335	ME/CFS	control	SRR6784411	NagySzakalD_2017	no	control	healthy	NA	female	USA
ESS-0338	ME/CFS	control	SRR6784548	NagySzakalD_2017	no	control	healthy	NA	male	USA
ESS-0347	ME/CFS	case	SRR6784547	NagySzakalD_2017	unknown	ME/CFS	ME/CFS	NA	female	USA
ESS-0353	ME/CFS	case	SRR6784546	NagySzakalD_2017	unknown	ME/CFS	ME/CFS	NA	female	USA
ESS-0359	ME/CFS	control	SRR6784410	NagySzakalD_2017	no	control	healthy	NA	female	USA
ESS-0364	ME/CFS	control	SRR6784545	NagySzakalD_2017	no	control	healthy	NA	female	USA
ESS-0371	ME/CFS	case	SRR6784544	NagySzakalD_2017	unknown	ME/CFS	ME/CFS	NA	female	USA
ESS-0376	ME/CFS	case	SRR6784543	NagySzakalD_2017	unknown	ME/CFS	ME/CFS	NA	male	USA
ESS-0383	ME/CFS	case	SRR6784542	NagySzakalD_2017	unknown	ME/CFS	ME/CFS	NA	male	USA
ESS-0386	ME/CFS	control	SRR6784541	NagySzakalD_2017	no	control	healthy	NA	female	USA
ESS-0394	ME/CFS	control	SRR6784540	NagySzakalD_2017	no	control	healthy	NA	female	USA
ESS-0400	ME/CFS	case	SRR6784539	NagySzakalD_2017	unknown	ME/CFS	ME/CFS	NA	female	USA
ESS-0405	ME/CFS	case	SRR6784538	NagySzakalD_2017	unknown	ME/CFS	ME/CFS	NA	female	USA
ESS-0410	ME/CFS	case	SRR6784537	NagySzakalD_2017	unknown	ME/CFS	ME/CFS	NA	female	USA
ESS-0419	ME/CFS	case	SRR6784536	NagySzakalD_2017	unknown	ME/CFS	ME/CFS	NA	male	USA
ESS-0425	ME/CFS	control	SRR6784535	NagySzakalD_2017	no	control	healthy	NA	female	USA
ESS-0430	ME/CFS	control	SRR6784534	NagySzakalD_2017	no	control	healthy	NA	female	USA
ESS-0435	ME/CFS	case	SRR6784533	NagySzakalD_2017	unknown	ME/CFS	ME/CFS	NA	female	USA
ESS-0441	ME/CFS	case	SRR6784532	NagySzakalD_2017	unknown	ME/CFS	ME/CFS	NA	female	USA
ESS-0447	ME/CFS	control	SRR6784531	NagySzakalD_2017	no	control	healthy	NA	female	USA
ESS-0452	ME/CFS	case	SRR6784404	NagySzakalD_2017	unknown	ME/CFS	ME/CFS	NA	female	USA
ESS-0459	ME/CFS	case	SRR6784530	NagySzakalD_2017	unknown	ME/CFS	ME/CFS	NA	female	USA
ESS-0467	ME/CFS	control	SRR6784529	NagySzakalD_2017	no	control	healthy	NA	female	USA
ESS-0473	ME/CFS	control	SRR6784528	NagySzakalD_2017	no	control	healthy	NA	female	USA
ESS-0476	ME/CFS	case	SRR6784409	NagySzakalD_2017	unknown	ME/CFS	ME/CFS	NA	female	USA
ESS-0482	ME/CFS	case	SRR6784527	NagySzakalD_2017	unknown	ME/CFS	ME/CFS	NA	female	USA
ESS-0489	ME/CFS	control	SRR6784526	NagySzakalD_2017	no	control	healthy	NA	female	USA
ESS-0496	ME/CFS	control	SRR6784525	NagySzakalD_2017	no	control	healthy	NA	male	USA
ESS-0501	ME/CFS	control	SRR6784524	NagySzakalD_2017	no	control	healthy	NA	female	USA
ESS-0506	ME/CFS	control	SRR6784523	NagySzakalD_2017	no	control	healthy	NA	female	USA
ESS-0513	ME/CFS	control	SRR6784408	NagySzakalD_2017	no	control	healthy	NA	female	USA
ESS-0521	ME/CFS	case	SRR6784522	NagySzakalD_2017	unknown	ME/CFS	ME/CFS	NA	female	USA
ESS-0526	ME/CFS	case	SRR6784521	NagySzakalD_2017	unknown	ME/CFS	ME/CFS	NA	female	USA
ESS-0531	ME/CFS	case	SRR6784520	NagySzakalD_2017	unknown	ME/CFS	ME/CFS	NA	female	USA
ESS-0536	ME/CFS	case	SRR6784519	NagySzakalD_2017	unknown	ME/CFS	ME/CFS	NA	female	USA
ESS-0542	ME/CFS	control	SRR6784403	NagySzakalD_2017	no	control	healthy	NA	female	USA
ESS-0550	ME/CFS	control	SRR6784518	NagySzakalD_2017	no	control	healthy	NA	female	USA
ESS-0555	ME/CFS	case	SRR6784517	NagySzakalD_2017	unknown	ME/CFS	ME/CFS	NA	male	USA
ESS-0561	ME/CFS	control	SRR6784516	NagySzakalD_2017	no	control	healthy	NA	male	USA
ESS-0569	ME/CFS	control	SRR6784515	NagySzakalD_2017	no	control	healthy	NA	female	USA
ESS-0578	ME/CFS	case	SRR6784514	NagySzakalD_2017	unknown	ME/CFS	ME/CFS	NA	male	USA
ESS-0586	ME/CFS	control	SRR6784513	NagySzakalD_2017	no	control	healthy	NA	female	USA
ESS-0590	ME/CFS	control	SRR6784512	NagySzakalD_2017	no	control	healthy	NA	male	USA
ESS-0596	ME/CFS	control	SRR6784511	NagySzakalD_2017	no	control	healthy	NA	female	USA
ESS-0603	ME/CFS	control	SRR6784510	NagySzakalD_2017	no	control	healthy	NA	male	USA
GUT001	Cystic fibrosis	case	SRR6897683	Wang_2018	unknown	Cystic fibrosis	Cystic fibrosis	26.2	NA	AUS
GUT002	Cystic fibrosis	case	SRR6897684	Wang_2018	unknown	Cystic fibrosis	Cystic fibrosis	19.5	NA	AUS
GUT003	Cystic fibrosis	case	SRR6897681	Wang_2018	unknown	Cystic fibrosis	Cystic fibrosis	26.3	NA	AUS
GUT004	Cystic fibrosis	case	SRR6897682	Wang_2018	unknown	Cystic fibrosis	Cystic fibrosis	33.5	NA	AUS
GUT005	Cystic fibrosis	case	SRR6897679	Wang_2018	unknown	Cystic fibrosis	Cystic fibrosis	22.6	NA	AUS
GUT006	Cystic fibrosis	case	SRR6897680	Wang_2018	unknown	Cystic fibrosis	Cystic fibrosis	42.3	NA	AUS
GUT007	Cystic fibrosis	case	SRR6897677	Wang_2018	unknown	Cystic fibrosis	Cystic fibrosis	53	NA	AUS
GUT009	Cystic fibrosis	case	SRR6897678	Wang_2018	unknown	Cystic fibrosis	Cystic fibrosis	22.9	NA	AUS
GUT010	Cystic fibrosis	case	SRR6897685	Wang_2018	unknown	Cystic fibrosis	Cystic fibrosis	18.5	NA	AUS
GUT011	Cystic fibrosis	case	SRR6897686	Wang_2018	unknown	Cystic fibrosis	Cystic fibrosis	44.2	NA	AUS
GUT012	Cystic fibrosis	case	SRR6897695	Wang_2018	unknown	Cystic fibrosis	Cystic fibrosis	48.5	NA	AUS
GUT013	Cystic fibrosis	case	SRR6897696	Wang_2018	unknown	Cystic fibrosis	Cystic fibrosis	34.9	NA	AUS
GUT014	Cystic fibrosis	case	SRR6897693	Wang_2018	unknown	Cystic fibrosis	Cystic fibrosis	25.8	NA	AUS
GUT015	Cystic fibrosis	case	SRR6897694	Wang_2018	unknown	Cystic fibrosis	Cystic fibrosis	36.5	NA	AUS
GUT016	Cystic fibrosis	case	SRR6897691	Wang_2018	unknown	Cystic fibrosis	Cystic fibrosis	29.8	NA	AUS
GUT018	Cystic fibrosis	case	SRR6897692	Wang_2018	unknown	Cystic fibrosis	Cystic fibrosis	25.6	NA	AUS
GUT019	Cystic fibrosis	case	SRR6897689	Wang_2018	unknown	Cystic fibrosis	Cystic fibrosis	18.5	NA	AUS
GUT020	Cystic fibrosis	case	SRR6897690	Wang_2018	unknown	Cystic fibrosis	Cystic fibrosis	30	NA	AUS
GUT021	Cystic fibrosis	case	SRR6897687	Wang_2018	unknown	Cystic fibrosis	Cystic fibrosis	34.6	NA	AUS
GupDM_A1	CRC	case	SRR8865598	GuptaA_2019	no	CRC	CRC	62	male	IND
GupDM_A10	CRC	case	SRR8865599	GuptaA_2019	no	CRC	CRC	65	female	IND
GupDM_A12	CRC	case	SRR8865601	GuptaA_2019	no	CRC	CRC	65	male	IND
GupDM_A13	CRC	case	SRR8865594	GuptaA_2019	no	CRC	CRC	48	male	IND
GupDM_A14	CRC	case	SRR8865595	GuptaA_2019	no	CRC	CRC	56	male	IND
GupDM_A2	CRC	case	SRR8865597	GuptaA_2019	no	CRC	CRC	55	male	IND
GupDM_A3	CRC	case	SRR8865592	GuptaA_2019	no	CRC	CRC	49	male	IND
GupDM_A4	CRC	case	SRR8865593	GuptaA_2019	no	CRC	CRC	72	male	IND
GupDM_A5	CRC	case	SRR8865584	GuptaA_2019	no	CRC	CRC	75	female	IND
GupDM_A6	CRC	case	SRR8865585	GuptaA_2019	no	CRC	CRC	58	female	IND
GupDM_A7	CRC	case	SRR8865586	GuptaA_2019	no	CRC	CRC	59	male	IND
GupDM_A8	CRC	case	SRR8865587	GuptaA_2019	no	CRC	CRC	66	female	IND
GupDM_A9	CRC	case	SRR8865588	GuptaA_2019	no	CRC	CRC	56	female	IND
GupDM_A_11	CRC	case	SRR8865600	GuptaA_2019	no	CRC	CRC	41	female	IND
GupDM_A_15	CRC	case	SRR8865596	GuptaA_2019	no	CRC	CRC	59	male	IND
GupDM_HAG	CRC	control	SRR5898912	GuptaA_2019	no	control	healthy	23	female	IND
GupDM_HAH	CRC	control	SRR5898911	GuptaA_2019	no	control	healthy	25	female	IND
GupDM_HAI	CRC	control	SRR5898910	GuptaA_2019	no	control	healthy	24	male	IND
GupDM_HAJ	CRC	control	SRR5898909	GuptaA_2019	no	control	healthy	22	female	IND
GupDM_HAK	CRC	control	SRR5898908	GuptaA_2019	no	control	healthy	29	female	IND
GupDM_HAL	CRC	control	SRR5898920	GuptaA_2019	no	control	healthy	24	female	IND
GupDM_HAM	CRC	control	SRR5898921	GuptaA_2019	no	control	healthy	23	female	IND
GupDM_HAN	CRC	control	SRR5898922	GuptaA_2019	no	control	healthy	26	female	IND
GupDM_HAO	CRC	control	SRR5898923	GuptaA_2019	no	control	healthy	26	female	IND
GupDM_HAP	CRC	control	SRR5898924	GuptaA_2019	no	control	healthy	25	male	IND
GupDM_HAR	CRC	control	SRR5898925	GuptaA_2019	no	control	healthy	28	male	IND
GupDM_HAT	CRC	control	SRR5898926	GuptaA_2019	no	control	healthy	26	male	IND
GupDM_HBR	CRC	control	SRR5899017	GuptaA_2019	no	control	healthy	50	female	IND
GupDM_HCL	CRC	control	SRR5898966	GuptaA_2019	no	control	healthy	64	female	IND
GupDM_HCM	CRC	control	SRR5898984	GuptaA_2019	no	control	healthy	62	female	IND
GupDM_HCN	CRC	control	SRR5898985	GuptaA_2019	no	control	healthy	57	male	IND
GupDM_HCO	CRC	control	SRR5898986	GuptaA_2019	no	control	healthy	57	female	IND
GupDM_HCP	CRC	control	SRR5898987	GuptaA_2019	no	control	healthy	71	male	IND
GupDM_HCQ	CRC	control	SRR5898980	GuptaA_2019	no	control	healthy	52	female	IND
GupDM_HCR	CRC	control	SRR5898981	GuptaA_2019	no	control	healthy	62	male	IND
GupDM_HCS	CRC	control	SRR5898982	GuptaA_2019	no	control	healthy	50	female	IND
GupDM_HCT	CRC	control	SRR5898983	GuptaA_2019	no	control	healthy	58	male	IND
GupDM_HCU	CRC	control	SRR5898978	GuptaA_2019	no	control	healthy	61	male	IND
GupDM_HCV	CRC	control	SRR5898979	GuptaA_2019	no	control	healthy	58	female	IND
GupDM_HCY	CRC	control	SRR5898954	GuptaA_2019	no	control	healthy	53	female	IND
GupDM_HDB	CRC	control	SRR5898950	GuptaA_2019	no	control	healthy	50	female	IND
GupDM_HDF	CRC	control	SRR5898948	GuptaA_2019	no	control	healthy	58	female	IND
GupDM_HP	CRC	control	SRR5899005	GuptaA_2019	no	control	healthy	30	male	IND
GupDM_HR	CRC	control	SRR5899007	GuptaA_2019	no	control	healthy	26	male	IND
GupDM_HS	CRC	control	SRR5899006	GuptaA_2019	no	control	healthy	25	male	IND
GupDM_JA	CRC	case	SRR8865589	GuptaA_2019	no	CRC	CRC	47	female	IND
GupDM_JB	CRC	case	SRR8865590	GuptaA_2019	no	CRC	CRC	53	female	IND
GupDM_JC	CRC	case	SRR8865591	GuptaA_2019	no	CRC	CRC	61	male	IND
GupDM_JD	CRC	case	SRR8865582	GuptaA_2019	no	CRC	CRC	57	male	IND
GupDM_JE	CRC	case	SRR8865583	GuptaA_2019	no	CRC	CRC	64	male	IND
GupDM_JG	CRC	case	SRR8865577	GuptaA_2019	no	CRC	CRC	71	male	IND
GupDM_JH	CRC	case	SRR8865576	GuptaA_2019	no	CRC	CRC	58	female	IND
GupDM_JI	CRC	case	SRR8865579	GuptaA_2019	no	CRC	CRC	54	male	IND
GupDM_JJ	CRC	case	SRR8865578	GuptaA_2019	no	CRC	CRC	62	female	IND
GupDM_JK	CRC	case	SRR8865573	GuptaA_2019	no	CRC	CRC	66	female	IND
GupDM_JL	CRC	case	SRR8865572	GuptaA_2019	no	CRC	CRC	59	female	IND
GupDM_JM	CRC	case	SRR8865575	GuptaA_2019	no	CRC	CRC	60	male	IND
GupDM_JN	CRC	case	SRR8865574	GuptaA_2019	no	CRC	CRC	58	male	IND
GupDM_JO	CRC	case	SRR8865581	GuptaA_2019	no	CRC	CRC	71	male	IND
GupDM_JP	CRC	case	SRR8865580	GuptaA_2019	no	CRC	CRC	67	male	IND
H1F512951	Hypertension	case	ERR1398068	LiJ_2017	no	Hypertension	Hypertension	NA	NA	CHN
H1M412949	Hypertension	case	ERR1398238	LiJ_2017	no	Hypertension	Hypertension	NA	NA	CHN
H1M612950	Hypertension	case	ERR1398185	LiJ_2017	no	Hypertension	Hypertension	NA	NA	CHN
H2F413935	Hypertension	case	ERR1398124	LiJ_2017	no	Hypertension	Hypertension	NA	NA	CHN
H2F514910	Hypertension	case	ERR1398211	LiJ_2017	no	Hypertension	Hypertension	NA	NA	CHN
H2F514923	Hypertension	case	ERR1398208	LiJ_2017	no	Hypertension	Hypertension	NA	NA	CHN
H2M411920	Hypertension	case	ERR1398122	LiJ_2017	no	Hypertension	Hypertension	NA	NA	CHN
H2M413913	Hypertension	case	ERR1398110	LiJ_2017	no	Hypertension	Hypertension	NA	NA	CHN
H2M413915	Hypertension	case	ERR1398159	LiJ_2017	no	Hypertension	Hypertension	NA	NA	CHN
H2M413924	Hypertension	case	ERR1398137	LiJ_2017	no	Hypertension	Hypertension	NA	NA	CHN
H2M414102	Hypertension	case	ERR1398131	LiJ_2017	no	Hypertension	Hypertension	NA	NA	CHN
H2M414926	Hypertension	case	ERR1398204	LiJ_2017	no	Hypertension	Hypertension	NA	NA	CHN
H2M414927	Hypertension	case	ERR1398200	LiJ_2017	no	Hypertension	Hypertension	NA	NA	CHN
H2M414931	Hypertension	case	ERR1398162	LiJ_2017	no	Hypertension	Hypertension	NA	NA	CHN
H2M415914	Hypertension	case	ERR1398135	LiJ_2017	no	Hypertension	Hypertension	NA	NA	CHN
H2M511919	Hypertension	case	ERR1398250	LiJ_2017	no	Hypertension	Hypertension	NA	NA	CHN
H2M513933	Hypertension	case	ERR1398220	LiJ_2017	no	Hypertension	Hypertension	NA	NA	CHN
H2M513934	Hypertension	case	ERR1398184	LiJ_2017	no	Hypertension	Hypertension	NA	NA	CHN
H2M513936	Hypertension	case	ERR1398151	LiJ_2017	no	Hypertension	Hypertension	NA	NA	CHN
H2M513937	Hypertension	case	ERR1398199	LiJ_2017	no	Hypertension	Hypertension	NA	NA	CHN
H2M513938	Hypertension	case	ERR1398228	LiJ_2017	no	Hypertension	Hypertension	NA	NA	CHN
H2M513939	Hypertension	case	ERR1398120	LiJ_2017	no	Hypertension	Hypertension	NA	NA	CHN
H2M514107	Hypertension	case	ERR1398221	LiJ_2017	no	Hypertension	Hypertension	NA	NA	CHN
H2M514108	Hypertension	case	ERR1398095	LiJ_2017	no	Hypertension	Hypertension	NA	NA	CHN
H2M514818	Hypertension	case	ERR1398230	LiJ_2017	no	Hypertension	Hypertension	NA	NA	CHN
H2M514841	Hypertension	case	ERR1398254	LiJ_2017	no	Hypertension	Hypertension	NA	NA	CHN
H2M514901	Hypertension	case	ERR1398132	LiJ_2017	no	Hypertension	Hypertension	NA	NA	CHN
H2M514903	Hypertension	case	ERR1398174	LiJ_2017	no	Hypertension	Hypertension	NA	NA	CHN
H2M514905	Hypertension	case	ERR1398232	LiJ_2017	no	Hypertension	Hypertension	NA	NA	CHN
H2M514906	Hypertension	case	ERR1398251	LiJ_2017	no	Hypertension	Hypertension	NA	NA	CHN
H2M514909	Hypertension	case	ERR1398189	LiJ_2017	no	Hypertension	Hypertension	NA	NA	CHN
H2M514911	Hypertension	case	ERR1398076	LiJ_2017	no	Hypertension	Hypertension	NA	NA	CHN
H2M514917	Hypertension	case	ERR1398125	LiJ_2017	no	Hypertension	Hypertension	NA	NA	CHN
H2M514925	Hypertension	case	ERR1398157	LiJ_2017	no	Hypertension	Hypertension	NA	NA	CHN
H2M514930	Hypertension	case	ERR1398146	LiJ_2017	no	Hypertension	Hypertension	NA	NA	CHN
H2M514943	Hypertension	case	ERR1398225	LiJ_2017	no	Hypertension	Hypertension	NA	NA	CHN
H2M515822	Hypertension	case	ERR1398177	LiJ_2017	no	Hypertension	Hypertension	NA	NA	CHN
H2M515921	Hypertension	case	ERR1398179	LiJ_2017	no	Hypertension	Hypertension	NA	NA	CHN
H2M614742	Hypertension	case	ERR1398143	LiJ_2017	no	Hypertension	Hypertension	NA	NA	CHN
H2M614832	Hypertension	case	ERR1398245	LiJ_2017	no	Hypertension	Hypertension	NA	NA	CHN
H2M614904	Hypertension	case	ERR1398212	LiJ_2017	no	Hypertension	Hypertension	NA	NA	CHN
H2M614929	Hypertension	case	ERR1398252	LiJ_2017	no	Hypertension	Hypertension	NA	NA	CHN
H2M615912	Hypertension	case	ERR1398235	LiJ_2017	no	Hypertension	Hypertension	NA	NA	CHN
H2MX14816	Hypertension	case	ERR1398207	LiJ_2017	no	Hypertension	Hypertension	NA	NA	CHN
H2MX14928	Hypertension	case	ERR1398166	LiJ_2017	no	Hypertension	Hypertension	NA	NA	CHN
H3F416103	Hypertension	case	ERR1398112	LiJ_2017	no	Hypertension	Hypertension	NA	NA	CHN
H3F516111	Hypertension	case	ERR1398236	LiJ_2017	no	Hypertension	Hypertension	NA	NA	CHN
H3M414933	Hypertension	case	ERR1398115	LiJ_2017	no	Hypertension	Hypertension	NA	NA	CHN
H3M415117	Hypertension	case	ERR1398258	LiJ_2017	no	Hypertension	Hypertension	NA	NA	CHN
H3M415131	Hypertension	case	ERR1398239	LiJ_2017	no	Hypertension	Hypertension	NA	NA	CHN
H3M415140	Hypertension	case	ERR1398128	LiJ_2017	no	Hypertension	Hypertension	NA	NA	CHN
H3M415852	Hypertension	case	ERR1398097	LiJ_2017	no	Hypertension	Hypertension	NA	NA	CHN
H3M415906	Hypertension	case	ERR1398191	LiJ_2017	no	Hypertension	Hypertension	NA	NA	CHN
H3M416124	Hypertension	case	ERR1398069	LiJ_2017	no	Hypertension	Hypertension	NA	NA	CHN
H3M416127	Hypertension	case	ERR1398105	LiJ_2017	no	Hypertension	Hypertension	NA	NA	CHN
H3M419939	Hypertension	case	ERR1398136	LiJ_2017	no	Hypertension	Hypertension	NA	NA	CHN
H3M420126	Hypertension	case	ERR1398154	LiJ_2017	no	Hypertension	Hypertension	NA	NA	CHN
H3M513141	Hypertension	case	ERR1398073	LiJ_2017	no	Hypertension	Hypertension	NA	NA	CHN
H3M514142	Hypertension	case	ERR1398145	LiJ_2017	no	Hypertension	Hypertension	NA	NA	CHN
H3M514143	Hypertension	case	ERR1398104	LiJ_2017	no	Hypertension	Hypertension	NA	NA	CHN
H3M514144	Hypertension	case	ERR1398119	LiJ_2017	no	Hypertension	Hypertension	NA	NA	CHN
H3M515101	Hypertension	case	ERR1398093	LiJ_2017	no	Hypertension	Hypertension	NA	NA	CHN
H3M515107	Hypertension	case	ERR1398134	LiJ_2017	no	Hypertension	Hypertension	NA	NA	CHN
H3M515123	Hypertension	case	ERR1398168	LiJ_2017	no	Hypertension	Hypertension	NA	NA	CHN
H3M515128	Hypertension	case	ERR1398090	LiJ_2017	no	Hypertension	Hypertension	NA	NA	CHN
H3M515130	Hypertension	case	ERR1398117	LiJ_2017	no	Hypertension	Hypertension	NA	NA	CHN
H3M515137	Hypertension	case	ERR1398172	LiJ_2017	no	Hypertension	Hypertension	NA	NA	CHN
H3M515138	Hypertension	case	ERR1398088	LiJ_2017	no	Hypertension	Hypertension	NA	NA	CHN
H3M515902	Hypertension	case	ERR1398229	LiJ_2017	no	Hypertension	Hypertension	NA	NA	CHN
H3M515910	Hypertension	case	ERR1398116	LiJ_2017	no	Hypertension	Hypertension	NA	NA	CHN
H3M515915	Hypertension	case	ERR1398186	LiJ_2017	no	Hypertension	Hypertension	NA	NA	CHN
H3M515920	Hypertension	case	ERR1398181	LiJ_2017	no	Hypertension	Hypertension	NA	NA	CHN
H3M515935	Hypertension	case	ERR1398085	LiJ_2017	no	Hypertension	Hypertension	NA	NA	CHN
H3M515936	Hypertension	case	ERR1398149	LiJ_2017	no	Hypertension	Hypertension	NA	NA	CHN
H3M515950	Hypertension	case	ERR1398262	LiJ_2017	no	Hypertension	Hypertension	NA	NA	CHN
H3M516105	Hypertension	case	ERR1398163	LiJ_2017	no	Hypertension	Hypertension	NA	NA	CHN
H3M516113	Hypertension	case	ERR1398176	LiJ_2017	no	Hypertension	Hypertension	NA	NA	CHN
H3M516114	Hypertension	case	ERR1398233	LiJ_2017	no	Hypertension	Hypertension	NA	NA	CHN
H3M516118	Hypertension	case	ERR1398077	LiJ_2017	no	Hypertension	Hypertension	NA	NA	CHN
H3M516129	Hypertension	case	ERR1398182	LiJ_2017	no	Hypertension	Hypertension	NA	NA	CHN
H3M516154	Hypertension	case	ERR1398123	LiJ_2017	no	Hypertension	Hypertension	NA	NA	CHN
H3M516751	Hypertension	case	ERR1398260	LiJ_2017	no	Hypertension	Hypertension	NA	NA	CHN
H3M516804	Hypertension	case	ERR1398107	LiJ_2017	no	Hypertension	Hypertension	NA	NA	CHN
H3M516845	Hypertension	case	ERR1398202	LiJ_2017	no	Hypertension	Hypertension	NA	NA	CHN
H3M516909	Hypertension	case	ERR1398103	LiJ_2017	no	Hypertension	Hypertension	NA	NA	CHN
H3M517134	Hypertension	case	ERR1398170	LiJ_2017	no	Hypertension	Hypertension	NA	NA	CHN
H3M517921	Hypertension	case	ERR1398247	LiJ_2017	no	Hypertension	Hypertension	NA	NA	CHN
H3M517922	Hypertension	case	ERR1398203	LiJ_2017	no	Hypertension	Hypertension	NA	NA	CHN
H3M517925	Hypertension	case	ERR1398130	LiJ_2017	no	Hypertension	Hypertension	NA	NA	CHN
H3M518108	Hypertension	case	ERR1398197	LiJ_2017	no	Hypertension	Hypertension	NA	NA	CHN
H3M518112	Hypertension	case	ERR1398099	LiJ_2017	no	Hypertension	Hypertension	NA	NA	CHN
H3M518116	Hypertension	case	ERR1398256	LiJ_2017	no	Hypertension	Hypertension	NA	NA	CHN
H3M615132	Hypertension	case	ERR1398261	LiJ_2017	no	Hypertension	Hypertension	NA	NA	CHN
H3M615747	Hypertension	case	ERR1398216	LiJ_2017	no	Hypertension	Hypertension	NA	NA	CHN
H3M615846	Hypertension	case	ERR1398082	LiJ_2017	no	Hypertension	Hypertension	NA	NA	CHN
H3M616753	Hypertension	case	ERR1398079	LiJ_2017	no	Hypertension	Hypertension	NA	NA	CHN
H3M616848	Hypertension	case	ERR1398227	LiJ_2017	no	Hypertension	Hypertension	NA	NA	CHN
H3M617849	Hypertension	case	ERR1398142	LiJ_2017	no	Hypertension	Hypertension	NA	NA	CHN
H3MX16919	Hypertension	case	ERR1398226	LiJ_2017	no	Hypertension	Hypertension	NA	NA	CHN
HC01	Cystic fibrosis	control	SRR6897688	Wang_2018	unknown	control	control	35	NA	AUS
HC02	Cystic fibrosis	control	SRR6897674	Wang_2018	unknown	control	control	37.7	NA	AUS
HC03	Cystic fibrosis	control	SRR6897673	Wang_2018	unknown	control	control	36.3	NA	AUS
HC04	Cystic fibrosis	control	SRR6897672	Wang_2018	unknown	control	control	40.1	NA	AUS
HC06	Cystic fibrosis	control	SRR6897671	Wang_2018	unknown	control	control	35.3	NA	AUS
HC07	Cystic fibrosis	control	SRR6897670	Wang_2018	unknown	control	control	39.8	NA	AUS
HC08	Cystic fibrosis	control	SRR6897669	Wang_2018	unknown	control	control	30	NA	AUS
HC09	Cystic fibrosis	control	SRR6897668	Wang_2018	unknown	control	control	missing	NA	AUS
HC10	Cystic fibrosis	control	SRR6897667	Wang_2018	unknown	control	control	36	NA	AUS
HC11	Cystic fibrosis	control	SRR6897676	Wang_2018	unknown	control	control	35	NA	AUS
HC13	Cystic fibrosis	control	SRR6897675	Wang_2018	unknown	control	control	32	NA	AUS
HC15	Cystic fibrosis	control	SRR6897697	Wang_2018	unknown	control	control	37	NA	AUS
HC16	Cystic fibrosis	control	SRR6897698	Wang_2018	unknown	control	control	missing	NA	AUS
HC17	Cystic fibrosis	control	SRR6897699	Wang_2018	unknown	control	control	40	NA	AUS
HC18	Cystic fibrosis	control	SRR6897700	Wang_2018	unknown	control	control	45	NA	AUS
HC19	Cystic fibrosis	control	SRR6897701	Wang_2018	unknown	control	control	55	NA	AUS
HD-1	Cirrhosis	control	ERR528329, ERR526291	QinN_2014	no	control	healthy	40	female	CHN
HD-10	Cirrhosis	control	ERR527046	QinN_2014	no	control	healthy	40	female	CHN
HD-11	Cirrhosis	control	ERR527047	QinN_2014	no	control	healthy	38	female	CHN
HD-12	Cirrhosis	control	ERR527048	QinN_2014	no	control	healthy	40	male	CHN
HD-13	Cirrhosis	control	ERR527050, ERR527049	QinN_2014	no	control	healthy	56	female	CHN
HD-14	Cirrhosis	control	ERR527051	QinN_2014	no	control	healthy	51	male	CHN
HD-15	Cirrhosis	control	ERR527052, ERR527053	QinN_2014	no	control	healthy	56	male	CHN
HD-16	Cirrhosis	control	ERR527055, ERR527054	QinN_2014	no	control	healthy	41	female	CHN
HD-17	Cirrhosis	control	ERR527057, ERR527056	QinN_2014	no	control	healthy	46	male	CHN
HD-18	Cirrhosis	control	ERR527059, ERR527058	QinN_2014	no	control	healthy	43	male	CHN
HD-19	Cirrhosis	control	ERR527061, ERR527060	QinN_2014	no	control	healthy	57	male	CHN
HD-2	Cirrhosis	control	ERR527062	QinN_2014	no	control	healthy	46	female	CHN
HD-20	Cirrhosis	control	ERR527063	QinN_2014	no	control	healthy	45	male	CHN
HD-21	Cirrhosis	control	ERR527064	QinN_2014	no	control	healthy	37	male	CHN
HD-22	Cirrhosis	control	ERR527065	QinN_2014	no	control	healthy	41	female	CHN
HD-23	Cirrhosis	control	ERR527066	QinN_2014	no	control	healthy	35	female	CHN
HD-24	Cirrhosis	control	ERR527067	QinN_2014	no	control	healthy	36	male	CHN
HD-25	Cirrhosis	control	ERR527069, ERR527068	QinN_2014	no	control	healthy	49	female	CHN
HD-26	Cirrhosis	control	ERR527070	QinN_2014	no	control	healthy	40	female	CHN
HD-27	Cirrhosis	control	ERR527071	QinN_2014	no	control	healthy	45	male	CHN
HD-28	Cirrhosis	control	ERR527072	QinN_2014	no	control	healthy	33	male	CHN
HD-29	Cirrhosis	control	ERR527073	QinN_2014	no	control	healthy	33	female	CHN
HD-3	Cirrhosis	control	ERR527075, ERR527074	QinN_2014	no	control	healthy	45	male	CHN
HD-30	Cirrhosis	control	ERR527076	QinN_2014	no	control	healthy	54	female	CHN
HD-31	Cirrhosis	control	ERR527077	QinN_2014	no	control	healthy	43	male	CHN
HD-32	Cirrhosis	control	ERR527078	QinN_2014	no	control	healthy	54	female	CHN
HD-33	Cirrhosis	control	ERR527079	QinN_2014	no	control	healthy	34	female	CHN
HD-34	Cirrhosis	control	ERR527080	QinN_2014	no	control	healthy	40	female	CHN
HD-35	Cirrhosis	control	ERR527081	QinN_2014	no	control	healthy	48	male	CHN
HD-36	Cirrhosis	control	ERR527082	QinN_2014	no	control	healthy	32	female	CHN
HD-37	Cirrhosis	control	ERR527084, ERR527083	QinN_2014	no	control	healthy	45	female	CHN
HD-38	Cirrhosis	control	ERR527085	QinN_2014	no	control	healthy	40	male	CHN
HD-39	Cirrhosis	control	ERR527087, ERR527086	QinN_2014	no	control	healthy	51	female	CHN
HD-4	Cirrhosis	control	ERR527088	QinN_2014	no	control	healthy	38	male	CHN
HD-40	Cirrhosis	control	ERR527089	QinN_2014	no	control	healthy	41	male	CHN
HD-41	Cirrhosis	control	ERR527090	QinN_2014	no	control	healthy	52	male	CHN
HD-42	Cirrhosis	control	ERR527091	QinN_2014	no	control	healthy	50	male	CHN
HD-43	Cirrhosis	control	ERR527093, ERR527092	QinN_2014	no	control	healthy	36	male	CHN
HD-44	Cirrhosis	control	ERR527095, ERR527094	QinN_2014	no	control	healthy	41	male	CHN
HD-45	Cirrhosis	control	ERR527097, ERR527096	QinN_2014	no	control	healthy	37	male	CHN
HD-46	Cirrhosis	control	ERR527098	QinN_2014	no	control	healthy	35	male	CHN
HD-47	Cirrhosis	control	ERR527100, ERR527099	QinN_2014	no	control	healthy	58	male	CHN
HD-48	Cirrhosis	control	ERR527101	QinN_2014	no	control	healthy	31	male	CHN
HD-49	Cirrhosis	control	ERR527103, ERR527102	QinN_2014	no	control	healthy	41	female	CHN
HD-5	Cirrhosis	control	ERR527104	QinN_2014	no	control	healthy	43	female	CHN
HD-50	Cirrhosis	control	ERR527105	QinN_2014	no	control	healthy	50	female	CHN
HD-51	Cirrhosis	control	ERR527106	QinN_2014	no	control	healthy	37	male	CHN
HD-52	Cirrhosis	control	ERR527107	QinN_2014	no	control	healthy	50	female	CHN
HD-53	Cirrhosis	control	ERR527108	QinN_2014	no	control	healthy	50	female	CHN
HD-54	Cirrhosis	control	ERR527110, ERR527109	QinN_2014	no	control	healthy	47	male	CHN
HD-55	Cirrhosis	control	ERR527111, ERR527112	QinN_2014	no	control	healthy	37	male	CHN
HD-56	Cirrhosis	control	ERR527113	QinN_2014	no	control	healthy	31	male	CHN
HD-57	Cirrhosis	control	ERR527114, ERR527115	QinN_2014	no	control	healthy	32	male	CHN
HD-58	Cirrhosis	control	ERR527116	QinN_2014	no	control	healthy	52	male	CHN
HD-59	Cirrhosis	control	ERR527118, ERR527117	QinN_2014	no	control	healthy	23	female	CHN
HD-6	Cirrhosis	control	ERR527120, ERR527119	QinN_2014	no	control	healthy	38	female	CHN
HD-60	Cirrhosis	control	ERR527121	QinN_2014	no	control	healthy	34	male	CHN
HD-61	Cirrhosis	control	ERR527122	QinN_2014	no	control	healthy	31	male	CHN
HD-62	Cirrhosis	control	ERR527123	QinN_2014	no	control	healthy	62	male	CHN
HD-63	Cirrhosis	control	ERR527124	QinN_2014	no	control	healthy	42	female	CHN
HD-64	Cirrhosis	control	ERR527125	QinN_2014	no	control	healthy	29	female	CHN
HD-65	Cirrhosis	control	ERR527126	QinN_2014	no	control	healthy	43	female	CHN
HD-66	Cirrhosis	control	ERR527127	QinN_2014	no	control	healthy	42	male	CHN
HD-67	Cirrhosis	control	ERR527128	QinN_2014	no	control	healthy	32	male	CHN
HD-68	Cirrhosis	control	ERR527129	QinN_2014	no	control	healthy	33	male	CHN
HD-69	Cirrhosis	control	ERR527130	QinN_2014	no	control	healthy	26	male	CHN
HD-7	Cirrhosis	control	ERR528330	QinN_2014	no	control	healthy	37	female	CHN
HD-70	Cirrhosis	control	ERR527131	QinN_2014	no	control	healthy	52	male	CHN
HD-71	Cirrhosis	control	ERR527132	QinN_2014	no	control	healthy	36	female	CHN
HD-72	Cirrhosis	control	ERR527133	QinN_2014	no	control	healthy	47	male	CHN
HD-73	Cirrhosis	control	ERR527134	QinN_2014	no	control	healthy	45	female	CHN
HD-74	Cirrhosis	control	ERR527135	QinN_2014	no	control	healthy	40	female	CHN
HD-75	Cirrhosis	control	ERR527136	QinN_2014	no	control	healthy	35	male	CHN
HD-76	Cirrhosis	control	ERR527137	QinN_2014	no	control	healthy	54	female	CHN
HD-77	Cirrhosis	control	ERR527138	QinN_2014	no	control	healthy	35	male	CHN
HD-78	Cirrhosis	control	ERR527139	QinN_2014	no	control	healthy	32	male	CHN
HD-79	Cirrhosis	control	ERR528331	QinN_2014	no	control	healthy	25	male	CHN
HD-8	Cirrhosis	control	ERR528332	QinN_2014	no	control	healthy	60	female	CHN
HD-80	Cirrhosis	control	ERR528333	QinN_2014	no	control	healthy	43	male	CHN
HD-81	Cirrhosis	control	ERR532377, ERR528334	QinN_2014	no	control	healthy	45	male	CHN
HD-82	Cirrhosis	control	ERR528335	QinN_2014	no	control	healthy	58	male	CHN
HD-83	Cirrhosis	control	ERR528336	QinN_2014	no	control	healthy	42	male	CHN
HD-9	Cirrhosis	control	ERR528337	QinN_2014	no	control	healthy	39	female	CHN
HSM5FZBZ	IBD	case	SRR5946845	HMP_2019_ibdmdb	no	IBD	IBD	14	male	USA
HSM5MD43	IBD	case	SRR5935969	HMP_2019_ibdmdb	no	IBD	IBD	13	male	USA
HSM5MD4O	IBD	case	SRR5946997	HMP_2019_ibdmdb	no	IBD	IBD	15	female	USA
HSM5MD4Y	IBD	case	SRR5947053	HMP_2019_ibdmdb	no	IBD	IBD	14	male	USA
HSM5MD5B	IBD	control	SRR5935768	HMP_2019_ibdmdb	no	control	healthy	13	female	USA
HSM5MD62	IBD	case	SRR5936183	HMP_2019_ibdmdb	no	IBD	IBD	15	male	USA
HSM5MD66	IBD	case	SRR5936089	HMP_2019_ibdmdb	no	IBD	IBD	10	female	USA
HSM5MD6I	IBD	control	SRR5935770	HMP_2019_ibdmdb	no	control	healthy	8	male	USA
HSM5MD6Q	IBD	control	SRR5946920	HMP_2019_ibdmdb	no	control	healthy	10	female	USA
HSM5MD7K	IBD	case	SRR5936086	HMP_2019_ibdmdb	no	IBD	IBD	8	male	USA
HSM67VDT	IBD	control	SRR5962882	HMP_2019_ibdmdb	no	control	healthy	11	male	USA
HSM67VEO	IBD	control	SRR5936014	HMP_2019_ibdmdb	no	control	healthy	9	female	USA
HSM67VID	IBD	case	SRR5946934	HMP_2019_ibdmdb	no	IBD	IBD	13	female	USA
HSM6XRQM	IBD	case	SRR5935998	HMP_2019_ibdmdb	no	IBD	IBD	16	female	USA
HSM6XRQS	IBD	control	SRR5946916	HMP_2019_ibdmdb	no	control	healthy	13	female	USA
HSM6XRR3	IBD	case	SRR5947063	HMP_2019_ibdmdb	no	IBD	IBD	13	male	USA
HSM6XRR5	IBD	case	SRR5936042	HMP_2019_ibdmdb	no	IBD	IBD	11	female	USA
HSM6XRT8	IBD	control	SRR5935915	HMP_2019_ibdmdb	no	control	healthy	6	female	USA
HSM6XRUL	IBD	control	SRR5936156	HMP_2019_ibdmdb	no	control	healthy	16	male	USA
HSM7CZ1V	IBD	case	SRR5936110	HMP_2019_ibdmdb	no	IBD	IBD	15	male	USA
HSM7CZ32	IBD	case	SRR5936200	HMP_2019_ibdmdb	no	IBD	IBD	16	male	USA
HSM7CZ3A	IBD	case	SRR5935882	HMP_2019_ibdmdb	no	IBD	IBD	12	male	USA
HSM7J4HM	IBD	case	SRR5936022	HMP_2019_ibdmdb	no	IBD	IBD	16	male	USA
HSM7J4J7	IBD	case	SRR5935977	HMP_2019_ibdmdb	no	IBD	IBD	15	male	USA
HSM7J4JJ	IBD	case	SRR5936091	HMP_2019_ibdmdb	no	IBD	IBD	12	female	USA
HSM7J4NO	IBD	case	SRR5935875	HMP_2019_ibdmdb	no	IBD	IBD	17	female	USA
HSM7J4Q1	IBD	case	SRR5946683	HMP_2019_ibdmdb	no	IBD	IBD	12	male	USA
HSMA33IE	IBD	case	SRR5946860	HMP_2019_ibdmdb	no	IBD	IBD	14	female	USA
HSMA33NW	IBD	case	SRR5950684	HMP_2019_ibdmdb	no	IBD	IBD	16	male	USA
HSMA33NY	IBD	control	SRR5950498	HMP_2019_ibdmdb	no	control	healthy	14	female	USA
HV-1	Cirrhosis	control	ERR527006	QinN_2014	no	control	healthy	43	male	CHN
HV-10	Cirrhosis	control	ERR527007	QinN_2014	no	control	healthy	45	female	CHN
HV-11	Cirrhosis	control	ERR527009, ERR527008	QinN_2014	no	control	healthy	34	male	CHN
HV-12	Cirrhosis	control	ERR527010	QinN_2014	no	control	healthy	60	male	CHN
HV-13	Cirrhosis	control	ERR527012, ERR527011	QinN_2014	no	control	healthy	70	male	CHN
HV-14	Cirrhosis	control	ERR527013, ERR527014	QinN_2014	no	control	healthy	35	male	CHN
HV-15	Cirrhosis	control	ERR527016, ERR527015	QinN_2014	no	control	healthy	52	male	CHN
HV-16	Cirrhosis	control	ERR527017	QinN_2014	no	control	healthy	34	female	CHN
HV-17	Cirrhosis	control	ERR527018	QinN_2014	no	control	healthy	45	female	CHN
HV-18	Cirrhosis	control	ERR527020, ERR527019	QinN_2014	no	control	healthy	56	male	CHN
HV-19	Cirrhosis	control	ERR527022, ERR527021	QinN_2014	no	control	healthy	49	male	CHN
HV-2	Cirrhosis	control	ERR527023	QinN_2014	no	control	healthy	58	male	CHN
HV-20	Cirrhosis	control	ERR527025, ERR527024	QinN_2014	no	control	healthy	30	male	CHN
HV-21	Cirrhosis	control	ERR527026	QinN_2014	no	control	healthy	27	male	CHN
HV-22	Cirrhosis	control	ERR527027	QinN_2014	no	control	healthy	32	male	CHN
HV-23	Cirrhosis	control	ERR527028	QinN_2014	no	control	healthy	38	male	CHN
HV-24	Cirrhosis	control	ERR527029	QinN_2014	no	control	healthy	49	male	CHN
HV-25	Cirrhosis	control	ERR527030	QinN_2014	no	control	healthy	32	male	CHN
HV-26	Cirrhosis	control	ERR527031	QinN_2014	no	control	healthy	32	female	CHN
HV-27	Cirrhosis	control	ERR527032	QinN_2014	no	control	healthy	35	male	CHN
HV-28	Cirrhosis	control	ERR527033	QinN_2014	no	control	healthy	51	male	CHN
HV-29	Cirrhosis	control	ERR527034	QinN_2014	no	control	healthy	54	male	CHN
HV-3	Cirrhosis	control	ERR527035	QinN_2014	no	control	healthy	46	female	CHN
HV-30	Cirrhosis	control	ERR527036	QinN_2014	no	control	healthy	39	male	CHN
HV-31	Cirrhosis	control	ERR527037	QinN_2014	no	control	healthy	47	male	CHN
HV-4	Cirrhosis	control	ERR527039, ERR527038	QinN_2014	no	control	healthy	42	female	CHN
HV-5	Cirrhosis	control	ERR527040	QinN_2014	no	control	healthy	53	male	CHN
HV-6	Cirrhosis	control	ERR527041	QinN_2014	no	control	healthy	45	male	CHN
HV-7	Cirrhosis	control	ERR527042	QinN_2014	no	control	healthy	69	male	CHN
HV-8	Cirrhosis	control	ERR527043, ERR527044	QinN_2014	no	control	healthy	34	female	CHN
HV-9	Cirrhosis	control	ERR527045	QinN_2014	no	control	healthy	37	male	CHN
LD-12	Cirrhosis	case	ERR527144	QinN_2014	no	Cirrhosis	ascites;Cirrhosis;schistosoma	72	male	CHN
LD-13	Cirrhosis	case	ERR527146, ERR527145	QinN_2014	no	Cirrhosis	Cirrhosis;hepatitis	52	male	CHN
LD-14	Cirrhosis	case	ERR527147	QinN_2014	no	Cirrhosis	ascites;Cirrhosis;hepatitis;schistosoma	74	female	CHN
LD-15	Cirrhosis	case	ERR527148	QinN_2014	no	Cirrhosis	Cirrhosis;hepatitis	49	male	CHN
LD-16	Cirrhosis	case	ERR527149	QinN_2014	no	Cirrhosis	Cirrhosis	49	male	CHN
LD-19	Cirrhosis	case	ERR527153	QinN_2014	no	Cirrhosis	ascites;Cirrhosis;hepatitis	44	male	CHN
LD-24	Cirrhosis	case	ERR527162, ERR527161	QinN_2014	no	Cirrhosis	ascites;Cirrhosis;hepatitis	61	female	CHN
LD-26	Cirrhosis	case	ERR527165	QinN_2014	no	Cirrhosis	ascites;Cirrhosis;hepatitis	38	male	CHN
LD-27	Cirrhosis	case	ERR527168, ERR527167, ERR527166	QinN_2014	no	Cirrhosis	ascites;Cirrhosis;hepatitis	55	male	CHN
LD-28	Cirrhosis	case	ERR527170, ERR527169	QinN_2014	no	Cirrhosis	ascites;Cirrhosis	51	male	CHN
LD-29	Cirrhosis	case	ERR527171	QinN_2014	no	Cirrhosis	Cirrhosis;hepatitis	44	male	CHN
LD-3	Cirrhosis	case	ERR527172	QinN_2014	no	Cirrhosis	ascites;Cirrhosis;hepatitis	43	male	CHN
LD-30	Cirrhosis	case	ERR527175, ERR527174, ERR527173	QinN_2014	no	Cirrhosis	Cirrhosis;hepatitis	64	male	CHN
LD-33	Cirrhosis	case	ERR527181	QinN_2014	no	Cirrhosis	ascites;Cirrhosis	54	male	CHN
LD-34	Cirrhosis	case	ERR527182	QinN_2014	no	Cirrhosis	Cirrhosis	48	female	CHN
LD-35	Cirrhosis	case	ERR527183	QinN_2014	no	Cirrhosis	Cirrhosis	60	male	CHN
LD-36	Cirrhosis	case	ERR527186, ERR527185, ERR527184	QinN_2014	no	Cirrhosis	Cirrhosis;hepatitis	66	male	CHN
LD-37	Cirrhosis	case	ERR527187	QinN_2014	no	Cirrhosis	ascites;Cirrhosis;hepatitis	36	male	CHN
LD-38	Cirrhosis	case	ERR527188	QinN_2014	no	Cirrhosis	ascites;Cirrhosis	54	male	CHN
LD-39	Cirrhosis	case	ERR527189	QinN_2014	no	Cirrhosis	ascites;Cirrhosis;hepatitis;schistosoma	73	female	CHN
LD-4	Cirrhosis	case	ERR527190	QinN_2014	no	Cirrhosis	Cirrhosis;hepatitis	41	male	CHN
LD-41	Cirrhosis	case	ERR527194	QinN_2014	no	Cirrhosis	Cirrhosis;hepatitis	47	female	CHN
LD-42	Cirrhosis	case	ERR527195	QinN_2014	no	Cirrhosis	Cirrhosis;hepatitis	59	male	CHN
LD-46	Cirrhosis	case	ERR527199	QinN_2014	no	Cirrhosis	ascites;Cirrhosis;hepatitis	70	male	CHN
LD-48	Cirrhosis	case	ERR527203, ERR527202	QinN_2014	no	Cirrhosis	Cirrhosis;hepatitis	41	male	CHN
LD-50	Cirrhosis	case	ERR527207	QinN_2014	no	Cirrhosis	ascites;Cirrhosis;hepatitis	45	female	CHN
LD-52	Cirrhosis	case	ERR527209	QinN_2014	no	Cirrhosis	Cirrhosis;hepatitis	37	female	CHN
LD-53	Cirrhosis	case	ERR527210	QinN_2014	no	Cirrhosis	ascites;Cirrhosis;hepatitis	52	male	CHN
LD-55	Cirrhosis	case	ERR527213, ERR527212	QinN_2014	no	Cirrhosis	Cirrhosis;hepatitis	39	female	CHN
LD-56	Cirrhosis	case	ERR527215, ERR527214	QinN_2014	no	Cirrhosis	ascites;Cirrhosis;hepatitis	48	male	CHN
LD-59	Cirrhosis	case	ERR527218	QinN_2014	no	Cirrhosis	ascites;Cirrhosis	58	female	CHN
LD-6	Cirrhosis	case	ERR528722, ERR528721	QinN_2014	no	Cirrhosis	Cirrhosis;hepatitis	47	female	CHN
LD-60	Cirrhosis	case	ERR528723	QinN_2014	no	Cirrhosis	Cirrhosis	32	male	CHN
LD-61	Cirrhosis	case	ERR528724	QinN_2014	no	Cirrhosis	ascites;Cirrhosis;hepatitis	49	male	CHN
LD-62	Cirrhosis	case	ERR528725	QinN_2014	no	Cirrhosis	Cirrhosis;hepatitis	42	male	CHN
LD-63	Cirrhosis	case	ERR528726	QinN_2014	no	Cirrhosis	Cirrhosis;hepatitis	43	male	CHN
LD-64	Cirrhosis	case	ERR528728, ERR528727	QinN_2014	no	Cirrhosis	Cirrhosis	63	female	CHN
LD-66	Cirrhosis	case	ERR528732	QinN_2014	no	Cirrhosis	Cirrhosis;hepatitis	55	male	CHN
LD-7	Cirrhosis	case	ERR528737	QinN_2014	no	Cirrhosis	ascites;Cirrhosis	35	female	CHN
LD-71	Cirrhosis	case	ERR528741, ERR528740	QinN_2014	no	Cirrhosis	ascites;Cirrhosis;hepatitis	37	male	CHN
LD-72	Cirrhosis	case	ERR528742	QinN_2014	no	Cirrhosis	ascites;Cirrhosis;hepatitis	50	male	CHN
LD-73	Cirrhosis	case	ERR528743	QinN_2014	no	Cirrhosis	Cirrhosis;hepatitis	42	male	CHN
LD-80	Cirrhosis	case	ERR532379	QinN_2014	no	Cirrhosis	Cirrhosis	44	male	CHN
LD-83	Cirrhosis	case	ERR532382	QinN_2014	no	Cirrhosis	ascites;Cirrhosis;hepatitis	52	male	CHN
LD-84	Cirrhosis	case	ERR532383	QinN_2014	no	Cirrhosis	ascites;Cirrhosis	69	male	CHN
LD-85	Cirrhosis	case	ERR532384	QinN_2014	no	Cirrhosis	ascites;Cirrhosis;hepatitis	46	male	CHN
LD-86	Cirrhosis	case	ERR532385	QinN_2014	no	Cirrhosis	ascites;Cirrhosis	58	female	CHN
LD-87	Cirrhosis	case	ERR532387, ERR532386	QinN_2014	no	Cirrhosis	ascites;Cirrhosis	36	male	CHN
LD-89	Cirrhosis	case	ERR532389	QinN_2014	no	Cirrhosis	Cirrhosis	66	male	CHN
LD-94	Cirrhosis	case	ERR532394	QinN_2014	no	Cirrhosis	Cirrhosis;hepatitis	54	male	CHN
LD-95	Cirrhosis	case	ERR532619	QinN_2014	no	Cirrhosis	ascites;Cirrhosis;hepatitis	78	male	CHN
LD-Run2-02	Diarrhoea	case	ERR866574	DavidLA_2015	no	Diarrhoea	Diarrhoea	NA	NA	BGD
LD-Run2-04	Diarrhoea	case	ERR866576	DavidLA_2015	no	Diarrhoea	Diarrhoea	NA	NA	BGD
LD-Run2-05	Diarrhoea	case	ERR866577	DavidLA_2015	no	Diarrhoea	Diarrhoea	NA	NA	BGD
LD-Run2-06	Diarrhoea	case	ERR866578	DavidLA_2015	no	Diarrhoea	Diarrhoea	NA	NA	BGD
LD-Run2-07	Diarrhoea	case	ERR866579	DavidLA_2015	no	Diarrhoea	Diarrhoea	NA	NA	BGD
LD-Run2-08	Diarrhoea	case	ERR866580	DavidLA_2015	no	Diarrhoea	Diarrhoea	NA	NA	BGD
LD-Run2-11	Diarrhoea	control	ERR866583	DavidLA_2015	no	control	healthy	NA	NA	BGD
LD-Run2-12	Diarrhoea	control	ERR866584	DavidLA_2015	no	control	healthy	NA	NA	BGD
LD-Run2-13	Diarrhoea	control	ERR866585	DavidLA_2015	no	control	healthy	NA	NA	BGD
LD-Run2-19	Diarrhoea	control	ERR866591	DavidLA_2015	no	control	healthy	NA	NA	BGD
LD-Run2-20	Diarrhoea	control	ERR866592	DavidLA_2015	no	control	healthy	NA	NA	BGD
LD-Run2-29	Diarrhoea	control	ERR866601	DavidLA_2015	no	control	healthy	NA	NA	BGD
LD-Run2-36	Diarrhoea	control	ERR866608	DavidLA_2015	no	control	healthy	NA	NA	BGD
LD-Run2-37	Diarrhoea	control	ERR866609	DavidLA_2015	no	control	healthy	NA	NA	BGD
LILT_GF06_16	Adenoma	control	SRR6915225	ThomasAM_2018a	no	control	metastases	77	female	ITA
LILT_GF06_16	CRC	control	SRR6915225	ThomasAM_2018a	no	control	metastases	77	female	ITA
LILT_GF12_16	Adenoma	case	SRR6915226	ThomasAM_2018a	no	Adenoma	Adenoma	68	female	ITA
LILT_GF15_16	CRC	case	SRR6915223	ThomasAM_2018a	no	CRC	CRC;hypercholesterolemia	75	male	ITA
LILT_GF16_T017	Adenoma	case	SRR6915224	ThomasAM_2018a	no	Adenoma	Adenoma;Hypertension	77	female	ITA
LILT_GF17_16	Adenoma	case	SRR6915229	ThomasAM_2018a	no	Adenoma	Adenoma	62	female	ITA
LILT_GF18_T016	Adenoma	case	SRR6915230	ThomasAM_2018a	no	Adenoma	Adenoma	55	male	ITA
LILT_VF00TL_16	Adenoma	control	SRR6915227	ThomasAM_2018a	no	control	hypercholesterolemia	71	male	ITA
LILT_VF00TL_16	CRC	control	SRR6915227	ThomasAM_2018a	no	control	hypercholesterolemia	71	male	ITA
LILT_VF02_T016	Adenoma	case	SRR6915228	ThomasAM_2018a	no	Adenoma	Adenoma;Hypertension	73	female	ITA
LILT_VF04_16	Adenoma	case	SRR6915221	ThomasAM_2018a	no	Adenoma	Adenoma;hypercholesterolemia	70	female	ITA
LILT_VF06_16	Adenoma	control	SRR6915222	ThomasAM_2018a	no	control	Hypertension	70	female	ITA
LILT_VF06_16	CRC	control	SRR6915222	ThomasAM_2018a	no	control	Hypertension	70	female	ITA
LILT_VF07_16	Adenoma	case	SRR6915212	ThomasAM_2018a	no	Adenoma	Adenoma	64	female	ITA
LILT_VF100_T016	CRC	case	SRR6915211	ThomasAM_2018a	no	CRC	CRC	64	male	ITA
LILT_VF102_T017	Adenoma	case	SRR6915214	ThomasAM_2018a	no	Adenoma	Adenoma;Hypertension	50	male	ITA
LILT_VF107_16	CRC	case	SRR6915213	ThomasAM_2018a	no	CRC	CRC	78	male	ITA
LILT_VF10_T016	Adenoma	control	SRR6915092	ThomasAM_2018a	no	control	healthy	60	female	ITA
LILT_VF10_T016	CRC	control	SRR6915092	ThomasAM_2018a	no	control	healthy	60	female	ITA
LILT_VF114_T017	CRC	case	SRR6915091	ThomasAM_2018a	no	CRC	CRC;Hypertension	77	male	ITA
LILT_VF120_16	CRC	case	SRR6915218	ThomasAM_2018a	no	CRC	CRC;hypercholesterolemia	63	male	ITA
LILT_VF140_T016	Adenoma	control	SRR6915217	ThomasAM_2018a	no	control	healthy	67	female	ITA
LILT_VF140_T016	CRC	control	SRR6915217	ThomasAM_2018a	no	control	healthy	67	female	ITA
LILT_VF145_T017	CRC	case	SRR6915220	ThomasAM_2018a	no	CRC	CRC;Hypertension	67	male	ITA
LILT_VF154_T017	CRC	case	SRR6915219	ThomasAM_2018a	no	CRC	CRC	77	male	ITA
LILT_VF166_T017	CRC	case	SRR6915115	ThomasAM_2018a	no	CRC	CRC	83	female	ITA
LILT_VF170_T016	Adenoma	control	SRR6915116	ThomasAM_2018a	no	control	hypercholesterolemia	70	female	ITA
LILT_VF170_T016	CRC	control	SRR6915116	ThomasAM_2018a	no	control	hypercholesterolemia	70	female	ITA
LILT_VF171_T016	Adenoma	control	SRR6915113	ThomasAM_2018a	no	control	healthy	77	female	ITA
LILT_VF171_T016	CRC	control	SRR6915113	ThomasAM_2018a	no	control	healthy	77	female	ITA
LILT_VF172_T017	Adenoma	case	SRR6915118	ThomasAM_2018a	no	Adenoma	Adenoma	67	male	ITA
LILT_VF174_T017	CRC	case	SRR6915119	ThomasAM_2018a	no	CRC	CRC	66	male	ITA
LILT_VF176_T017	CRC	case	SRR6915120	ThomasAM_2018a	no	CRC	CRC;cholesterolemia	64	male	ITA
LILT_VF189_T016	Adenoma	control	SRR6915121	ThomasAM_2018a	no	control	healthy	66	male	ITA
LILT_VF189_T016	CRC	control	SRR6915121	ThomasAM_2018a	no	control	healthy	66	male	ITA
LILT_VF18_T016	Adenoma	control	SRR6915122	ThomasAM_2018a	no	control	healthy	64	male	ITA
LILT_VF18_T016	CRC	control	SRR6915122	ThomasAM_2018a	no	control	healthy	64	male	ITA
LILT_VF192_T017	CRC	case	SRR6915123	ThomasAM_2018a	no	CRC	CRC;Hypertension	78	male	ITA
LILT_VF197_T017	Adenoma	case	SRR6915124	ThomasAM_2018a	no	Adenoma	Adenoma	77	male	ITA
LILT_VF206_T016	Adenoma	control	SRR6915100	ThomasAM_2018a	no	control	hypercholesterolemia	80	male	ITA
LILT_VF206_T016	CRC	control	SRR6915100	ThomasAM_2018a	no	control	hypercholesterolemia	80	male	ITA
LILT_VF207_T017	CRC	case	SRR6915099	ThomasAM_2018a	no	CRC	CRC	63	male	ITA
LILT_VF208_T017	CRC	case	SRR6915098	ThomasAM_2018a	no	CRC	CRC	74	male	ITA
LILT_VF212_T016	Adenoma	control	SRR6915097	ThomasAM_2018a	no	control	healthy	80	female	ITA
LILT_VF212_T016	CRC	control	SRR6915097	ThomasAM_2018a	no	control	healthy	80	female	ITA
LILT_VF214_T016	Adenoma	case	SRR6915096	ThomasAM_2018a	no	Adenoma	Adenoma;hypercholesterolemia	60	male	ITA
LILT_VF216_T017	CRC	case	SRR6915095	ThomasAM_2018a	no	CRC	CRC	84	male	ITA
LILT_VF217_T017	CRC	case	SRR6915094	ThomasAM_2018a	no	CRC	CRC;Hypertension	82	male	ITA
LILT_VF232_T017	CRC	case	SRR6915093	ThomasAM_2018a	no	CRC	CRC;Hypertension	69	male	ITA
LILT_VF234_T017	CRC	case	SRR6915102	ThomasAM_2018a	no	CRC	CRC	61	male	ITA
LILT_VF251_T017	CRC	case	SRR6915101	ThomasAM_2018a	no	CRC	CRC	84	female	ITA
LILT_VF255_T016	Adenoma	control	SRR6915193	ThomasAM_2018a	no	control	healthy	69	male	ITA
LILT_VF255_T016	CRC	control	SRR6915193	ThomasAM_2018a	no	control	healthy	69	male	ITA
LILT_VF259_T016	Adenoma	control	SRR6915194	ThomasAM_2018a	no	control	healthy	71	male	ITA
LILT_VF259_T016	CRC	control	SRR6915194	ThomasAM_2018a	no	control	healthy	71	male	ITA
LILT_VF261_T016	Adenoma	control	SRR6915191	ThomasAM_2018a	no	control	healthy	69	male	ITA
LILT_VF261_T016	CRC	control	SRR6915191	ThomasAM_2018a	no	control	healthy	69	male	ITA
LILT_VF262_T016	Adenoma	control	SRR6915192	ThomasAM_2018a	no	control	healthy	64	male	ITA
LILT_VF262_T016	CRC	control	SRR6915192	ThomasAM_2018a	no	control	healthy	64	male	ITA
LILT_VF263_T016	Adenoma	control	SRR6915189	ThomasAM_2018a	no	control	healthy	81	female	ITA
LILT_VF263_T016	CRC	control	SRR6915189	ThomasAM_2018a	no	control	healthy	81	female	ITA
LILT_VF264_T017	CRC	case	SRR6915190	ThomasAM_2018a	no	CRC	CRC	78	male	ITA
LILT_VF265_T016	Adenoma	control	SRR6915187	ThomasAM_2018a	no	control	hypercholesterolemia	64	male	ITA
LILT_VF265_T016	CRC	control	SRR6915187	ThomasAM_2018a	no	control	hypercholesterolemia	64	male	ITA
LILT_VF270_T017	CRC	case	SRR6915188	ThomasAM_2018a	no	CRC	CRC	60	male	ITA
LILT_VF273_T017	CRC	case	SRR6915201	ThomasAM_2018a	no	CRC	CRC;Hypertension	83	female	ITA
LILT_VF279_T016	Adenoma	control	SRR6915202	ThomasAM_2018a	no	control	healthy	61	male	ITA
LILT_VF279_T016	CRC	control	SRR6915202	ThomasAM_2018a	no	control	healthy	61	male	ITA
LILT_VF281_T017	CRC	case	SRR6915208	ThomasAM_2018a	no	CRC	CRC	76	male	ITA
LILT_VF28_T016	Adenoma	control	SRR6915207	ThomasAM_2018a	no	control	Hypertension;metastases	63	female	ITA
LILT_VF28_T016	CRC	control	SRR6915207	ThomasAM_2018a	no	control	Hypertension;metastases	63	female	ITA
LILT_VF29_16	CRC	case	SRR6915210	ThomasAM_2018a	no	CRC	CRC;Hypertension	74	male	ITA
LILT_VF300_T016	CRC	case	SRR6915209	ThomasAM_2018a	no	CRC	CRC;Hypertension	57	male	ITA
LILT_VF301_T016	Adenoma	case	SRR6915203	ThomasAM_2018a	no	Adenoma	Adenoma	67	male	ITA
LILT_VF30_16	Adenoma	case	SRR6915204	ThomasAM_2018a	no	Adenoma	Adenoma	53	female	ITA
LILT_VF31_16	Adenoma	control	SRR6915206	ThomasAM_2018a	no	control	healthy	59	male	ITA
LILT_VF31_16	CRC	control	SRR6915206	ThomasAM_2018a	no	control	healthy	59	male	ITA
LILT_VF32_T016	Adenoma	case	SRR6915205	ThomasAM_2018a	no	Adenoma	Adenoma	56	female	ITA
LILT_VF35_16	Adenoma	case	SRR6915216	ThomasAM_2018a	no	Adenoma	Adenoma	59	male	ITA
LILT_VF37_16	Adenoma	case	SRR6915215	ThomasAM_2018a	no	Adenoma	Adenoma	57	male	ITA
LILT_VF38_16	Adenoma	case	SRR6915143	ThomasAM_2018a	no	Adenoma	Adenoma	79	male	ITA
LILT_VF40_16	Adenoma	control	SRR6915144	ThomasAM_2018a	no	control	hypercholesterolemia	68	female	ITA
LILT_VF40_16	CRC	control	SRR6915144	ThomasAM_2018a	no	control	hypercholesterolemia	68	female	ITA
LILT_VF43_16	Adenoma	control	SRR6915145	ThomasAM_2018a	no	control	Hypertension	60	male	ITA
LILT_VF43_16	CRC	control	SRR6915145	ThomasAM_2018a	no	control	Hypertension	60	male	ITA
LILT_VF47_16	Adenoma	case	SRR6915146	ThomasAM_2018a	no	Adenoma	Adenoma	53	female	ITA
LILT_VF50_16	Adenoma	case	SRR6915139	ThomasAM_2018a	no	Adenoma	Adenoma	58	male	ITA
LILT_VF55_T017	Adenoma	case	SRR6915140	ThomasAM_2018a	no	Adenoma	T2D;Adenoma	77	male	ITA
LILT_VF56_16	Adenoma	case	SRR6915141	ThomasAM_2018a	no	Adenoma	Adenoma;metastases	58	male	ITA
LILT_VF60_T016	Adenoma	case	SRR6915142	ThomasAM_2018a	no	Adenoma	Adenoma;hypercholesterolemia	63	female	ITA
LILT_VF65_16	CRC	case	SRR6915137	ThomasAM_2018a	no	CRC	CRC;hypercholesterolemia;Hypertension	69	female	ITA
LILT_VF66_T017	Adenoma	case	SRR6915138	ThomasAM_2018a	no	Adenoma	Adenoma;hypercholesterolemia;metastases	58	female	ITA
LILT_VF69_16	Adenoma	case	SRR6915162	ThomasAM_2018a	no	Adenoma	Adenoma	49	male	ITA
LILT_VF70_16	Adenoma	case	SRR6915161	ThomasAM_2018a	no	Adenoma	Adenoma	61	male	ITA
LILT_VF71_16	CRC	case	SRR6915160	ThomasAM_2018a	no	CRC	CRC;metastases	67	female	ITA
LILT_VF73_16	CRC	case	SRR6915159	ThomasAM_2018a	no	CRC	CRC;hypercholesterolemia	58	male	ITA
LILT_VF77_16	CRC	case	SRR6915166	ThomasAM_2018a	no	CRC	CRC	70	male	ITA
LILT_VF82_T016	Adenoma	control	SRR6915165	ThomasAM_2018a	no	control	healthy	61	female	ITA
LILT_VF82_T016	CRC	control	SRR6915165	ThomasAM_2018a	no	control	healthy	61	female	ITA
LILT_VF84_16	Adenoma	control	SRR6915164	ThomasAM_2018a	no	control	Hypertension	58	male	ITA
LILT_VF84_16	CRC	control	SRR6915164	ThomasAM_2018a	no	control	Hypertension	58	male	ITA
LILT_VF90_16	Adenoma	case	SRR6915163	ThomasAM_2018a	no	Adenoma	Adenoma;hypercholesterolemia	57	male	ITA
LILT_VF95_16	CRC	case	SRR6915158	ThomasAM_2018a	no	CRC	CRC	71	female	ITA
LILT_VF97_16	Adenoma	case	SRR6915157	ThomasAM_2018a	no	Adenoma	Adenoma;Hypertension	70	male	ITA
LV-1	Cirrhosis	case	ERR528291, ERR528292	QinN_2014	no	Cirrhosis	Cirrhosis;hepatitis	42	male	CHN
LV-10	Cirrhosis	case	ERR528293, ERR528294	QinN_2014	no	Cirrhosis	ascites;Cirrhosis;hepatitis;schistosoma	62	female	CHN
LV-11	Cirrhosis	case	ERR528295	QinN_2014	no	Cirrhosis	ascites;Cirrhosis;hepatitis	66	male	CHN
LV-12	Cirrhosis	case	ERR528296	QinN_2014	no	Cirrhosis	Cirrhosis	47	male	CHN
LV-13	Cirrhosis	case	ERR528298, ERR528297	QinN_2014	no	Cirrhosis	ascites;Cirrhosis;hepatitis	32	male	CHN
LV-15	Cirrhosis	case	ERR528302, ERR528301	QinN_2014	no	Cirrhosis	ascites;Cirrhosis;hepatitis	34	female	CHN
LV-17	Cirrhosis	case	ERR528304	QinN_2014	no	Cirrhosis	ascites;Cirrhosis	61	male	CHN
LV-18	Cirrhosis	case	ERR528306, ERR528305	QinN_2014	no	Cirrhosis	ascites;Cirrhosis;hepatitis	45	male	CHN
LV-2	Cirrhosis	case	ERR528309, ERR528308	QinN_2014	no	Cirrhosis	ascites;Cirrhosis;wilson	36	female	CHN
LV-20	Cirrhosis	case	ERR528310	QinN_2014	no	Cirrhosis	Cirrhosis;hepatitis	76	male	CHN
LV-22	Cirrhosis	case	ERR528312	QinN_2014	no	Cirrhosis	ascites;Cirrhosis;hepatitis	52	female	CHN
LV-24	Cirrhosis	case	ERR528314	QinN_2014	no	Cirrhosis	ascites;Cirrhosis;hepatitis	60	male	CHN
LV-25	Cirrhosis	case	ERR528316, ERR528315, ERR528317	QinN_2014	no	Cirrhosis	ascites;Cirrhosis;hepatitis;wilson	59	male	CHN
LV-6	Cirrhosis	case	ERR528324	QinN_2014	no	Cirrhosis	Cirrhosis;hepatitis	42	male	CHN
LV-9	Cirrhosis	case	ERR528328	QinN_2014	no	Cirrhosis	ascites;Cirrhosis;hepatitis	61	male	CHN
MG1	Diarrhoea	case	SRR9988191	SotoGiron_2021	no	Diarrhoea	Diarrhoea	1.16667	NA	ECU
MG10	Diarrhoea	case	SRR9988186	SotoGiron_2021	no	Diarrhoea	Diarrhoea	5.83333	NA	ECU
MG100125	CRC	case	SRR5665144	HanniganGD_2017	no	CRC	CRC	70	male	USA
MG100126	CRC	case	SRR5665034	HanniganGD_2017	no	CRC	CRC	59	male	USA
MG100127	CRC	case	SRR5665035	HanniganGD_2017	no	CRC	CRC	69	male	USA
MG100128	CRC	case	SRR5665051	HanniganGD_2017	no	CRC	CRC	88	male	USA
MG100129	CRC	case	SRR5665052	HanniganGD_2017	no	CRC	CRC	37	male	USA
MG100130	CRC	case	SRR5665057	HanniganGD_2017	no	CRC	CRC	69	male	USA
MG100131	CRC	case	SRR5665056	HanniganGD_2017	no	CRC	CRC	56	male	USA
MG100132	CRC	case	SRR5665055	HanniganGD_2017	no	CRC	CRC	51	female	USA
MG100133	CRC	case	SRR5665054	HanniganGD_2017	no	CRC	CRC	69	male	USA
MG100134	CRC	case	SRR5665061	HanniganGD_2017	no	CRC	CRC	47	female	USA
MG100136	CRC	case	SRR5665059	HanniganGD_2017	no	CRC	CRC	55	male	USA
MG100137	CRC	case	SRR5665058	HanniganGD_2017	no	CRC	CRC	49	male	USA
MG100138	CRC	case	SRR5665053	HanniganGD_2017	no	CRC	CRC	61	male	USA
MG100139	CRC	case	SRR5665103	HanniganGD_2017	no	CRC	CRC	63	male	USA
MG100140	CRC	case	SRR5665026	HanniganGD_2017	no	CRC	CRC	43	male	USA
MG100141	CRC	case	SRR5665027	HanniganGD_2017	no	CRC	CRC	52	male	USA
MG100143	CRC	case	SRR5665025	HanniganGD_2017	no	CRC	CRC	58	male	USA
MG100144	CRC	case	SRR5665030	HanniganGD_2017	no	CRC	CRC	51	female	USA
MG100145	CRC	case	SRR5665031	HanniganGD_2017	no	CRC	CRC	64	female	USA
MG100146	CRC	case	SRR5665028	HanniganGD_2017	no	CRC	CRC	48	male	USA
MG100147	CRC	case	SRR5665029	HanniganGD_2017	no	CRC	CRC	60	female	USA
MG100148	CRC	case	SRR5665032	HanniganGD_2017	no	CRC	CRC	43	male	USA
MG100149	CRC	case	SRR5665033	HanniganGD_2017	no	CRC	CRC	59	female	USA
MG100150	CRC	case	SRR5665042	HanniganGD_2017	no	CRC	CRC	73	female	CAN
MG100151	CRC	case	SRR5665041	HanniganGD_2017	no	CRC	CRC	59	male	USA
MG100152	CRC	case	SRR5665044	HanniganGD_2017	no	CRC	CRC	57	male	CAN
MG100153	Adenoma	control	SRR5665043	HanniganGD_2017	no	control	healthy	65	female	CAN
MG100153	CRC	control	SRR5665043	HanniganGD_2017	no	control	healthy	65	female	CAN
MG100154	Adenoma	control	SRR5665046	HanniganGD_2017	no	control	healthy	69	female	CAN
MG100154	CRC	control	SRR5665046	HanniganGD_2017	no	control	healthy	69	female	CAN
MG100155	Adenoma	control	SRR5665045	HanniganGD_2017	no	control	healthy	54	male	USA
MG100155	CRC	control	SRR5665045	HanniganGD_2017	no	control	healthy	54	male	USA
MG100156	Adenoma	control	SRR5665048	HanniganGD_2017	no	control	healthy	44	female	USA
MG100156	CRC	control	SRR5665048	HanniganGD_2017	no	control	healthy	44	female	USA
MG100157	Adenoma	control	SRR5665047	HanniganGD_2017	no	control	healthy	52	female	USA
MG100157	CRC	control	SRR5665047	HanniganGD_2017	no	control	healthy	52	female	USA
MG100158	Adenoma	control	SRR5665050	HanniganGD_2017	no	control	healthy	75	male	USA
MG100158	CRC	control	SRR5665050	HanniganGD_2017	no	control	healthy	75	male	USA
MG100159	Adenoma	control	SRR5665049	HanniganGD_2017	no	control	healthy	52	male	USA
MG100159	CRC	control	SRR5665049	HanniganGD_2017	no	control	healthy	52	male	USA
MG100160	Adenoma	control	SRR5665157	HanniganGD_2017	no	control	healthy	65	male	CAN
MG100160	CRC	control	SRR5665157	HanniganGD_2017	no	control	healthy	65	male	CAN
MG100161	Adenoma	control	SRR5665158	HanniganGD_2017	no	control	healthy	35	female	USA
MG100161	CRC	control	SRR5665158	HanniganGD_2017	no	control	healthy	35	female	USA
MG100162	Adenoma	control	SRR5665159	HanniganGD_2017	no	control	healthy	51	male	USA
MG100162	CRC	control	SRR5665159	HanniganGD_2017	no	control	healthy	51	male	USA
MG100164	Adenoma	control	SRR5665161	HanniganGD_2017	no	control	healthy	51	female	USA
MG100164	CRC	control	SRR5665161	HanniganGD_2017	no	control	healthy	51	female	USA
MG100165	Adenoma	control	SRR5665162	HanniganGD_2017	no	control	healthy	45	female	USA
MG100165	CRC	control	SRR5665162	HanniganGD_2017	no	control	healthy	45	female	USA
MG100166	Adenoma	control	SRR5665163	HanniganGD_2017	no	control	healthy	61	female	USA
MG100166	CRC	control	SRR5665163	HanniganGD_2017	no	control	healthy	61	female	USA
MG100167	Adenoma	control	SRR5665164	HanniganGD_2017	no	control	healthy	51	female	USA
MG100167	CRC	control	SRR5665164	HanniganGD_2017	no	control	healthy	51	female	USA
MG100168	Adenoma	control	SRR5665155	HanniganGD_2017	no	control	healthy	57	female	USA
MG100168	CRC	control	SRR5665155	HanniganGD_2017	no	control	healthy	57	female	USA
MG100169	Adenoma	control	SRR5665156	HanniganGD_2017	no	control	healthy	65	male	USA
MG100169	CRC	control	SRR5665156	HanniganGD_2017	no	control	healthy	65	male	USA
MG100170	Adenoma	control	SRR5665185	HanniganGD_2017	no	control	healthy	54	female	USA
MG100170	CRC	control	SRR5665185	HanniganGD_2017	no	control	healthy	54	female	USA
MG100171	Adenoma	control	SRR5665184	HanniganGD_2017	no	control	healthy	75	female	USA
MG100171	CRC	control	SRR5665184	HanniganGD_2017	no	control	healthy	75	female	USA
MG100172	Adenoma	control	SRR5665183	HanniganGD_2017	no	control	healthy	61	male	USA
MG100172	CRC	control	SRR5665183	HanniganGD_2017	no	control	healthy	61	male	USA
MG100173	Adenoma	control	SRR5665182	HanniganGD_2017	no	control	healthy	58	male	USA
MG100173	CRC	control	SRR5665182	HanniganGD_2017	no	control	healthy	58	male	USA
MG100174	Adenoma	control	SRR5665181	HanniganGD_2017	no	control	healthy	56	female	USA
MG100174	CRC	control	SRR5665181	HanniganGD_2017	no	control	healthy	56	female	USA
MG100175	Adenoma	control	SRR5665180	HanniganGD_2017	no	control	healthy	51	male	USA
MG100175	CRC	control	SRR5665180	HanniganGD_2017	no	control	healthy	51	male	USA
MG100176	Adenoma	control	SRR5665179	HanniganGD_2017	no	control	healthy	42	male	USA
MG100176	CRC	control	SRR5665179	HanniganGD_2017	no	control	healthy	42	male	USA
MG100177	Adenoma	control	SRR5665178	HanniganGD_2017	no	control	healthy	49	male	USA
MG100177	CRC	control	SRR5665178	HanniganGD_2017	no	control	healthy	49	male	USA
MG100178	Adenoma	control	SRR5665187	HanniganGD_2017	no	control	healthy	46	female	USA
MG100178	CRC	control	SRR5665187	HanniganGD_2017	no	control	healthy	46	female	USA
MG100179	Adenoma	control	SRR5665186	HanniganGD_2017	no	control	healthy	51	female	USA
MG100179	CRC	control	SRR5665186	HanniganGD_2017	no	control	healthy	51	female	USA
MG100180	Adenoma	control	SRR5665122	HanniganGD_2017	no	control	healthy	63	female	USA
MG100180	CRC	control	SRR5665122	HanniganGD_2017	no	control	healthy	63	female	USA
MG100181	Adenoma	case	SRR5665123	HanniganGD_2017	no	Adenoma	Adenoma	76	male	CAN
MG100182	Adenoma	case	SRR5665120	HanniganGD_2017	no	Adenoma	Adenoma	61	female	USA
MG100184	Adenoma	case	SRR5665118	HanniganGD_2017	no	Adenoma	Adenoma	64	male	USA
MG100185	Adenoma	case	SRR5665119	HanniganGD_2017	no	Adenoma	Adenoma	63	male	CAN
MG100186	Adenoma	case	SRR5665116	HanniganGD_2017	no	Adenoma	Adenoma	58	male	USA
MG100188	Adenoma	case	SRR5665114	HanniganGD_2017	no	Adenoma	Adenoma	73	male	CAN
MG100189	Adenoma	case	SRR5665115	HanniganGD_2017	no	Adenoma	Adenoma	37	male	CAN
MG100190	Adenoma	case	SRR5665141	HanniganGD_2017	no	Adenoma	Adenoma	65	female	CAN
MG100191	Adenoma	case	SRR5665140	HanniganGD_2017	no	Adenoma	Adenoma	82	male	CAN
MG100192	Adenoma	case	SRR5665143	HanniganGD_2017	no	Adenoma	Adenoma	62	male	CAN
MG100193	Adenoma	case	SRR5665142	HanniganGD_2017	no	Adenoma	Adenoma	72	female	CAN
MG100194	Adenoma	case	SRR5665137	HanniganGD_2017	no	Adenoma	Adenoma	64	male	CAN
MG100195	Adenoma	case	SRR5665136	HanniganGD_2017	no	Adenoma	Adenoma	47	male	CAN
MG100196	Adenoma	case	SRR5665139	HanniganGD_2017	no	Adenoma	Adenoma	53	male	CAN
MG100198	Adenoma	case	SRR5665135	HanniganGD_2017	no	Adenoma	Adenoma	61	female	CAN
MG100199	Adenoma	case	SRR5665134	HanniganGD_2017	no	Adenoma	Adenoma	47	female	USA
MG100200	Adenoma	case	SRR5665076	HanniganGD_2017	no	Adenoma	Adenoma	50	female	CAN
MG100201	Adenoma	case	SRR5665077	HanniganGD_2017	no	Adenoma	Adenoma	68	female	CAN
MG100202	Adenoma	case	SRR5665078	HanniganGD_2017	no	Adenoma	Adenoma	64	male	CAN
MG100203	Adenoma	case	SRR5665079	HanniganGD_2017	no	Adenoma	Adenoma	67	female	CAN
MG100204	Adenoma	case	SRR5665072	HanniganGD_2017	no	Adenoma	Adenoma	63	female	CAN
MG100205	Adenoma	case	SRR5665073	HanniganGD_2017	no	Adenoma	Adenoma	80	female	CAN
MG100206	Adenoma	case	SRR5665074	HanniganGD_2017	no	Adenoma	Adenoma	68	male	CAN
MG100207	Adenoma	case	SRR5665075	HanniganGD_2017	no	Adenoma	Adenoma	50	male	CAN
MG100208	Adenoma	case	SRR5665080	HanniganGD_2017	no	Adenoma	Adenoma	45	female	CAN
MG11	Diarrhoea	case	SRR9988187	SotoGiron_2021	no	Diarrhoea	Diarrhoea	1.75	NA	ECU
MG12	Diarrhoea	case	SRR9988188	SotoGiron_2021	no	Diarrhoea	Diarrhoea	1.25	NA	ECU
MG13	Diarrhoea	case	SRR9988193	SotoGiron_2021	no	Diarrhoea	Diarrhoea	1.33333	NA	ECU
MG14	Diarrhoea	case	SRR9988207	SotoGiron_2021	no	Diarrhoea	Diarrhoea	5.66667	NA	ECU
MG15	Diarrhoea	case	SRR9988185	SotoGiron_2021	no	Diarrhoea	Diarrhoea	2.58333	NA	ECU
MG16	Diarrhoea	case	SRR9988180	SotoGiron_2021	no	Diarrhoea	Diarrhoea	2.25	NA	ECU
MG17	Diarrhoea	case	SRR9988189	SotoGiron_2021	no	Diarrhoea	Diarrhoea	1.25	NA	ECU
MG18	Diarrhoea	case	SRR9988198	SotoGiron_2021	no	Diarrhoea	Diarrhoea	4.25	NA	ECU
MG19	Diarrhoea	case	SRR9988200	SotoGiron_2021	no	Diarrhoea	Diarrhoea	1.33333	NA	ECU
MG2	Diarrhoea	case	SRR9988204	SotoGiron_2021	no	Diarrhoea	Diarrhoea	26.5833	NA	ECU
MG20	Diarrhoea	case	SRR9988181	SotoGiron_2021	no	Diarrhoea	Diarrhoea	1.75	NA	ECU
MG21	Diarrhoea	case	SRR9988182	SotoGiron_2021	no	Diarrhoea	Diarrhoea	1.75	NA	ECU
MG22	Diarrhoea	case	SRR9988203	SotoGiron_2021	no	Diarrhoea	Diarrhoea	6.5	NA	ECU
MG23	Diarrhoea	case	SRR9988195	SotoGiron_2021	no	Diarrhoea	Diarrhoea	1.16667	NA	ECU
MG24	Diarrhoea	case	SRR9988196	SotoGiron_2021	no	Diarrhoea	Diarrhoea	1.08333	NA	ECU
MG25	Diarrhoea	case	SRR9988197	SotoGiron_2021	no	Diarrhoea	Diarrhoea	1.16667	NA	ECU
MG26	Diarrhoea	case	SRR9988209	SotoGiron_2021	no	Diarrhoea	Diarrhoea	1.91667	NA	ECU
MG27	Diarrhoea	case	SRR9988210	SotoGiron_2021	no	Diarrhoea	Diarrhoea	1.33333	NA	ECU
MG28	Diarrhoea	case	SRR9988211	SotoGiron_2021	no	Diarrhoea	Diarrhoea	1.75	NA	ECU
MG29	Diarrhoea	case	SRR9988205	SotoGiron_2021	no	Diarrhoea	Diarrhoea	1.41667	NA	ECU
MG3	Diarrhoea	case	SRR9988201	SotoGiron_2021	no	Diarrhoea	Diarrhoea	1.5	NA	ECU
MG30	Diarrhoea	case	SRR9988206	SotoGiron_2021	no	Diarrhoea	Diarrhoea	2	NA	ECU
MG32	Diarrhoea	case	SRR9988190	SotoGiron_2021	no	Diarrhoea	Diarrhoea	4.91667	NA	ECU
MG33	Diarrhoea	case	SRR9988213	SotoGiron_2021	no	Diarrhoea	Diarrhoea	1.5	NA	ECU
MG35	Diarrhoea	case	SRR9988184	SotoGiron_2021	no	Diarrhoea	Diarrhoea	2.66667	NA	ECU
MG36	Diarrhoea	case	SRR9988183	SotoGiron_2021	no	Diarrhoea	Diarrhoea	4.91667	NA	ECU
MG37	Diarrhoea	control	SRR8555086	SotoGiron_2021	no	control	control	NA	NA	ECU
MG38	Diarrhoea	control	SRR8555087	SotoGiron_2021	no	control	control	NA	NA	ECU
MG39	Diarrhoea	control	SRR8555084	SotoGiron_2021	no	control	control	NA	NA	ECU
MG4	Diarrhoea	case	SRR9988199	SotoGiron_2021	no	Diarrhoea	Diarrhoea	2.25	NA	ECU
MG43	Diarrhoea	control	SRR8555085	SotoGiron_2021	no	control	control	NA	NA	ECU
MG44	Diarrhoea	control	SRR8555090	SotoGiron_2021	no	control	control	NA	NA	ECU
MG49	Diarrhoea	control	SRR8555110	SotoGiron_2021	no	control	control	NA	NA	ECU
MG5	Diarrhoea	case	SRR9988192	SotoGiron_2021	no	Diarrhoea	Diarrhoea	2.25	NA	ECU
MG50	Diarrhoea	control	SRR8555089	SotoGiron_2021	no	control	control	NA	NA	ECU
MG52	Diarrhoea	control	SRR8555091	SotoGiron_2021	no	control	control	NA	NA	ECU
MG53	Diarrhoea	control	SRR8555080	SotoGiron_2021	no	control	control	NA	NA	ECU
MG54	Diarrhoea	control	SRR8555082	SotoGiron_2021	no	control	control	NA	NA	ECU
MG56	Diarrhoea	control	SRR8555096	SotoGiron_2021	no	control	control	NA	NA	ECU
MG57	Diarrhoea	control	SRR8555098	SotoGiron_2021	no	control	control	NA	NA	ECU
MG58	Diarrhoea	control	SRR8555116	SotoGiron_2021	no	control	control	NA	NA	ECU
MG59	Diarrhoea	control	SRR8555114	SotoGiron_2021	no	control	control	NA	NA	ECU
MG6	Diarrhoea	case	SRR9988179	SotoGiron_2021	no	Diarrhoea	Diarrhoea	2.08333	NA	ECU
MG60	Diarrhoea	control	SRR8555121	SotoGiron_2021	no	control	control	NA	NA	ECU
MG61	Diarrhoea	control	SRR8555119	SotoGiron_2021	no	control	control	NA	NA	ECU
MG62	Diarrhoea	control	SRR8555088	SotoGiron_2021	no	control	control	NA	NA	ECU
MG63	Diarrhoea	control	SRR8555092	SotoGiron_2021	no	control	control	NA	NA	ECU
MG64	Diarrhoea	control	SRR8555105	SotoGiron_2021	no	control	control	NA	NA	ECU
MG65	Diarrhoea	control	SRR8555094	SotoGiron_2021	no	control	control	NA	NA	ECU
MG66	Diarrhoea	control	SRR8555102	SotoGiron_2021	no	control	control	NA	NA	ECU
MG67	Diarrhoea	control	SRR8555117	SotoGiron_2021	no	control	control	NA	NA	ECU
MG68	Diarrhoea	control	SRR8555101	SotoGiron_2021	no	control	control	NA	NA	ECU
MG69	Diarrhoea	control	SRR8555099	SotoGiron_2021	no	control	control	NA	NA	ECU
MG7	Diarrhoea	case	SRR9988208	SotoGiron_2021	no	Diarrhoea	Diarrhoea	4	NA	ECU
MG70	Diarrhoea	control	SRR8555103	SotoGiron_2021	no	control	control	NA	NA	ECU
MG71	Diarrhoea	control	SRR8555120	SotoGiron_2021	no	control	control	NA	NA	ECU
MG72	Diarrhoea	control	SRR8555118	SotoGiron_2021	no	control	control	NA	NA	ECU
MG73	Diarrhoea	control	SRR8555113	SotoGiron_2021	no	control	control	NA	NA	ECU
MG74	Diarrhoea	control	SRR8555111	SotoGiron_2021	no	control	control	NA	NA	ECU
MG75	Diarrhoea	control	SRR8555081	SotoGiron_2021	no	control	control	NA	NA	ECU
MG76	Diarrhoea	control	SRR8555097	SotoGiron_2021	no	control	control	NA	NA	ECU
MG77	Diarrhoea	control	SRR8555115	SotoGiron_2021	no	control	control	NA	NA	ECU
MG79	Diarrhoea	control	SRR8555106	SotoGiron_2021	no	control	control	NA	NA	ECU
MG8	Diarrhoea	case	SRR9988202	SotoGiron_2021	no	Diarrhoea	Diarrhoea	2	NA	ECU
MG80	Diarrhoea	control	SRR8555083	SotoGiron_2021	no	control	control	NA	NA	ECU
MG81	Diarrhoea	control	SRR8555093	SotoGiron_2021	no	control	control	NA	NA	ECU
MG82	Diarrhoea	control	SRR8555107	SotoGiron_2021	no	control	control	NA	NA	ECU
MG83	Diarrhoea	control	SRR8555108	SotoGiron_2021	no	control	control	NA	NA	ECU
MG84	Diarrhoea	control	SRR8555109	SotoGiron_2021	no	control	control	NA	NA	ECU
MG85	Diarrhoea	control	SRR8555100	SotoGiron_2021	no	control	control	NA	NA	ECU
MG86	Diarrhoea	control	SRR8555095	SotoGiron_2021	no	control	control	NA	NA	ECU
MG87	Diarrhoea	control	SRR8555104	SotoGiron_2021	no	control	control	NA	NA	ECU
MG88	Diarrhoea	control	SRR8555112	SotoGiron_2021	no	control	control	NA	NA	ECU
MG9	Diarrhoea	case	SRR9988194	SotoGiron_2021	no	Diarrhoea	Diarrhoea	1.08333	NA	ECU
MH0002	Obesity	control	ERR321065, ERR321066, ERR321064	LeChatelierE_2013	no	control	control	NA	NA	DNK
MH0003	Obesity	case	ERR321068, ERR321069, ERR321067	LeChatelierE_2013	no	Obesity	Obesity	NA	NA	DNK
MH0006	Obesity	control	ERR321078, ERR321077, ERR321079, ERR321076, ERR321074, ERR321075	LeChatelierE_2013	no	control	control	NA	NA	DNK
MH0009	Obesity	control	ERR321086, ERR321085, ERR321084	LeChatelierE_2013	no	control	control	NA	NA	DNK
MH0011	Obesity	control	ERR321091, ERR321090, ERR321089	LeChatelierE_2013	no	control	control	NA	NA	DNK
MH0012	Obesity	case	ERR321096, ERR321098, ERR321095, ERR321097, ERR321094, ERR321093, ERR321092	LeChatelierE_2013	no	Obesity	Obesity	NA	NA	DNK
MH0014	Obesity	case	ERR321103, ERR321102, ERR321101	LeChatelierE_2013	no	Obesity	Obesity	NA	NA	DNK
MH0016	Obesity	case	ERR321108, ERR321107, ERR321106	LeChatelierE_2013	no	Obesity	Obesity	NA	NA	DNK
MH0020	Obesity	case	ERR321116, ERR321115	LeChatelierE_2013	no	Obesity	Obesity	NA	NA	DNK
MH0021	Obesity	control	ERR321117, ERR321118	LeChatelierE_2013	no	control	control	NA	NA	DNK
MH0024	Obesity	control	ERR321123, ERR321124	LeChatelierE_2013	no	control	control	NA	NA	DNK
MH0025	Obesity	case	ERR321125, ERR321126	LeChatelierE_2013	no	Obesity	Obesity	NA	NA	DNK
MH0026	Obesity	case	ERR321127, ERR321128	LeChatelierE_2013	no	Obesity	Obesity	NA	NA	DNK
MH0028	Obesity	control	ERR321131, ERR321132	LeChatelierE_2013	no	control	control	NA	NA	DNK
MH0030	Obesity	case	ERR321133, ERR321134	LeChatelierE_2013	no	Obesity	Obesity	NA	NA	DNK
MH0031	Obesity	control	ERR321135, ERR321136	LeChatelierE_2013	no	control	control	NA	NA	DNK
MH0032	Obesity	case	ERR321137, ERR321138	LeChatelierE_2013	no	Obesity	Obesity	NA	NA	DNK
MH0033	Obesity	case	ERR321140, ERR321139	LeChatelierE_2013	no	Obesity	Obesity	NA	NA	DNK
MH0034	Obesity	case	ERR321142, ERR321141	LeChatelierE_2013	no	Obesity	Obesity	NA	NA	DNK
MH0035	Obesity	control	ERR321144, ERR321143	LeChatelierE_2013	no	control	control	NA	NA	DNK
MH0036	Obesity	case	ERR321146, ERR321145	LeChatelierE_2013	no	Obesity	Obesity	NA	NA	DNK
MH0037	Obesity	control	ERR321148, ERR321147	LeChatelierE_2013	no	control	control	NA	NA	DNK
MH0038	Obesity	control	ERR321150, ERR321149	LeChatelierE_2013	no	control	control	NA	NA	DNK
MH0039	Obesity	control	ERR321152, ERR321151	LeChatelierE_2013	no	control	control	NA	NA	DNK
MH0040	Obesity	control	ERR321154, ERR321153	LeChatelierE_2013	no	control	control	NA	NA	DNK
MH0041	Obesity	control	ERR321156, ERR321155	LeChatelierE_2013	no	control	control	NA	NA	DNK
MH0042	Obesity	control	ERR321158, ERR321157	LeChatelierE_2013	no	control	control	NA	NA	DNK
MH0043	Obesity	control	ERR321160, ERR321159	LeChatelierE_2013	no	control	control	NA	NA	DNK
MH0044	Obesity	control	ERR321162, ERR321161	LeChatelierE_2013	no	control	control	NA	NA	DNK
MH0045	Obesity	control	ERR321164, ERR321163	LeChatelierE_2013	no	control	control	NA	NA	DNK
MH0046	Obesity	control	ERR321166, ERR321165	LeChatelierE_2013	no	control	control	NA	NA	DNK
MH0047	Obesity	case	ERR321167, ERR321168	LeChatelierE_2013	no	Obesity	Obesity	NA	NA	DNK
MH0048	Obesity	control	ERR321169, ERR321170	LeChatelierE_2013	no	control	control	NA	NA	DNK
MH0049	Obesity	case	ERR321171, ERR321172	LeChatelierE_2013	no	Obesity	Obesity	NA	NA	DNK
MH0050	Obesity	control	ERR321174, ERR321173	LeChatelierE_2013	no	control	control	NA	NA	DNK
MH0051	Obesity	control	ERR321175, ERR321176	LeChatelierE_2013	no	control	control	NA	NA	DNK
MH0052	Obesity	case	ERR321177, ERR321178	LeChatelierE_2013	no	Obesity	Obesity	NA	NA	DNK
MH0053	Obesity	case	ERR321180, ERR321179	LeChatelierE_2013	no	Obesity	Obesity	NA	NA	DNK
MH0054	Obesity	control	ERR321182, ERR321181	LeChatelierE_2013	no	control	control	NA	NA	DNK
MH0055	Obesity	case	ERR321184, ERR321183	LeChatelierE_2013	no	Obesity	Obesity	NA	NA	DNK
MH0056	Obesity	control	ERR321186, ERR321185	LeChatelierE_2013	no	control	control	NA	NA	DNK
MH0057	Obesity	case	ERR321188, ERR321187	LeChatelierE_2013	no	Obesity	Obesity	NA	NA	DNK
MH0058	Obesity	control	ERR321190, ERR321189	LeChatelierE_2013	no	control	control	NA	NA	DNK
MH0059	Obesity	case	ERR321192, ERR321191	LeChatelierE_2013	no	Obesity	Obesity	NA	NA	DNK
MH0060	Obesity	control	ERR321194, ERR321193	LeChatelierE_2013	no	control	control	NA	NA	DNK
MH0061	Obesity	control	ERR321196, ERR321195	LeChatelierE_2013	no	control	control	NA	NA	DNK
MH0062	Obesity	case	ERR321197, ERR321198	LeChatelierE_2013	no	Obesity	Obesity	NA	NA	DNK
MH0063	Obesity	case	ERR321199, ERR321200	LeChatelierE_2013	no	Obesity	Obesity	NA	NA	DNK
MH0064	Obesity	control	ERR321202, ERR321201	LeChatelierE_2013	no	control	control	NA	NA	DNK
MH0065	Obesity	control	ERR321203, ERR321204	LeChatelierE_2013	no	control	control	NA	NA	DNK
MH0066	Obesity	control	ERR321205, ERR321206	LeChatelierE_2013	no	control	control	NA	NA	DNK
MH0067	Obesity	control	ERR321207, ERR321208	LeChatelierE_2013	no	control	control	NA	NA	DNK
MH0068	Obesity	control	ERR321209, ERR321210	LeChatelierE_2013	no	control	control	NA	NA	DNK
MH0069	Obesity	case	ERR321213, ERR321212, ERR321211	LeChatelierE_2013	no	Obesity	Obesity	NA	NA	DNK
MH0070	Obesity	control	ERR321215, ERR321214	LeChatelierE_2013	no	control	control	NA	NA	DNK
MH0071	Obesity	control	ERR321217, ERR321216	LeChatelierE_2013	no	control	control	NA	NA	DNK
MH0072	Obesity	case	ERR321219, ERR321218	LeChatelierE_2013	no	Obesity	Obesity	NA	NA	DNK
MH0073	Obesity	case	ERR321221, ERR321220	LeChatelierE_2013	no	Obesity	Obesity	NA	NA	DNK
MH0074	Obesity	control	ERR321223, ERR321222	LeChatelierE_2013	no	control	control	NA	NA	DNK
MH0075	Obesity	case	ERR321225, ERR321224	LeChatelierE_2013	no	Obesity	Obesity	NA	NA	DNK
MH0076	Obesity	case	ERR321226, ERR321227	LeChatelierE_2013	no	Obesity	Obesity	NA	NA	DNK
MH0077	Obesity	control	ERR321229, ERR321228	LeChatelierE_2013	no	control	control	NA	NA	DNK
MH0078	Obesity	case	ERR321230, ERR321231	LeChatelierE_2013	no	Obesity	Obesity	NA	NA	DNK
MH0079	Obesity	control	ERR321232, ERR321233	LeChatelierE_2013	no	control	control	NA	NA	DNK
MH0080	Obesity	control	ERR321234, ERR321235	LeChatelierE_2013	no	control	control	NA	NA	DNK
MH0081	Obesity	case	ERR321237, ERR321236	LeChatelierE_2013	no	Obesity	Obesity	NA	NA	DNK
MH0082	Obesity	control	ERR321239, ERR321238	LeChatelierE_2013	no	control	control	NA	NA	DNK
MH0083	Obesity	case	ERR321241, ERR321240	LeChatelierE_2013	no	Obesity	Obesity	NA	NA	DNK
MH0084	Obesity	case	ERR321242, ERR321243	LeChatelierE_2013	no	Obesity	Obesity	NA	NA	DNK
MH0085	Obesity	case	ERR321245, ERR321244	LeChatelierE_2013	no	Obesity	Obesity	NA	NA	DNK
MH0086	Obesity	control	ERR321247, ERR321246	LeChatelierE_2013	no	control	control	NA	NA	DNK
MH0087	Obesity	control	ERR321248, ERR321249, ERR321250, ERR321251	LeChatelierE_2013	no	control	control	NA	NA	DNK
MH0088	Obesity	case	ERR321252	LeChatelierE_2013	no	Obesity	Obesity	NA	NA	DNK
MH0089	Obesity	control	ERR321253, ERR321254, ERR321256, ERR321255	LeChatelierE_2013	no	control	control	NA	NA	DNK
MH0090	Obesity	control	ERR321257, ERR321259, ERR321260, ERR321258	LeChatelierE_2013	no	control	control	NA	NA	DNK
MH0091	Obesity	case	ERR321261	LeChatelierE_2013	no	Obesity	Obesity	NA	NA	DNK
MH0092	Obesity	case	ERR321262, ERR321263, ERR321268, ERR321264, ERR321267, ERR321266, ERR321265	LeChatelierE_2013	no	Obesity	Obesity	NA	NA	DNK
MH0093	Obesity	case	ERR321269, ERR321270, ERR321274, ERR321271, ERR321273, ERR321272	LeChatelierE_2013	no	Obesity	Obesity	NA	NA	DNK
MH0094	Obesity	case	ERR321275, ERR321280, ERR321276, ERR321279, ERR321278, ERR321277	LeChatelierE_2013	no	Obesity	Obesity	NA	NA	DNK
MH0095	Obesity	case	ERR321281, ERR321282, ERR321286, ERR321283, ERR321285, ERR321284	LeChatelierE_2013	no	Obesity	Obesity	NA	NA	DNK
MH0096	Obesity	case	ERR321287, ERR321292, ERR321288, ERR321291, ERR321290, ERR321289	LeChatelierE_2013	no	Obesity	Obesity	NA	NA	DNK
MH0097	Obesity	case	ERR321293, ERR321294, ERR321298, ERR321297, ERR321295, ERR321296	LeChatelierE_2013	no	Obesity	Obesity	NA	NA	DNK
MH0098	Obesity	control	ERR321299, ERR321300, ERR321301, ERR321302	LeChatelierE_2013	no	control	control	NA	NA	DNK
MH0099	Obesity	case	ERR321303, ERR321307, ERR321305, ERR321306, ERR321304	LeChatelierE_2013	no	Obesity	Obesity	NA	NA	DNK
MH0100	Obesity	case	ERR321308, ERR321309, ERR321310, ERR321311	LeChatelierE_2013	no	Obesity	Obesity	NA	NA	DNK
MH0101	Obesity	case	ERR321312, ERR321316, ERR321314, ERR321313, ERR321315	LeChatelierE_2013	no	Obesity	Obesity	NA	NA	DNK
MH0102	Obesity	case	ERR321317, ERR321321, ERR321319, ERR321318, ERR321320	LeChatelierE_2013	no	Obesity	Obesity	NA	NA	DNK
MH0103	Obesity	control	ERR321322, ERR321326, ERR321324, ERR321323, ERR321325	LeChatelierE_2013	no	control	control	NA	NA	DNK
MH0104	Obesity	control	ERR321327, ERR321328, ERR321329, ERR321333, ERR321330, ERR321332, ERR321331	LeChatelierE_2013	no	control	control	NA	NA	DNK
MH0105	Obesity	case	ERR321334, ERR321338, ERR321336, ERR321337, ERR321335	LeChatelierE_2013	no	Obesity	Obesity	NA	NA	DNK
MH0106	Obesity	case	ERR321339, ERR321340, ERR321341, ERR321345, ERR321342, ERR321344, ERR321343	LeChatelierE_2013	no	Obesity	Obesity	NA	NA	DNK
MH0107	Obesity	control	ERR321346, ERR321347, ERR321351, ERR321349, ERR321348, ERR321350	LeChatelierE_2013	no	control	control	NA	NA	DNK
MH0108	Obesity	case	ERR321352, ERR321353	LeChatelierE_2013	no	Obesity	Obesity	NA	NA	DNK
MH0109	Obesity	control	ERR321354, ERR321358, ERR321356, ERR321357, ERR321355	LeChatelierE_2013	no	control	control	NA	NA	DNK
MH0110	Obesity	case	ERR321359, ERR321364, ERR321360, ERR321363, ERR321361, ERR321362	LeChatelierE_2013	no	Obesity	Obesity	NA	NA	DNK
MH0111	Obesity	case	ERR321365, ERR321367, ERR321366	LeChatelierE_2013	no	Obesity	Obesity	NA	NA	DNK
MH0113	Obesity	control	ERR321368, ERR321371, ERR321369, ERR321370	LeChatelierE_2013	no	control	control	NA	NA	DNK
MH0114	Obesity	case	ERR321372, ERR321376, ERR321374, ERR321373, ERR321375	LeChatelierE_2013	no	Obesity	Obesity	NA	NA	DNK
MH0115	Obesity	control	ERR321377, ERR321378, ERR321379	LeChatelierE_2013	no	control	control	NA	NA	DNK
MH0116	Obesity	case	ERR321380, ERR321385, ERR321381, ERR321384, ERR321383, ERR321382	LeChatelierE_2013	no	Obesity	Obesity	NA	NA	DNK
MH0117	Obesity	case	ERR321386, ERR321389, ERR321387, ERR321388	LeChatelierE_2013	no	Obesity	Obesity	NA	NA	DNK
MH0118	Obesity	case	ERR321390, ERR321392, ERR321391	LeChatelierE_2013	no	Obesity	Obesity	NA	NA	DNK
MH0119	Obesity	case	ERR321393	LeChatelierE_2013	no	Obesity	Obesity	NA	NA	DNK
MH0120	Obesity	case	ERR321394, ERR321397, ERR321396, ERR321395	LeChatelierE_2013	no	Obesity	Obesity	NA	NA	DNK
MH0121	Obesity	case	ERR321398	LeChatelierE_2013	no	Obesity	Obesity	NA	NA	DNK
MH0122	Obesity	case	ERR321399, ERR321403, ERR321400, ERR321401, ERR321402	LeChatelierE_2013	no	Obesity	Obesity	NA	NA	DNK
MH0123	Obesity	case	ERR321404, ERR321405, ERR321406, ERR321407	LeChatelierE_2013	no	Obesity	Obesity	NA	NA	DNK
MH0124	Obesity	case	ERR321408, ERR321412, ERR321410, ERR321411, ERR321409	LeChatelierE_2013	no	Obesity	Obesity	NA	NA	DNK
MH0125	Obesity	control	ERR321413, ERR321414, ERR321415, ERR321416	LeChatelierE_2013	no	control	control	NA	NA	DNK
MH0126	Obesity	control	ERR321417, ERR321419, ERR321420, ERR321418	LeChatelierE_2013	no	control	control	NA	NA	DNK
MH0127	Obesity	case	ERR321421, ERR321422, ERR321424, ERR321423	LeChatelierE_2013	no	Obesity	Obesity	NA	NA	DNK
MH0128	Obesity	case	ERR321425, ERR321426, ERR321427, ERR321428	LeChatelierE_2013	no	Obesity	Obesity	NA	NA	DNK
MH0129	Obesity	control	ERR321429, ERR321430, ERR321432, ERR321431	LeChatelierE_2013	no	control	control	NA	NA	DNK
MH0130	Obesity	case	ERR321433, ERR321435, ERR321436, ERR321434	LeChatelierE_2013	no	Obesity	Obesity	NA	NA	DNK
MH0131	Obesity	case	ERR321437	LeChatelierE_2013	no	Obesity	Obesity	NA	NA	DNK
MH0132	Obesity	control	ERR321438, ERR321439, ERR321441, ERR321440	LeChatelierE_2013	no	control	control	NA	NA	DNK
MH0133	Obesity	control	ERR321442, ERR321443, ERR321445, ERR321444	LeChatelierE_2013	no	control	control	NA	NA	DNK
MH0134	Obesity	case	ERR321446, ERR321449, ERR321448, ERR321447	LeChatelierE_2013	no	Obesity	Obesity	NA	NA	DNK
MH0135	Obesity	control	ERR321450, ERR321453, ERR321452, ERR321451	LeChatelierE_2013	no	control	control	NA	NA	DNK
MH0136	Obesity	case	ERR321454, ERR321456, ERR321457, ERR321455	LeChatelierE_2013	no	Obesity	Obesity	NA	NA	DNK
MH0137	Obesity	case	ERR321458, ERR321459, ERR321460, ERR321461	LeChatelierE_2013	no	Obesity	Obesity	NA	NA	DNK
MH0138	Obesity	case	ERR321462	LeChatelierE_2013	no	Obesity	Obesity	NA	NA	DNK
MH0139	Obesity	control	ERR321463	LeChatelierE_2013	no	control	control	NA	NA	DNK
MH0140	Obesity	case	ERR321464	LeChatelierE_2013	no	Obesity	Obesity	NA	NA	DNK
MH0141	Obesity	case	ERR321465	LeChatelierE_2013	no	Obesity	Obesity	NA	NA	DNK
MH0142	Obesity	control	ERR321466	LeChatelierE_2013	no	control	control	NA	NA	DNK
MH0143	Obesity	control	ERR321467	LeChatelierE_2013	no	control	control	NA	NA	DNK
MH0144	Obesity	case	ERR321468	LeChatelierE_2013	no	Obesity	Obesity	NA	NA	DNK
MH0145	Obesity	control	ERR321469, ERR321470	LeChatelierE_2013	no	control	control	NA	NA	DNK
MH0146	Obesity	control	ERR321471	LeChatelierE_2013	no	control	control	NA	NA	DNK
MH0147	Obesity	case	ERR321472, ERR321474, ERR321475, ERR321473	LeChatelierE_2013	no	Obesity	Obesity	NA	NA	DNK
MH0148	Obesity	case	ERR321476, ERR321477, ERR321479, ERR321478	LeChatelierE_2013	no	Obesity	Obesity	NA	NA	DNK
MH0149	Obesity	control	ERR321480	LeChatelierE_2013	no	control	control	NA	NA	DNK
MH0150	Obesity	case	ERR321481, ERR321482	LeChatelierE_2013	no	Obesity	Obesity	NA	NA	DNK
MH0151	Obesity	control	ERR321483	LeChatelierE_2013	no	control	control	NA	NA	DNK
MH0152	Obesity	case	ERR321484	LeChatelierE_2013	no	Obesity	Obesity	NA	NA	DNK
MH0153	Obesity	case	ERR321485	LeChatelierE_2013	no	Obesity	Obesity	NA	NA	DNK
MH0154	Obesity	case	ERR321486	LeChatelierE_2013	no	Obesity	Obesity	NA	NA	DNK
MH0155	Obesity	case	ERR321487	LeChatelierE_2013	no	Obesity	Obesity	NA	NA	DNK
MH0156	Obesity	case	ERR321488	LeChatelierE_2013	no	Obesity	Obesity	NA	NA	DNK
MH0157	Obesity	case	ERR321489	LeChatelierE_2013	no	Obesity	Obesity	NA	NA	DNK
MH0158	Obesity	case	ERR321490	LeChatelierE_2013	no	Obesity	Obesity	NA	NA	DNK
MH0159	Obesity	case	ERR321491	LeChatelierE_2013	no	Obesity	Obesity	NA	NA	DNK
MH0160	Obesity	case	ERR321492	LeChatelierE_2013	no	Obesity	Obesity	NA	NA	DNK
MH0161	Obesity	control	ERR321493	LeChatelierE_2013	no	control	control	NA	NA	DNK
MH0162	Obesity	case	ERR321494	LeChatelierE_2013	no	Obesity	Obesity	NA	NA	DNK
MH0163	Obesity	case	ERR321495, ERR321496	LeChatelierE_2013	no	Obesity	Obesity	NA	NA	DNK
MH0164	Obesity	control	ERR321497	LeChatelierE_2013	no	control	control	NA	NA	DNK
MH0165	Obesity	case	ERR321498, ERR321502, ERR321501, ERR321500, ERR321499	LeChatelierE_2013	no	Obesity	Obesity	NA	NA	DNK
MH0166	Obesity	case	ERR321503, ERR321505, ERR321504	LeChatelierE_2013	no	Obesity	Obesity	NA	NA	DNK
MH0167	Obesity	case	ERR321506, ERR321509, ERR321508, ERR321507	LeChatelierE_2013	no	Obesity	Obesity	NA	NA	DNK
MH0168	Obesity	case	ERR321510, ERR321513, ERR321512, ERR321511	LeChatelierE_2013	no	Obesity	Obesity	NA	NA	DNK
MH0169	Obesity	control	ERR321514, ERR321515	LeChatelierE_2013	no	control	control	NA	NA	DNK
MH0170	Obesity	case	ERR321516, ERR321519, ERR321518, ERR321517	LeChatelierE_2013	no	Obesity	Obesity	NA	NA	DNK
MH0172	Obesity	case	ERR321520	LeChatelierE_2013	no	Obesity	Obesity	NA	NA	DNK
MH0173	Obesity	control	ERR321521	LeChatelierE_2013	no	control	control	NA	NA	DNK
MH0174	Obesity	case	ERR321522	LeChatelierE_2013	no	Obesity	Obesity	NA	NA	DNK
MH0175	Obesity	control	ERR321523	LeChatelierE_2013	no	control	control	NA	NA	DNK
MH0176	Obesity	case	ERR321524	LeChatelierE_2013	no	Obesity	Obesity	NA	NA	DNK
MH0177	Obesity	case	ERR321525, ERR321528, ERR321526, ERR321527	LeChatelierE_2013	no	Obesity	Obesity	NA	NA	DNK
MH0178	Obesity	control	ERR321529	LeChatelierE_2013	no	control	control	NA	NA	DNK
MH0179	Obesity	control	ERR321530	LeChatelierE_2013	no	control	control	NA	NA	DNK
MH0180	Obesity	case	ERR321531	LeChatelierE_2013	no	Obesity	Obesity	NA	NA	DNK
MH0181	Obesity	control	ERR321532	LeChatelierE_2013	no	control	control	NA	NA	DNK
MH0182	Obesity	case	ERR321533	LeChatelierE_2013	no	Obesity	Obesity	NA	NA	DNK
MH0183	Obesity	control	ERR321534, ERR321537, ERR321536, ERR321535	LeChatelierE_2013	no	control	control	NA	NA	DNK
MH0184	Obesity	case	ERR321538, ERR321540, ERR321541, ERR321539	LeChatelierE_2013	no	Obesity	Obesity	NA	NA	DNK
MH0185	Obesity	case	ERR321542	LeChatelierE_2013	no	Obesity	Obesity	NA	NA	DNK
MH0186	Obesity	case	ERR321543	LeChatelierE_2013	no	Obesity	Obesity	NA	NA	DNK
MH0187	Obesity	case	ERR321544	LeChatelierE_2013	no	Obesity	Obesity	NA	NA	DNK
MH0188	Obesity	case	ERR321545, ERR321546	LeChatelierE_2013	no	Obesity	Obesity	NA	NA	DNK
MH0189	Obesity	case	ERR321547	LeChatelierE_2013	no	Obesity	Obesity	NA	NA	DNK
MH0191	Obesity	case	ERR321548	LeChatelierE_2013	no	Obesity	Obesity	NA	NA	DNK
MH0193	Obesity	control	ERR321549, ERR321550	LeChatelierE_2013	no	control	control	NA	NA	DNK
MH0195	Obesity	case	ERR321551	LeChatelierE_2013	no	Obesity	Obesity	NA	NA	DNK
MH0196	Obesity	case	ERR321552	LeChatelierE_2013	no	Obesity	Obesity	NA	NA	DNK
MH0197	Obesity	control	ERR321553	LeChatelierE_2013	no	control	control	NA	NA	DNK
MH0198	Obesity	case	ERR321554	LeChatelierE_2013	no	Obesity	Obesity	NA	NA	DNK
MH0199	Obesity	case	ERR321555	LeChatelierE_2013	no	Obesity	Obesity	NA	NA	DNK
MH0200	Obesity	control	ERR321556	LeChatelierE_2013	no	control	control	NA	NA	DNK
MH0203	Obesity	control	ERR321557	LeChatelierE_2013	no	control	control	NA	NA	DNK
MH0204	Obesity	case	ERR321558	LeChatelierE_2013	no	Obesity	Obesity	NA	NA	DNK
MH0205	Obesity	case	ERR321559	LeChatelierE_2013	no	Obesity	Obesity	NA	NA	DNK
MH0206	Obesity	control	ERR321560	LeChatelierE_2013	no	control	control	NA	NA	DNK
MH0211	Obesity	case	ERR321561	LeChatelierE_2013	no	Obesity	Obesity	NA	NA	DNK
MH0212	Obesity	control	ERR321562	LeChatelierE_2013	no	control	control	NA	NA	DNK
MH0217	Obesity	case	ERR321563	LeChatelierE_2013	no	Obesity	Obesity	NA	NA	DNK
MH0220	Obesity	case	ERR321564	LeChatelierE_2013	no	Obesity	Obesity	NA	NA	DNK
MH0224	Obesity	control	ERR321565	LeChatelierE_2013	no	control	control	NA	NA	DNK
MH0227	Obesity	case	ERR321566, ERR321567	LeChatelierE_2013	no	Obesity	Obesity	NA	NA	DNK
MH0229	Obesity	case	ERR321568	LeChatelierE_2013	no	Obesity	Obesity	NA	NA	DNK
MH0230	Obesity	case	ERR321569	LeChatelierE_2013	no	Obesity	Obesity	NA	NA	DNK
MH0233	Obesity	case	ERR321570	LeChatelierE_2013	no	Obesity	Obesity	NA	NA	DNK
MH0236	Obesity	case	ERR321571	LeChatelierE_2013	no	Obesity	Obesity	NA	NA	DNK
MH0239	Obesity	case	ERR321572	LeChatelierE_2013	no	Obesity	Obesity	NA	NA	DNK
MH0243	Obesity	case	ERR321573	LeChatelierE_2013	no	Obesity	Obesity	NA	NA	DNK
MH0244	Obesity	case	ERR321574	LeChatelierE_2013	no	Obesity	Obesity	NA	NA	DNK
MH0247	Obesity	control	ERR321575	LeChatelierE_2013	no	control	control	NA	NA	DNK
MH0250	Obesity	control	ERR321576	LeChatelierE_2013	no	control	control	NA	NA	DNK
MH0251	Obesity	control	ERR321577	LeChatelierE_2013	no	control	control	NA	NA	DNK
MH0253	Obesity	case	ERR321578	LeChatelierE_2013	no	Obesity	Obesity	NA	NA	DNK
MH0257	Obesity	case	ERR321579	LeChatelierE_2013	no	Obesity	Obesity	NA	NA	DNK
MH0267	Obesity	case	ERR321580	LeChatelierE_2013	no	Obesity	Obesity	NA	NA	DNK
MH0272	Obesity	control	ERR321581	LeChatelierE_2013	no	control	control	NA	NA	DNK
MH0274	Obesity	control	ERR321582	LeChatelierE_2013	no	control	control	NA	NA	DNK
MH0275	Obesity	control	ERR321583	LeChatelierE_2013	no	control	control	NA	NA	DNK
MH0276	Obesity	case	ERR321584	LeChatelierE_2013	no	Obesity	Obesity	NA	NA	DNK
MH0277	Obesity	control	ERR321585, ERR321586	LeChatelierE_2013	no	control	control	NA	NA	DNK
MH0286	Obesity	control	ERR321587	LeChatelierE_2013	no	control	control	NA	NA	DNK
MH0287	Obesity	case	ERR321588	LeChatelierE_2013	no	Obesity	Obesity	NA	NA	DNK
MH0288	Obesity	control	ERR321589	LeChatelierE_2013	no	control	control	NA	NA	DNK
MH0289	Obesity	case	ERR321590	LeChatelierE_2013	no	Obesity	Obesity	NA	NA	DNK
MH0292	Obesity	control	ERR321591	LeChatelierE_2013	no	control	control	NA	NA	DNK
MH0302	Obesity	control	ERR321592	LeChatelierE_2013	no	control	control	NA	NA	DNK
MH0305	Obesity	case	ERR321593	LeChatelierE_2013	no	Obesity	Obesity	NA	NA	DNK
MH0307	Obesity	control	ERR321594	LeChatelierE_2013	no	control	control	NA	NA	DNK
MH0313	Obesity	case	ERR321595	LeChatelierE_2013	no	Obesity	Obesity	NA	NA	DNK
MH0316	Obesity	case	ERR321596	LeChatelierE_2013	no	Obesity	Obesity	NA	NA	DNK
MH0318	Obesity	control	ERR321597	LeChatelierE_2013	no	control	control	NA	NA	DNK
MH0321	Obesity	case	ERR321598	LeChatelierE_2013	no	Obesity	Obesity	NA	NA	DNK
MH0322	Obesity	control	ERR321599	LeChatelierE_2013	no	control	control	NA	NA	DNK
MH0333	Obesity	case	ERR321600	LeChatelierE_2013	no	Obesity	Obesity	NA	NA	DNK
MH0403	Obesity	case	ERR321601	LeChatelierE_2013	no	Obesity	Obesity	NA	NA	DNK
MH0404	Obesity	control	ERR321602	LeChatelierE_2013	no	control	control	NA	NA	DNK
MH0405	Obesity	control	ERR321603	LeChatelierE_2013	no	control	control	NA	NA	DNK
MH0406	Obesity	case	ERR321604	LeChatelierE_2013	no	Obesity	Obesity	NA	NA	DNK
MH0407	Obesity	case	ERR321605	LeChatelierE_2013	no	Obesity	Obesity	NA	NA	DNK
MH0408	Obesity	control	ERR321606	LeChatelierE_2013	no	control	control	NA	NA	DNK
MH0409	Obesity	control	ERR321607	LeChatelierE_2013	no	control	control	NA	NA	DNK
MH0410	Obesity	case	ERR321608	LeChatelierE_2013	no	Obesity	Obesity	NA	NA	DNK
MH0411	Obesity	case	ERR321609	LeChatelierE_2013	no	Obesity	Obesity	NA	NA	DNK
MH0412	Obesity	case	ERR321610	LeChatelierE_2013	no	Obesity	Obesity	NA	NA	DNK
MH0413	Obesity	case	ERR321611	LeChatelierE_2013	no	Obesity	Obesity	NA	NA	DNK
MH0414	Obesity	case	ERR321612	LeChatelierE_2013	no	Obesity	Obesity	NA	NA	DNK
MH0415	Obesity	control	ERR321613	LeChatelierE_2013	no	control	control	NA	NA	DNK
MH0416	Obesity	control	ERR321614	LeChatelierE_2013	no	control	control	NA	NA	DNK
MH0417	Obesity	case	ERR321615	LeChatelierE_2013	no	Obesity	Obesity	NA	NA	DNK
MH0418	Obesity	case	ERR321616	LeChatelierE_2013	no	Obesity	Obesity	NA	NA	DNK
MH0419	Obesity	control	ERR321617	LeChatelierE_2013	no	control	control	NA	NA	DNK
MH0420	Obesity	control	ERR321618	LeChatelierE_2013	no	control	control	NA	NA	DNK
MH0421	Obesity	case	ERR321619	LeChatelierE_2013	no	Obesity	Obesity	NA	NA	DNK
MH0422	Obesity	case	ERR321620	LeChatelierE_2013	no	Obesity	Obesity	NA	NA	DNK
MH0423	Obesity	case	ERR321621	LeChatelierE_2013	no	Obesity	Obesity	NA	NA	DNK
MH0424	Obesity	control	ERR321622	LeChatelierE_2013	no	control	control	NA	NA	DNK
MH0425	Obesity	control	ERR321623	LeChatelierE_2013	no	control	control	NA	NA	DNK
MH0426	Obesity	case	ERR321624	LeChatelierE_2013	no	Obesity	Obesity	NA	NA	DNK
MH0427	Obesity	case	ERR321625	LeChatelierE_2013	no	Obesity	Obesity	NA	NA	DNK
MH0428	Obesity	control	ERR321626	LeChatelierE_2013	no	control	control	NA	NA	DNK
MH0429	Obesity	case	ERR321627	LeChatelierE_2013	no	Obesity	Obesity	NA	NA	DNK
MH0430	Obesity	case	ERR321628	LeChatelierE_2013	no	Obesity	Obesity	NA	NA	DNK
MH0431	Obesity	case	ERR321629	LeChatelierE_2013	no	Obesity	Obesity	NA	NA	DNK
MH0432	Obesity	control	ERR321630	LeChatelierE_2013	no	control	control	NA	NA	DNK
MH0433	Obesity	case	ERR321631	LeChatelierE_2013	no	Obesity	Obesity	NA	NA	DNK
MH0434	Obesity	control	ERR321632	LeChatelierE_2013	no	control	control	NA	NA	DNK
MH0435	Obesity	control	ERR321633	LeChatelierE_2013	no	control	control	NA	NA	DNK
MH0436	Obesity	case	ERR321634	LeChatelierE_2013	no	Obesity	Obesity	NA	NA	DNK
MH0437	Obesity	control	ERR321635	LeChatelierE_2013	no	control	control	NA	NA	DNK
MH0438	Obesity	control	ERR321636	LeChatelierE_2013	no	control	control	NA	NA	DNK
MH0439	Obesity	control	ERR321637	LeChatelierE_2013	no	control	control	NA	NA	DNK
MH0440	Obesity	case	ERR321638	LeChatelierE_2013	no	Obesity	Obesity	NA	NA	DNK
MH0441	Obesity	case	ERR321639	LeChatelierE_2013	no	Obesity	Obesity	NA	NA	DNK
MH0442	Obesity	case	ERR321640	LeChatelierE_2013	no	Obesity	Obesity	NA	NA	DNK
MH0443	Obesity	case	ERR321641	LeChatelierE_2013	no	Obesity	Obesity	NA	NA	DNK
MH0444	Obesity	case	ERR321642	LeChatelierE_2013	no	Obesity	Obesity	NA	NA	DNK
MH0445	Obesity	control	ERR321643	LeChatelierE_2013	no	control	control	NA	NA	DNK
MH0446	Obesity	case	ERR321644	LeChatelierE_2013	no	Obesity	Obesity	NA	NA	DNK
MH0447	Obesity	control	ERR321645	LeChatelierE_2013	no	control	control	NA	NA	DNK
MH0448	Obesity	control	ERR321646	LeChatelierE_2013	no	control	control	NA	NA	DNK
MH0450	Obesity	case	ERR321647	LeChatelierE_2013	no	Obesity	Obesity	NA	NA	DNK
MH0451	Obesity	case	ERR321648	LeChatelierE_2013	no	Obesity	Obesity	NA	NA	DNK
MH0452	Obesity	case	ERR321649	LeChatelierE_2013	no	Obesity	Obesity	NA	NA	DNK
MH0453	Obesity	case	ERR321650	LeChatelierE_2013	no	Obesity	Obesity	NA	NA	DNK
MH0454	Obesity	control	ERR321651	LeChatelierE_2013	no	control	control	NA	NA	DNK
MH0455	Obesity	case	ERR321652	LeChatelierE_2013	no	Obesity	Obesity	NA	NA	DNK
MH0456	Obesity	control	ERR321653	LeChatelierE_2013	no	control	control	NA	NA	DNK
MH0457	Obesity	control	ERR321654	LeChatelierE_2013	no	control	control	NA	NA	DNK
MH0458	Obesity	case	ERR321655	LeChatelierE_2013	no	Obesity	Obesity	NA	NA	DNK
MH0462	Obesity	case	ERR321656	LeChatelierE_2013	no	Obesity	Obesity	NA	NA	DNK
MMRS11288076ST-27-0-0	CRC	control	ERR1293500, ERR1293499, ERR1293498, ERR1293497	VogtmannE_2016	unknown	control	healthy	65	male	USA
MMRS11932626ST-27-0-0	CRC	control	ERR1293881, ERR1293880, ERR1293879, ERR1293878	VogtmannE_2016	unknown	control	healthy	65	male	USA
MMRS12272136ST-27-0-0	CRC	case	ERR1293877, ERR1293876, ERR1293875, ERR1293874	VogtmannE_2016	unknown	CRC	CRC	51	male	USA
MMRS14379078ST-27-0-0	CRC	case	ERR1293548, ERR1293547, ERR1293546, ERR1293545	VogtmannE_2016	unknown	CRC	CRC	53	male	USA
MMRS14602194ST-27-0-0	CRC	case	ERR1293813, ERR1293812, ERR1293811, ERR1293810	VogtmannE_2016	unknown	CRC	CRC	84	female	USA
MMRS15137911ST-27-0-0	CRC	case	ERR1293917, ERR1293916, ERR1293915, ERR1293914	VogtmannE_2016	unknown	CRC	CRC	64	female	USA
MMRS16644320ST-27-0-0	CRC	case	ERR1293741, ERR1293740, ERR1293739, ERR1293738	VogtmannE_2016	unknown	CRC	CRC	53	male	USA
MMRS17603756ST-27-0-0	CRC	control	ERR1293817, ERR1293816, ERR1293815, ERR1293814	VogtmannE_2016	unknown	control	healthy	63	female	USA
MMRS17963147ST-27-0-0	CRC	control	ERR1293621, ERR1293620, ERR1293619, ERR1293618	VogtmannE_2016	unknown	control	healthy	69	male	USA
MMRS18295921ST-27-0-0	CRC	case	ERR1293568, ERR1293567, ERR1293566, ERR1293565	VogtmannE_2016	unknown	CRC	CRC	42	male	USA
MMRS20257302ST-27-0-0	CRC	control	ERR1293761, ERR1293760, ERR1293759, ERR1293758	VogtmannE_2016	unknown	control	healthy	62	female	USA
MMRS21365932ST-27-0-0	CRC	control	ERR1293653, ERR1293652, ERR1293651, ERR1293650	VogtmannE_2016	unknown	control	healthy	56	male	USA
MMRS24340226ST-27-0-0	CRC	case	ERR1293584, ERR1293583, ERR1293582, ERR1293581	VogtmannE_2016	unknown	CRC	CRC	70	male	USA
MMRS25211151ST-27-0-0	CRC	control	ERR1293705, ERR1293704, ERR1293703, ERR1293702	VogtmannE_2016	unknown	control	healthy	60	female	USA
MMRS25641480ST-27-0-0	CRC	case	ERR1293753, ERR1293752, ERR1293751, ERR1293750	VogtmannE_2016	unknown	CRC	CRC	54	female	USA
MMRS29805707ST-27-0-0	CRC	control	ERR1293713, ERR1293712, ERR1293711, ERR1293710	VogtmannE_2016	unknown	control	healthy	49	male	USA
MMRS31306426ST-27-0-0	CRC	case	ERR1293677, ERR1293676, ERR1293675, ERR1293674	VogtmannE_2016	unknown	CRC	CRC	73	male	USA
MMRS32573774ST-27-0-0	CRC	control	ERR1293673, ERR1293672, ERR1293671, ERR1293670	VogtmannE_2016	unknown	control	healthy	82	male	USA
MMRS33294861ST-27-0-0	CRC	control	ERR1293669, ERR1293668, ERR1293667, ERR1293666	VogtmannE_2016	unknown	control	healthy	48	male	USA
MMRS34525504ST-27-0-0	CRC	case	ERR1293793, ERR1293792, ERR1293791, ERR1293790	VogtmannE_2016	unknown	CRC	CRC	71	male	USA
MMRS34569532ST-27-0-0	CRC	control	ERR1293865, ERR1293864, ERR1293863, ERR1293862	VogtmannE_2016	unknown	control	healthy	72	male	USA
MMRS35808664ST-27-0-0	CRC	control	ERR1293821, ERR1293820, ERR1293819, ERR1293818	VogtmannE_2016	unknown	control	healthy	63	male	USA
MMRS36405092ST-27-0-0	CRC	control	ERR1293512, ERR1293511, ERR1293510, ERR1293509	VogtmannE_2016	unknown	control	healthy	48	male	USA
MMRS38861560ST-27-0-0	CRC	control	ERR1293849, ERR1293848, ERR1293847, ERR1293846	VogtmannE_2016	unknown	control	healthy	76	female	USA
MMRS38954404ST-27-0-0	CRC	control	ERR1293797, ERR1293796, ERR1293795, ERR1293794	VogtmannE_2016	unknown	control	healthy	55	female	USA
MMRS39415781ST-27-0-0	CRC	control	ERR1293893, ERR1293892, ERR1293891, ERR1293890	VogtmannE_2016	unknown	control	healthy	70	female	USA
MMRS39582183ST-27-0-0	CRC	control	ERR1293665, ERR1293664, ERR1293663, ERR1293662	VogtmannE_2016	unknown	control	healthy	39	male	USA
MMRS40913371ST-27-0-0	CRC	control	ERR1293873, ERR1293872, ERR1293871, ERR1293870	VogtmannE_2016	unknown	control	healthy	76	female	USA
MMRS41266697ST-27-0-0	CRC	case	ERR1293801, ERR1293800, ERR1293799, ERR1293798	VogtmannE_2016	unknown	CRC	CRC	54	female	USA
MMRS41711735ST-27-0-0	CRC	case	ERR1293681, ERR1293680, ERR1293679, ERR1293678	VogtmannE_2016	unknown	CRC	CRC	58	male	USA
MMRS42780924ST-27-0-0	CRC	case	ERR1293897, ERR1293896, ERR1293895, ERR1293894	VogtmannE_2016	unknown	CRC	CRC	65	male	USA
MMRS43563715ST-27-0-0	CRC	case	ERR1293909, ERR1293908, ERR1293907, ERR1293906	VogtmannE_2016	unknown	CRC	CRC	71	male	USA
MMRS43939546ST-27-0-0	CRC	case	ERR1293729, ERR1293728, ERR1293727, ERR1293726	VogtmannE_2016	unknown	CRC	CRC	63	female	USA
MMRS44197125ST-27-0-0	CRC	case	ERR1293733, ERR1293732, ERR1293731, ERR1293730	VogtmannE_2016	unknown	CRC	CRC	40	male	USA
MMRS44203591ST-27-0-0	CRC	case	ERR1293625, ERR1293624, ERR1293623, ERR1293622	VogtmannE_2016	unknown	CRC	CRC	59	female	USA
MMRS44587603ST-27-0-0	CRC	case	ERR1293829, ERR1293828, ERR1293827, ERR1293826	VogtmannE_2016	unknown	CRC	CRC	66	female	USA
MMRS47662059ST-27-0-0	CRC	case	ERR1293580, ERR1293579, ERR1293578, ERR1293577	VogtmannE_2016	unknown	CRC	CRC	74	male	USA
MMRS47685461ST-27-0-0	CRC	case	ERR1293749, ERR1293748, ERR1293747, ERR1293746	VogtmannE_2016	unknown	CRC	CRC	67	male	USA
MMRS51307502ST-27-0-0	CRC	control	ERR1293929, ERR1293928, ERR1293927, ERR1293926	VogtmannE_2016	unknown	control	healthy	45	female	USA
MMRS51410669ST-27-0-0	CRC	case	ERR1293617, ERR1293616, ERR1293615, ERR1293614, ERR1293613	VogtmannE_2016	unknown	CRC	CRC	65	male	USA
MMRS51728985ST-27-0-0	CRC	case	ERR1293560, ERR1293559, ERR1293558, ERR1293557	VogtmannE_2016	unknown	CRC	CRC	61	male	USA
MMRS51737257ST-27-0-0	CRC	control	ERR1293612, ERR1293611, ERR1293610, ERR1293609	VogtmannE_2016	unknown	control	healthy	63	male	USA
MMRS54246132ST-27-0-0	CRC	control	ERR1293697, ERR1293696, ERR1293695, ERR1293694	VogtmannE_2016	unknown	control	healthy	63	male	USA
MMRS54316675ST-27-0-0	CRC	case	ERR1293637, ERR1293636, ERR1293635, ERR1293634	VogtmannE_2016	unknown	CRC	CRC	55	male	USA
MMRS55294627ST-27-0-0	CRC	case	ERR1293725, ERR1293724, ERR1293723, ERR1293722	VogtmannE_2016	unknown	CRC	CRC	43	male	USA
MMRS56137463ST-27-0-0	CRC	control	ERR1293757, ERR1293756, ERR1293755, ERR1293754	VogtmannE_2016	unknown	control	healthy	51	male	USA
MMRS57276462ST-27-0-0	CRC	control	ERR1293596, ERR1293595, ERR1293594, ERR1293593	VogtmannE_2016	unknown	control	healthy	67	male	USA
MMRS57569834ST-27-0-0	CRC	control	ERR1293600, ERR1293599, ERR1293598, ERR1293597	VogtmannE_2016	unknown	control	healthy	58	male	USA
MMRS59699117ST-27-0-0	CRC	case	ERR1293576, ERR1293575, ERR1293574, ERR1293573	VogtmannE_2016	unknown	CRC	CRC	85	male	USA
MMRS61683006ST-27-0-0	CRC	control	ERR1293933, ERR1293932, ERR1293931, ERR1293930	VogtmannE_2016	unknown	control	healthy	62	female	USA
MMRS62192467ST-27-0-0	CRC	control	ERR1293857, ERR1293856, ERR1293855, ERR1293854	VogtmannE_2016	unknown	control	healthy	70	female	USA
MMRS62376181ST-27-0-0	CRC	case	ERR1293540, ERR1293539, ERR1293538, ERR1293537	VogtmannE_2016	unknown	CRC	CRC	69	female	USA
MMRS62666492ST-27-0-0	CRC	control	ERR1293552, ERR1293551, ERR1293550, ERR1293549	VogtmannE_2016	unknown	control	healthy	60	male	USA
MMRS64281211ST-27-0-0	CRC	case	ERR1293837, ERR1293836, ERR1293835, ERR1293834	VogtmannE_2016	unknown	CRC	CRC	71	male	USA
MMRS64281551ST-27-0-0	CRC	control	ERR1293528, ERR1293527, ERR1293526, ERR1293525	VogtmannE_2016	unknown	control	healthy	63	female	USA
MMRS65205033ST-27-0-0	CRC	case	ERR1293532, ERR1293531, ERR1293530, ERR1293529	VogtmannE_2016	unknown	CRC	CRC	89	female	USA
MMRS65742083ST-27-0-0	CRC	control	ERR1293701, ERR1293700, ERR1293699, ERR1293698	VogtmannE_2016	unknown	control	healthy	63	male	USA
MMRS65862658ST-27-0-0	CRC	control	ERR1293913, ERR1293912, ERR1293911, ERR1293910	VogtmannE_2016	unknown	control	healthy	72	male	USA
MMRS65945127ST-27-0-0	CRC	case	ERR1293693, ERR1293692, ERR1293691, ERR1293690	VogtmannE_2016	unknown	CRC	CRC	65	male	USA
MMRS66868025ST-27-0-0	CRC	control	ERR1293508, ERR1293507, ERR1293506, ERR1293505	VogtmannE_2016	unknown	control	healthy	58	male	USA
MMRS67096717ST-27-0-0	CRC	control	ERR1293556, ERR1293555, ERR1293554, ERR1293553	VogtmannE_2016	unknown	control	healthy	79	male	USA
MMRS67247116ST-27-0-0	CRC	case	ERR1293657, ERR1293656, ERR1293655, ERR1293654	VogtmannE_2016	unknown	CRC	CRC	53	male	USA
MMRS68630931ST-27-0-0	CRC	control	ERR1293629, ERR1293628, ERR1293627, ERR1293626	VogtmannE_2016	unknown	control	healthy	59	male	USA
MMRS68910755ST-27-0-0	CRC	case	ERR1293633, ERR1293632, ERR1293631, ERR1293630	VogtmannE_2016	unknown	CRC	CRC	83	female	USA
MMRS71762412ST-27-0-0	CRC	case	ERR1293608, ERR1293607, ERR1293606, ERR1293605	VogtmannE_2016	unknown	CRC	CRC	44	male	USA
MMRS72802364ST-27-0-0	CRC	case	ERR1293572, ERR1293571, ERR1293570, ERR1293569	VogtmannE_2016	unknown	CRC	CRC	74	male	USA
MMRS72980899ST-27-0-0	CRC	case	ERR1293769, ERR1293768, ERR1293767, ERR1293766	VogtmannE_2016	unknown	CRC	CRC	63	male	USA
MMRS73787048ST-27-0-0	CRC	control	ERR1293773, ERR1293772, ERR1293771, ERR1293770	VogtmannE_2016	unknown	control	healthy	47	male	USA
MMRS77018926ST-27-0-0	CRC	case	ERR1293661, ERR1293660, ERR1293659, ERR1293658	VogtmannE_2016	unknown	CRC	CRC	40	male	USA
MMRS77321055ST-27-0-0	CRC	case	ERR1293520, ERR1293519, ERR1293518, ERR1293517	VogtmannE_2016	unknown	CRC	CRC	31	male	USA
MMRS77487595ST-27-0-0	CRC	case	ERR1293789, ERR1293788, ERR1293787, ERR1293786	VogtmannE_2016	unknown	CRC	CRC	78	male	USA
MMRS78791111ST-27-0-0	CRC	case	ERR1293833, ERR1293832, ERR1293831, ERR1293830	VogtmannE_2016	unknown	CRC	CRC	65	male	USA
MMRS79893829ST-27-0-0	CRC	control	ERR1293717, ERR1293716, ERR1293715, ERR1293714	VogtmannE_2016	unknown	control	healthy	66	male	USA
MMRS80093644ST-27-0-0	CRC	case	ERR1293649, ERR1293648, ERR1293647, ERR1293646	VogtmannE_2016	unknown	CRC	CRC	31	male	USA
MMRS81130264ST-27-0-0	CRC	control	ERR1293925, ERR1293924, ERR1293923, ERR1293922	VogtmannE_2016	unknown	control	healthy	64	male	USA
MMRS81135225ST-27-0-0	CRC	control	ERR1293516, ERR1293515, ERR1293514, ERR1293513	VogtmannE_2016	unknown	control	healthy	57	male	USA
MMRS81194191ST-27-0-0	CRC	case	ERR1293885, ERR1293884, ERR1293883, ERR1293882	VogtmannE_2016	unknown	CRC	CRC	54	male	USA
MMRS81671217ST-27-0-0	CRC	case	ERR1293889, ERR1293888, ERR1293887, ERR1293886	VogtmannE_2016	unknown	CRC	CRC	57	male	USA
MMRS84085284ST-27-0-0	CRC	control	ERR1293536, ERR1293535, ERR1293534, ERR1293533	VogtmannE_2016	unknown	control	healthy	68	male	USA
MMRS84159866ST-27-0-0	CRC	control	ERR1293689, ERR1293688, ERR1293687, ERR1293686	VogtmannE_2016	unknown	control	healthy	67	female	USA
MMRS84954772ST-27-0-0	CRC	case	ERR1293905, ERR1293904, ERR1293903, ERR1293902	VogtmannE_2016	unknown	CRC	CRC	56	male	USA
MMRS85382779ST-27-0-0	CRC	case	ERR1293737, ERR1293736, ERR1293735, ERR1293734	VogtmannE_2016	unknown	CRC	CRC	66	male	USA
MMRS85438660ST-27-0-0	CRC	control	ERR1293781, ERR1293780, ERR1293779, ERR1293778	VogtmannE_2016	unknown	control	healthy	68	male	USA
MMRS85548821ST-27-0-0	CRC	control	ERR1293709, ERR1293708, ERR1293707, ERR1293706	VogtmannE_2016	unknown	control	healthy	71	male	USA
MMRS86168210ST-27-0-0	CRC	control	ERR1293685, ERR1293684, ERR1293683, ERR1293682	VogtmannE_2016	unknown	control	healthy	79	male	USA
MMRS86178473ST-27-0-0	CRC	case	ERR1293524, ERR1293523, ERR1293522, ERR1293521	VogtmannE_2016	unknown	CRC	CRC	65	male	USA
MMRS86958796ST-27-0-0	CRC	case	ERR1293721, ERR1293720, ERR1293719, ERR1293718	VogtmannE_2016	unknown	CRC	CRC	55	female	USA
MMRS87723283ST-27-0-0	CRC	control	ERR1293869, ERR1293868, ERR1293867, ERR1293866	VogtmannE_2016	unknown	control	healthy	42	male	USA
MMRS88581325ST-27-0-0	CRC	control	ERR1293785, ERR1293784, ERR1293783, ERR1293782	VogtmannE_2016	unknown	control	healthy	73	female	USA
MMRS90191266ST-27-0-0	CRC	case	ERR1293777, ERR1293776, ERR1293775, ERR1293774	VogtmannE_2016	unknown	CRC	CRC	37	male	USA
MMRS91297590ST-27-0-0	CRC	control	ERR1293588, ERR1293587, ERR1293586, ERR1293585	VogtmannE_2016	unknown	control	healthy	36	male	USA
MMRS92544445ST-27-0-0	CRC	case	ERR1293845, ERR1293844, ERR1293843, ERR1293842	VogtmannE_2016	unknown	CRC	CRC	72	female	USA
MMRS92546335ST-27-0-0	CRC	control	ERR1293592, ERR1293591, ERR1293590, ERR1293589	VogtmannE_2016	unknown	control	healthy	42	female	USA
MMRS93508324ST-27-0-0	CRC	case	ERR1293641, ERR1293640, ERR1293639, ERR1293638	VogtmannE_2016	unknown	CRC	CRC	71	female	USA
MMRS93621581ST-27-0-0	CRC	control	ERR1293809, ERR1293808, ERR1293807, ERR1293806	VogtmannE_2016	unknown	control	healthy	60	male	USA
MMRS94549160ST-27-0-0	CRC	control	ERR1293745, ERR1293744, ERR1293743, ERR1293742	VogtmannE_2016	unknown	control	healthy	76	male	USA
MMRS95277876ST-27-0-0	CRC	control	ERR1293901, ERR1293900, ERR1293899, ERR1293898	VogtmannE_2016	unknown	control	healthy	48	male	USA
MMRS95479054ST-27-0-0	CRC	control	ERR1293805, ERR1293804, ERR1293803, ERR1293802	VogtmannE_2016	unknown	control	healthy	45	male	USA
MMRS95674036ST-27-0-0	CRC	control	ERR1293604, ERR1293603, ERR1293602, ERR1293601	VogtmannE_2016	unknown	control	healthy	68	female	USA
MMRS96422329ST-27-0-0	CRC	case	ERR1293825, ERR1293824, ERR1293823, ERR1293822	VogtmannE_2016	unknown	CRC	CRC	66	male	USA
MMRS97052561ST-27-0-0	CRC	case	ERR1293564, ERR1293563, ERR1293562, ERR1293561	VogtmannE_2016	unknown	CRC	CRC	69	female	USA
MMRS97307143ST-27-0-0	CRC	control	ERR1293853, ERR1293852, ERR1293851, ERR1293850	VogtmannE_2016	unknown	control	healthy	56	male	USA
MMRS97327636ST-27-0-0	CRC	case	ERR1293937, ERR1293936, ERR1293935, ERR1293934	VogtmannE_2016	unknown	CRC	CRC	84	male	USA
MMRS99045180ST-27-0-0	CRC	case	ERR1293504, ERR1293503, ERR1293502, ERR1293501	VogtmannE_2016	unknown	CRC	CRC	67	female	USA
MSM5LLDI	IBD	case	SRR5946771	HMP_2019_ibdmdb	no	IBD	IBD	30	female	USA
MSM5LLEP	IBD	case	SRR5935855	HMP_2019_ibdmdb	no	IBD	IBD	26	male	USA
MSM5LLF4	IBD	case	SRR5936079	HMP_2019_ibdmdb	no	IBD	IBD	22	female	USA
MSM5LLGL	IBD	case	SRR5935762	HMP_2019_ibdmdb	no	IBD	IBD	30	male	USA
MSM5LLHC	IBD	case	SRR5936181	HMP_2019_ibdmdb	no	IBD	IBD	41	male	USA
MSM6J2HN	IBD	control	SRR5947000	HMP_2019_ibdmdb	no	control	healthy	40	female	USA
MSM6J2II	IBD	case	SRR5935917	HMP_2019_ibdmdb	no	IBD	IBD	24	female	USA
MSM6J2J3	IBD	case	SRR5936177	HMP_2019_ibdmdb	no	IBD	IBD	43	female	USA
MSM6J2JN	IBD	control	SRR5935827	HMP_2019_ibdmdb	no	control	healthy	55	male	USA
MSM6J2JZ	IBD	control	SRR5935833	HMP_2019_ibdmdb	no	control	healthy	44	male	USA
MSM6J2PO	IBD	control	SRR5947048	HMP_2019_ibdmdb	no	control	healthy	57	male	USA
MSM6J2Q1	IBD	control	SRR5936013	HMP_2019_ibdmdb	no	control	healthy	28	male	USA
MSM79H54	IBD	control	SRR5935984	HMP_2019_ibdmdb	no	control	healthy	62	female	USA
MSM79H5E	IBD	control	SRR5935740	HMP_2019_ibdmdb	no	control	healthy	56	male	USA
MSM79H7C	IBD	case	SRR5935741	HMP_2019_ibdmdb	no	IBD	IBD	26	female	USA
MSM79H8D	IBD	control	SRR5935843	HMP_2019_ibdmdb	no	control	healthy	61	male	USA
MSM79HCG	IBD	control	SRR5946701	HMP_2019_ibdmdb	no	control	healthy	51	male	USA
MSM79HDA	IBD	case	SRR5936026	HMP_2019_ibdmdb	no	IBD	IBD	29	female	USA
MSM79HDQ	IBD	case	SRR5962901	HMP_2019_ibdmdb	no	IBD	IBD	19	female	USA
MSM79HF3	IBD	case	SRR5946785	HMP_2019_ibdmdb	no	IBD	IBD	74	male	USA
MSM9VZFL	IBD	control	SRR5936168	HMP_2019_ibdmdb	no	control	healthy	29	male	USA
MSM9VZL5	IBD	control	SRR5946924	HMP_2019_ibdmdb	no	control	healthy	21	male	USA
MSM9VZMA	IBD	control	SRR5935773	HMP_2019_ibdmdb	no	control	healthy	32	female	USA
MSM9VZMM	IBD	control	SRR5936197	HMP_2019_ibdmdb	no	control	healthy	23	female	USA
MSM9VZNR	IBD	case	SRR5950651	HMP_2019_ibdmdb	no	IBD	IBD	25	male	USA
MSM9VZPH	IBD	case	SRR5935845	HMP_2019_ibdmdb	no	IBD	IBD	23	male	USA
MSMA267V	IBD	case	SRR5947018	HMP_2019_ibdmdb	no	IBD	IBD	35	female	USA
NLF001	T2D	control	SRR341616	QinJ_2012	unknown	control	healthy	31	female	CHN
NLF002	T2D	control	SRR341617	QinJ_2012	unknown	control	healthy	34	female	CHN
NLF005	T2D	control	SRR341618	QinJ_2012	unknown	control	healthy	44	female	CHN
NLF006	T2D	control	SRR341619	QinJ_2012	unknown	control	healthy	27	female	CHN
NLF007	T2D	control	SRR341620	QinJ_2012	unknown	control	healthy	39	female	CHN
NLF008	T2D	control	SRR341690	QinJ_2012	unknown	control	healthy	26	female	CHN
NLF009	T2D	control	SRR341621	QinJ_2012	unknown	control	healthy	27	female	CHN
NLF010	T2D	control	SRR341622	QinJ_2012	unknown	control	healthy	35	female	CHN
NLF011	T2D	control	SRR341623	QinJ_2012	unknown	control	healthy	25	female	CHN
NLF012	T2D	control	SRR341691	QinJ_2012	unknown	control	healthy	27	female	CHN
NLF013	T2D	control	SRR341692	QinJ_2012	unknown	control	healthy	32	female	CHN
NLF014	T2D	control	SRR341624	QinJ_2012	unknown	control	healthy	37	female	CHN
NLF015	T2D	control	SRR341693	QinJ_2012	unknown	control	healthy	59	female	CHN
NLM001	T2D	control	SRR341625	QinJ_2012	unknown	control	healthy	32	male	CHN
NLM002	T2D	control	SRR341694	QinJ_2012	unknown	control	healthy	23	male	CHN
NLM003	T2D	control	SRR341626	QinJ_2012	unknown	control	healthy	23	male	CHN
NLM004	T2D	control	SRR341695	QinJ_2012	unknown	control	healthy	24	male	CHN
NLM005	T2D	control	SRR341627	QinJ_2012	unknown	control	healthy	42	male	CHN
NLM006	T2D	control	SRR341696	QinJ_2012	unknown	control	healthy	24	male	CHN
NLM007	T2D	control	SRR341697	QinJ_2012	unknown	control	healthy	22	male	CHN
NLM008	T2D	control	SRR341628	QinJ_2012	unknown	control	healthy	22	male	CHN
NLM009	T2D	control	SRR341629	QinJ_2012	unknown	control	healthy	24	male	CHN
NLM010	T2D	control	SRR341698	QinJ_2012	unknown	control	healthy	23	male	CHN
NLM015	T2D	control	SRR341630	QinJ_2012	unknown	control	healthy	23	male	CHN
NLM016	T2D	control	SRR341631	QinJ_2012	unknown	control	healthy	23	male	CHN
NLM017	T2D	control	SRR341632	QinJ_2012	unknown	control	healthy	23	male	CHN
NLM021	T2D	control	SRR341699	QinJ_2012	unknown	control	healthy	25	male	CHN
NLM022	T2D	control	SRR341700	QinJ_2012	unknown	control	healthy	29	male	CHN
NLM023	T2D	control	SRR341633	QinJ_2012	unknown	control	healthy	38	male	CHN
NLM024	T2D	control	SRR341701	QinJ_2012	unknown	control	healthy	23	male	CHN
NLM025	T2D	control	SRR341634	QinJ_2012	unknown	control	healthy	19	male	CHN
NLM026	T2D	control	SRR341702	QinJ_2012	unknown	control	healthy	24	male	CHN
NLM027	T2D	control	SRR341703	QinJ_2012	unknown	control	healthy	22	male	CHN
NLM028	T2D	control	SRR341704	QinJ_2012	unknown	control	healthy	21	male	CHN
NLM029	T2D	control	SRR341705	QinJ_2012	unknown	control	healthy	25	male	CHN
NLM031	T2D	control	SRR341706	QinJ_2012	unknown	control	healthy	33	male	CHN
NLM032	T2D	control	SRR341707	QinJ_2012	unknown	control	healthy	39	male	CHN
NOF001	T2D	control	SRR341635	QinJ_2012	unknown	control	healthy	45	female	CHN
NOF002	T2D	control	SRR341636	QinJ_2012	unknown	control	healthy	51	female	CHN
NOF004	T2D	control	SRR341637	QinJ_2012	unknown	control	healthy	33	female	CHN
NOF005	T2D	control	SRR341708	QinJ_2012	unknown	control	healthy	32	female	CHN
NOF006	T2D	control	SRR341638	QinJ_2012	unknown	control	healthy	35	female	CHN
NOF007	T2D	control	SRR341639	QinJ_2012	unknown	control	healthy	32	female	CHN
NOF008	T2D	control	SRR341709	QinJ_2012	unknown	control	healthy	30	female	CHN
NOF009	T2D	control	SRR341640	QinJ_2012	unknown	control	healthy	26	female	CHN
NOF010	T2D	control	SRR341710	QinJ_2012	unknown	control	healthy	40	female	CHN
NOF011	T2D	control	SRR341641	QinJ_2012	unknown	control	healthy	30	female	CHN
NOF012	T2D	control	SRR341711	QinJ_2012	unknown	control	healthy	38	female	CHN
NOF013	T2D	control	SRR341642	QinJ_2012	unknown	control	healthy	41	female	CHN
NOF014	T2D	control	SRR341643	QinJ_2012	unknown	control	healthy	42	female	CHN
NOM001	T2D	control	SRR341712	QinJ_2012	unknown	control	healthy	48	male	CHN
NOM002	T2D	control	SRR341713	QinJ_2012	unknown	control	healthy	68	male	CHN
NOM004	T2D	control	SRR341644	QinJ_2012	unknown	control	healthy	32	male	CHN
NOM005	T2D	control	SRR341714	QinJ_2012	unknown	control	healthy	46	male	CHN
NOM007	T2D	control	SRR341645	QinJ_2012	unknown	control	healthy	72	male	CHN
NOM008	T2D	control	SRR341646	QinJ_2012	unknown	control	healthy	54	male	CHN
NOM009	T2D	control	SRR341715	QinJ_2012	unknown	control	healthy	33	male	CHN
NOM010	T2D	control	SRR341716	QinJ_2012	unknown	control	healthy	30	male	CHN
NOM012	T2D	control	SRR341647	QinJ_2012	unknown	control	healthy	32	male	CHN
NOM013	T2D	control	SRR341648	QinJ_2012	unknown	control	healthy	42	male	CHN
NOM014	T2D	control	SRR341717	QinJ_2012	unknown	control	healthy	41	male	CHN
NOM015	T2D	control	SRR341718	QinJ_2012	unknown	control	healthy	32	male	CHN
NOM016	T2D	control	SRR341719	QinJ_2012	unknown	control	healthy	37	male	CHN
NOM017	T2D	control	SRR341720	QinJ_2012	unknown	control	healthy	39	male	CHN
NOM018	T2D	control	SRR341649	QinJ_2012	unknown	control	healthy	43	male	CHN
NOM019	T2D	control	SRR341721	QinJ_2012	unknown	control	healthy	26	male	CHN
NOM020	T2D	control	SRR341722	QinJ_2012	unknown	control	healthy	24	male	CHN
NOM022	T2D	control	SRR341650	QinJ_2012	unknown	control	healthy	23	male	CHN
NOM023	T2D	control	SRR341651	QinJ_2012	unknown	control	healthy	46	male	CHN
NOM025	T2D	control	SRR341723	QinJ_2012	unknown	control	healthy	28	male	CHN
NOM026	T2D	control	SRR341652	QinJ_2012	unknown	control	healthy	52	male	CHN
NOM027	T2D	control	SRR341724	QinJ_2012	unknown	control	healthy	38	male	CHN
NOM028	T2D	control	SRR341725	QinJ_2012	unknown	control	healthy	47	male	CHN
NOM029	T2D	control	SRR341653	QinJ_2012	unknown	control	healthy	14	male	CHN
O2_UC11_0	IBD	case	ERR209532, ERR209531	NielsenHB_2014	unknown	IBD	IBD	34	female	ESP
O2_UC12_0	IBD	case	ERR209535, ERR209534	NielsenHB_2014	unknown	IBD	IBD	43	male	ESP
O2_UC13_0	IBD	case	ERR209539, ERR209538	NielsenHB_2014	unknown	IBD	IBD	68	female	ESP
O2_UC14_0	IBD	case	ERR209542, ERR209541	NielsenHB_2014	unknown	IBD	IBD	31	male	ESP
O2_UC16_0	IBD	case	ERR209545, ERR209544	NielsenHB_2014	unknown	IBD	IBD	47	male	ESP
O2_UC17_0	IBD	case	ERR209548, ERR209547	NielsenHB_2014	unknown	IBD	IBD	56	female	ESP
O2_UC18_0	IBD	case	ERR209551, ERR209550	NielsenHB_2014	unknown	IBD	IBD	48	male	ESP
O2_UC19_0	IBD	case	ERR209555, ERR209554	NielsenHB_2014	unknown	IBD	IBD	42	male	ESP
O2_UC1_0	IBD	case	ERR209530, ERR209529	NielsenHB_2014	unknown	IBD	IBD	37	male	ESP
O2_UC20_0	IBD	case	ERR209559, ERR209558	NielsenHB_2014	unknown	IBD	IBD	51	female	ESP
O2_UC21_0	IBD	case	ERR209565, ERR209564	NielsenHB_2014	unknown	IBD	IBD	49	female	ESP
O2_UC22_0	IBD	case	ERR209568, ERR209567	NielsenHB_2014	unknown	IBD	IBD	44	male	ESP
O2_UC23_0	IBD	case	ERR209573, ERR209572	NielsenHB_2014	unknown	IBD	IBD	41	female	ESP
O2_UC24_0	IBD	case	ERR209577, ERR209576	NielsenHB_2014	unknown	IBD	IBD	55	female	ESP
O2_UC26_0	IBD	case	ERR209579	NielsenHB_2014	unknown	IBD	IBD	41	male	ESP
O2_UC27_0	IBD	case	ERR209581	NielsenHB_2014	unknown	IBD	IBD	52	female	ESP
O2_UC29_0	IBD	case	ERR209583	NielsenHB_2014	unknown	IBD	IBD	55	female	ESP
O2_UC2_0	IBD	case	ERR209562, ERR209561, ERR209560	NielsenHB_2014	unknown	IBD	IBD	46	male	ESP
O2_UC30_0	IBD	case	ERR209587, ERR209586	NielsenHB_2014	unknown	IBD	IBD	51	male	ESP
O2_UC31_0	IBD	case	ERR209595, ERR209594, ERR209593	NielsenHB_2014	unknown	IBD	IBD	30	male	ESP
O2_UC32_0	IBD	case	ERR209599	NielsenHB_2014	unknown	IBD	IBD	54	female	ESP
O2_UC34_0	IBD	case	ERR209603	NielsenHB_2014	unknown	IBD	IBD	64	female	ESP
O2_UC35_0	IBD	case	ERR209605	NielsenHB_2014	unknown	IBD	IBD	39	female	ESP
O2_UC37_0	IBD	case	ERR209608	NielsenHB_2014	unknown	IBD	IBD	44	female	ESP
O2_UC38_0	IBD	case	ERR209611	NielsenHB_2014	unknown	IBD	IBD	55	male	ESP
O2_UC3_0	IBD	case	ERR209588, ERR209589	NielsenHB_2014	unknown	IBD	IBD	41	female	ESP
O2_UC40_0	IBD	case	ERR209613	NielsenHB_2014	unknown	IBD	IBD	35	male	ESP
O2_UC41_0	IBD	case	ERR209617	NielsenHB_2014	unknown	IBD	IBD	43	female	ESP
[truncated: 2,271 more rows]
